# Supplementary material for: MicroRNA-Based Liquid Biopsy for Cervical Cancer Diagnostics and Treatment Monitoring
Source: Int J Mol Sci. 2024 Dec 10;25(24):13271. doi: 10.3390/ijms252413271 (PMC11678179; doi:10.3390/ijms252413271)
Supplement: Supplementary file 1 [file ijms-25-13271-s001.zip › Table S1.xlsx]

## Sheet: miRWalk_miRNA_Targets
mirnaid	refseqid	genesymbol	duplex	start	end	bindingp	energy	seed	accessibility	au	phylopstem	phylopflank	me	number_of_pairings	binding_region_length	longest_consecutive_pairings	position	validated	TargetScan	miRDB
hsa-miR-370-3p	NM_001169122	AFF2	GCCTGCTGGGGTGGAACCTGGT#ATCAGCATTTACCCTGGCAGGA#.((((((((((((((..(((((#)))))..)))))))))))))).	8245	8267	1.0	-28.3	1	0.005907813	0.544	1.6233966428571431	1.3246754769999998	-4.026373917660731	19	22	14	3UTR	MIRT790342	0	0
hsa-miR-370-3p	NM_001169124	AFF2	GCCTGCTGGGGTGGAACCTGGT#ATCAGCATTTACCCTGGCAGGA#.((((((((((((((..(((((#)))))..)))))))))))))).	8245	8267	1.0	-28.3	1	0.005907813	0.544	1.6233966428571431	1.3246754769999998	-4.026373917660731	19	22	14	3UTR	MIRT790342	0	0
hsa-miR-370-3p	NM_001170628	AFF2	GCCTGCTGGGGTGGAACCTGGT#ATCAGCATTTACCCTGGCAGGA#.((((((((((((((..(((((#)))))..)))))))))))))).	6882	6904	1.0	-28.3	1	0.005907813	0.544	0.0	0.0	-4.026373917660731	19	22	14	3UTR	MIRT790342	0	0
hsa-miR-370-3p	NM_001170628	AFF2	GCCTGCTGGGGTGGAACCTGGT#CCAAGGGCACCCCAGGTGGCC#(((..((((((((...(((((.#))).)).))))))))..))).	11733	11754	1.0	-26.4	0	2.697277e-07	0.515	0.0	0.0	-12.913972454047983	16	21	8	3UTR	MIRT790342	0	0
hsa-miR-370-3p	NM_002025	AFF2	GCCTGCTGGGGTGGAACCTGGT#ATCAGCATTTACCCTGGCAGGA#.((((((((((((((..(((((#)))))..)))))))))))))).	8350	8372	1.0	-28.3	1	0.005907813	0.544	0.0	0.0	-4.026373917660731	19	22	14	3UTR	MIRT790342	0	0
hsa-miR-646	NM_001170765	LCOR	AAGCAGCTGCCTCTGAGGC#TCTCGGAGGTGGCTCATCACACGGCTG#.(((((((((((((((((.#)))))))))))))).........))).	4943	4970	0.9743589743589743	-23.8	1	0.0002566731	0.456	2.432350565384615	2.5500449624999995	-3.793324837357118	17	27	14	3UTR	MIRT788187	0	1
hsa-miR-646	NM_001170766	LCOR	AAGCAGCTGCCTCTGAGGC#TCTCGGAGGTGGCTCATCACACGGCTG#.(((((((((((((((((.#)))))))))))))).........))).	2366	2393	0.9743589743589743	-23.8	1	0.0002566731	0.456	2.432350565384615	2.5500449624999995	-3.793324837357118	17	27	14	3UTR	MIRT788187	0	1
hsa-miR-646	NM_032440	LCOR	AAGCAGCTGCCTCTGAGGC#TCTCGGAGGTGGCTCATCACACGGCTG#.(((((((((((((((((.#)))))))))))))).........))).	5011	5038	0.9743589743589743	-23.8	1	0.0002566731	0.456	2.432350565384615	2.5500449624999995	-3.793324837357118	17	27	14	3UTR	MIRT788187	0	1
hsa-miR-484	NM_001371457	MGAT5	TCAGGCTCAGTCCCCTCCCGAT#GGGAGGGGACCGCGGGAG#((..((...((((((((((...#)))))))))).))..)).	3130	3148	1.0	-27.0	0	0.004890365	0.441	0.0	0.0	-13.440847317765016	14	18	10	3UTR	MIRT786871	0	1
hsa-miR-484	NM_002410	MGAT5	TCAGGCTCAGTCCCCTCCCGAT#GGGAGGGGACCGCGGGAG#((..((...((((((((((...#)))))))))).))..)).	2963	2981	1.0	-27.0	0	0.004890365	0.441	0.16835257	-0.2299795825	-13.440847317765016	14	18	10	3UTR	MIRT786871	0	1
hsa-miR-646	NM_001284282	VOPP1	AAGCAGCTGCCTCTGAGGC#CCTGGGAATGCAGTTGCA#..((((((((.(((.(((.#))).)))..)))))))).	2128	2146	0.9914529914529915	-21.6	1	0.001994356	0.485	0.0	0.0	-8.517224755033276	14	18	8	3UTR	MIRT776180	0	0
hsa-miR-646	NM_001321244	VOPP1	AAGCAGCTGCCTCTGAGGC#CCTGGGAATGCAGTTGCA#..((((((((.(((.(((.#))).)))..)))))))).	2318	2336	1.0	-21.6	1	0.001994356	0.485	1.8143562500000001	2.5212976125	-8.517224755033276	14	18	8	3UTR	MIRT776180	0	0
hsa-miR-646	NM_001321248	VOPP1	AAGCAGCTGCCTCTGAGGC#CCTGGGAATGCAGTTGCA#..((((((((.(((.(((.#))).)))..)))))))).	2013	2031	1.0	-21.6	1	0.001994356	0.485	0.8772822800000002	0.40598949649999994	-8.517224755033276	14	18	8	3UTR	MIRT776180	0	0
hsa-miR-646	NM_016297	PCYOX1	AAGCAGCTGCCTCTGAGGC#GCCTTGGAGGTCAAGGCTGCA#..(((((((((((((((((#)))))))))))...)))))).	3172	3193	1.0	-28.5	1	5.948254e-07	0.471	-0.04564001500000002	0.06065110625000003	-4.95700071937229	17	21	11	3UTR	MIRT776177	0	0
hsa-miR-638	NM_001310320	MFGE8	AGGGATCGCGGGCGGGTGGCGGCCT#GGGCGTGTGGTTTCCCTGCCCCTGTCCGGACCGCCGATCCCA#.(((((((((((((((.(((((...#.)))))))))))))......))))))).	1563	1605	1.0	-34.8	1	0.0002426036	0.338	0.0	0.0	-3.793324837357118	20	28	13	3UTR	MIRT776151	0	0
hsa-miR-484	NM_014149	WDR91	TCAGGCTCAGTCCCCTCCCGAT#TTGGCAGGGGCGACCTTATCACTGAGCTGGGG#((.(((((((((((((.((((.#)))).)))))..........)))))))).)).	3972	4004	1.0	-24.4	0	0.0005240297	0.456	3.7672403999999995	3.9379316849999992	-5.495113920508112	19	32	8	3UTR	MIRT772587	0	0
hsa-miR-484	NM_001201404	WASF2	TCAGGCTCAGTCCCCTCCCGAT#TCTGCCTTCTTTCCTGGAACTCAGGGTGTGGGGACTGAGCCTGT#.((((((((((((((.(((((.#.)).)))...)))))))))))))).	2987	3031	1.0	-36.3	1	0.0005444581	0.397	0.5149136249999999	0.893473991125	-4.026373917660731	19	25	14	3UTR	MIRT772586	0	0
hsa-miR-484	NM_006990	WASF2	TCAGGCTCAGTCCCCTCCCGAT#TCTGCCTTCTTTCCTGGAACTCAGGGTGTGGGGACTGAGCCTGT#.((((((((((((((.(((((.#.)).)))...)))))))))))))).	3502	3546	1.0	-36.3	1	0.0005444581	0.397	0.15107205214285715	0.20465608275000002	-4.026373917660731	19	25	14	3UTR	MIRT772586	0	0
hsa-miR-2861	NM_014771	RNF40	GGGGCCTGGCGGTGGGCGG#CCAGCCCCAGCCGCTGGGCCA#..(((((((((((((((((#)).))))..))))))))))).	3948	3969	1.0	-31.4	1	1.825108e-06	0.412	0.12405186450000003	0.50706265075	-4.95700071937229	17	21	11	3UTR	MIRT764346	0	0
hsa-miR-21-5p	NM_001349257	KANSL3	TAGCTTATCAGACTGATGTTGA#GCATTAGCTGGTAGGTG#..(((((((((.(((((((...#)))))))))))))))).	4458	4475	0.9538461538461539	-18.8	1	0.01203505	0.647	5.401943333333334	4.727897178749998	-8.303804028968646	16	17	16	3UTR	MIRT763857	0	0
hsa-miR-21-5p	NM_001115016	KANSL3	TAGCTTATCAGACTGATGTTGA#GCATTAGCTGGTAGGTG#..(((((((((.(((((((...#)))))))))))))))).	4380	4397	0.9538461538461539	-18.8	1	0.01203505	0.647	5.401943333333334	4.727897178749998	-8.303804028968646	16	17	16	3UTR	MIRT763857	0	0
hsa-miR-214-3p	NM_139162	MIEF2	ACAGCAGGCACAGACAGGCAGT#GCTGTCTTCTGTGCGTTTAGTTTTCTTGCTGA#.(((((((((((((.(((((((#))))))))))))))...........)))))).	1993	2025	0.9615384615384616	-25.5	1	0.0001685468	0.5	-0.13691548333333328	-0.08318205125000003	-4.528774397607753	20	32	14	3UTR	MIRT763830	0	1
hsa-miR-214-3p	NM_148886	MIEF2	ACAGCAGGCACAGACAGGCAGT#GCTGTCTTCTGTGCGTTTAGTTTTCTTGCTGA#.(((((((((((((.(((((((#))))))))))))))...........)))))).	1969	2001	0.9615384615384616	-25.5	1	0.0001685468	0.5	-0.13691548333333328	-0.08318205125000003	-4.528774397607753	20	32	14	3UTR	MIRT763830	0	1
hsa-miR-214-3p	NM_001144900	MIEF2	ACAGCAGGCACAGACAGGCAGT#GCTGTCTTCTGTGCGTTTAGTTTTCTTGCTGA#.(((((((((((((.(((((((#))))))))))))))...........)))))).	1919	1951	1.0	-25.5	1	0.0001685468	0.5	0.0	0.0	-4.528774397607753	20	32	14	3UTR	MIRT763830	0	1
hsa-miR-191-5p	NM_001375462	LPP	CAACGGAATCCCAAAAGCAGCTG#CAGCTGCTAGGGAGATCA#.....((.((((...((((((((#)))))))).))))..)).	5937	5955	1.0	-20.4	0	0.0006949897	0.5	0.0	0.0	-18.860654663068317	14	18	8	3UTR	MIRT763438	0	0
hsa-miR-151a-3p	NM_005388	PDCL	CTAGACTGAAGCTCCTTGAGG#CAGGGAAGTATTGTTAGTCTAGC#(((((((((.((((((((...#)))))).))....))))))))).	2598	2621	1.0	-18.0	1	0.006509092	0.721	4.105267777777778	3.4781394912499994	-5.180080914529843	17	23	9	3UTR	MIRT762885	0	0
hsa-miR-151a-3p	NM_018997	MRPS21	CTAGACTGAAGCTCCTTGAGG#GAGGAGTTATTGTTTAATGGGTACAGAGTTTCAGTTTGGG#((((((((((((((.......#.)))))))))))))).	1026	1066	1.0	-20.5	1	0.006178662	0.574	-0.15535867857142854	0.24159664124999997	-4.906073086755913	14	16	14	3UTR	MIRT762884	0	0
hsa-miR-151a-3p	NM_031901	MRPS21	CTAGACTGAAGCTCCTTGAGG#GAGGAGTTATTGTTTAATGGGTACAGAGTTTCAGTTTGGG#((((((((((((((.......#.)))))))))))))).	590	630	1.0	-20.5	1	0.006178662	0.574	0.2305935785714286	0.14798643124999997	-4.906073086755913	14	16	14	3UTR	MIRT762884	0	0
hsa-miR-1266-5p	NM_001199469	ISY1	CCTCAGGGCTGTAGAACAGGGCT#GGCCCTCTCTAAGGAGCCCGAGGG#((((.(((((.((((..((((((#)))))).))))...))))))))).	2505	2529	1.0	-27.8	0	8.135352e-05	0.382	-0.3689213333333334	-0.21597632437499992	-11.1144351767281	19	24	9	3UTR	MIRT761747	0	0
hsa-miR-1266-5p	NM_020701	ISY1	CCTCAGGGCTGTAGAACAGGGCT#GGCCCTCTCTAAGGAGCCCGAGGG#((((.(((((.((((..((((((#)))))).))))...))))))))).	2439	2463	1.0	-27.8	0	8.135352e-05	0.382	0.11357199999999996	-0.08466647375	-11.1144351767281	19	24	9	3UTR	MIRT761747	0	0
hsa-miR-1266-5p	NM_001099692	EIF5AL1	CCTCAGGGCTGTAGAACAGGGCT#CTACAGCCCTGGTGGG#((((((((((((((.........#)))))))))))).)).	831	847	1.0	-25.4	1	1.091261e-05	0.368	0.38636266666666674	0.5005976762499998	-4.906073086755913	14	16	12	3UTR	MIRT761746	0	0
hsa-miR-101-3p	NM_022041	GAN	TACAGTACTGTGATAACTGAA#TTGTAAATTACAGTTATTTCAGTATTGTAA#((((((((((.((((((((..#.)))))))).)))))))))).	4479	4509	1.0	-22.9	1	0.00503316	0.735	0.682218	1.17215486	-6.7623489216120145	18	21	10	3UTR	MIRT761071	0	0
hsa-miR-9-5p	NM_001033723	ZNF704	TCTTTGGTTATCTAGCTGTATGA#GTACAGTCCTGGACCAGAGGT#(((((((((.....(((((((..#)))))))....))))))))).	3623	3644	1.0	-18.6	1	0.0004355502	0.515	0.0	0.0	-13.4976292297232	16	21	9	3UTR	MIRT760920	1	1
hsa-miR-646	NM_002826	QSOX1	AAGCAGCTGCCTCTGAGGC#CCTCAGGGGCCCACAACTGCA#..((((..((((((((((.#))))))))))......)))).	8678	8699	0.9615384615384616	-23.0	0	0.0003603193	0.426	0.0	0.0	-8.81432218342424	14	21	10	3UTR	MIRT752757	0	0
hsa-miR-646	NM_001282517	BCL2L12	AAGCAGCTGCCTCTGAGGC#TCTCAGAAGCTGCTA#.(((((((...(((((((.#)))))))))))))).	486	501	1.0	-20.0	1	0.004258439	0.5	0.0	0.0	-8.91699543934141	14	15	14	3UTR	MIRT752752	0	1
hsa-miR-646	NM_138639	BCL2L12	AAGCAGCTGCCTCTGAGGC#TCTCAGAAGCTGCTA#.(((((((...(((((((.#)))))))))))))).	902	917	1.0	-20.0	1	0.00433578	0.5	-0.10660579714285713	0.39869757775000014	-8.91699543934141	14	15	14	3UTR	MIRT752752	0	1
hsa-miR-646	NM_001040668	BCL2L12	AAGCAGCTGCCTCTGAGGC#TCTCAGAAGCTGCTA#.(((((((...(((((((.#)))))))))))))).	899	914	1.0	-20.0	1	0.00433578	0.5	0.0	0.0	-8.91699543934141	14	15	14	3UTR	MIRT752752	0	1
hsa-miR-638	NM_178819	GPAT4	AGGGATCGCGGGCGGGTGGCGGCCT#GGGCGGCCACCCGCTCTCCA#..(((....(((((((((((.((((#)))).)))))))))))))).	2698	2718	0.9615384615384616	-35.6	0	1.949453e-05	0.324	2.662742818181818	3.17081355875	-11.77167060286305	18	20	14	3UTR	MIRT752709	0	0
hsa-miR-542-3p	NM_001037165	FOXK1	TGTGACAGATTGATAACTGAAA#TCTCCAAGTCACTCTGTCACC#.((((((((.((((........#.)))).)))))))).	9172	9193	1.0	-16.7	1	0.03617546	0.559	0.0	0.0	-6.004329946239545	12	15	8	3UTR	MIRT750410	0	1
hsa-miR-486-5p	NM_014501	UBE2S	TCCTGTACTGAGCTGCCCCGAG#TGGGGTCGGGGAGGGTACAGGGG#(((((((((...((((((((..#))))).)))....))))))))).	953	976	1.0	-26.3	1	0.0008288502	0.529	-0.26426022222222223	-0.49794964249999984	-11.35165869953655	17	23	9	3UTR	MIRT749143	0	0
hsa-miR-486-5p	XM_047416465	G3BP2	TCCTGTACTGAGCTGCCCCGAG#CTTGGAGCAGTCAGTACAT#...((((((((.((((.(((((#))))).)))))))))))).	3610	3629	1.0	-24.4	0	0.0006756867	0.588	0.0	0.0	-9.861343503275094	17	19	12	3UTR	MIRT749141	0	0
hsa-miR-486-5p	XM_047416466	G3BP2	TCCTGTACTGAGCTGCCCCGAG#CTTGGAGCAGTCAGTACAT#...((((((((.((((.(((((#))))).)))))))))))).	3511	3530	1.0	-24.4	0	0.0006756867	0.588	0.0	0.0	-9.861343503275094	17	19	12	3UTR	MIRT749141	0	0
hsa-miR-486-5p	NM_001400004	G3BP2	TCCTGTACTGAGCTGCCCCGAG#CTTGGAGCAGTCAGTACAT#...((((((((.((((.(((((#))))).)))))))))))).	3213	3232	1.0	-24.4	0	0.0006756867	0.588	0.0	0.0	-9.861343503275094	17	19	12	3UTR	MIRT749141	0	0
hsa-miR-486-5p	NM_001400005	G3BP2	TCCTGTACTGAGCTGCCCCGAG#CTTGGAGCAGTCAGTACAT#...((((((((.((((.(((((#))))).)))))))))))).	3334	3353	1.0	-24.4	0	0.0006756867	0.588	0.0	0.0	-9.861343503275094	17	19	12	3UTR	MIRT749141	0	0
hsa-miR-486-5p	NM_001400006	G3BP2	TCCTGTACTGAGCTGCCCCGAG#CTTGGAGCAGTCAGTACAT#...((((((((.((((.(((((#))))).)))))))))))).	3466	3485	1.0	-24.4	0	0.0006756867	0.588	0.0	0.0	-9.861343503275094	17	19	12	3UTR	MIRT749141	0	0
hsa-miR-486-5p	NM_001400007	G3BP2	TCCTGTACTGAGCTGCCCCGAG#CTTGGAGCAGTCAGTACAT#...((((((((.((((.(((((#))))).)))))))))))).	3345	3364	1.0	-24.4	0	0.0006756867	0.588	0.0	0.0	-9.861343503275094	17	19	12	3UTR	MIRT749141	0	0
hsa-miR-486-5p	NM_001400008	G3BP2	TCCTGTACTGAGCTGCCCCGAG#CTTGGAGCAGTCAGTACAT#...((((((((.((((.(((((#))))).)))))))))))).	3196	3215	1.0	-24.4	0	0.0006756867	0.588	0.0	0.0	-9.861343503275094	17	19	12	3UTR	MIRT749141	0	0
hsa-miR-486-5p	NM_001400010	G3BP2	TCCTGTACTGAGCTGCCCCGAG#CTTGGAGCAGTCAGTACAT#...((((((((.((((.(((((#))))).)))))))))))).	3133	3152	1.0	-24.4	0	0.0006756867	0.588	0.0	0.0	-9.861343503275094	17	19	12	3UTR	MIRT749141	0	0
hsa-miR-486-5p	NM_001400011	G3BP2	TCCTGTACTGAGCTGCCCCGAG#CTTGGAGCAGTCAGTACAT#...((((((((.((((.(((((#))))).)))))))))))).	3279	3298	1.0	-24.4	0	0.0006756867	0.588	0.0	0.0	-9.861343503275094	17	19	12	3UTR	MIRT749141	0	0
hsa-miR-486-5p	NM_001400012	G3BP2	TCCTGTACTGAGCTGCCCCGAG#CTTGGAGCAGTCAGTACAT#...((((((((.((((.(((((#))))).)))))))))))).	3247	3266	1.0	-24.4	0	0.0006756867	0.588	0.0	0.0	-9.861343503275094	17	19	12	3UTR	MIRT749141	0	0
hsa-miR-486-5p	NM_001400013	G3BP2	TCCTGTACTGAGCTGCCCCGAG#CTTGGAGCAGTCAGTACAT#...((((((((.((((.(((((#))))).)))))))))))).	3367	3386	1.0	-24.4	0	0.0006756867	0.588	0.0	0.0	-9.861343503275094	17	19	12	3UTR	MIRT749141	0	0
hsa-miR-486-5p	NM_001400014	G3BP2	TCCTGTACTGAGCTGCCCCGAG#CTTGGAGCAGTCAGTACAT#...((((((((.((((.(((((#))))).)))))))))))).	3246	3265	1.0	-24.4	0	0.0006756867	0.588	0.0	0.0	-9.861343503275094	17	19	12	3UTR	MIRT749141	0	0
hsa-miR-486-5p	NM_001400015	G3BP2	TCCTGTACTGAGCTGCCCCGAG#CTTGGAGCAGTCAGTACAT#...((((((((.((((.(((((#))))).)))))))))))).	3034	3053	1.0	-24.4	0	0.0006756867	0.588	0.0	0.0	-9.861343503275094	17	19	12	3UTR	MIRT749141	0	0
hsa-miR-486-5p	NM_001400016	G3BP2	TCCTGTACTGAGCTGCCCCGAG#CTTGGAGCAGTCAGTACAT#...((((((((.((((.(((((#))))).)))))))))))).	3235	3254	1.0	-24.4	0	0.0006756867	0.588	0.0	0.0	-9.861343503275094	17	19	12	3UTR	MIRT749141	0	0
hsa-miR-486-5p	NM_001400017	G3BP2	TCCTGTACTGAGCTGCCCCGAG#CTTGGAGCAGTCAGTACAT#...((((((((.((((.(((((#))))).)))))))))))).	3114	3133	1.0	-24.4	0	0.0006756867	0.588	0.0	0.0	-9.861343503275094	17	19	12	3UTR	MIRT749141	0	0
hsa-miR-486-5p	NM_001400018	G3BP2	TCCTGTACTGAGCTGCCCCGAG#CTTGGAGCAGTCAGTACAT#...((((((((.((((.(((((#))))).)))))))))))).	3097	3116	1.0	-24.4	0	0.0006756867	0.588	0.0	0.0	-9.861343503275094	17	19	12	3UTR	MIRT749141	0	0
hsa-miR-486-5p	NM_001400019	G3BP2	TCCTGTACTGAGCTGCCCCGAG#CTTGGAGCAGTCAGTACAT#...((((((((.((((.(((((#))))).)))))))))))).	3091	3110	1.0	-24.4	0	0.0006756867	0.588	0.0	0.0	-9.861343503275094	17	19	12	3UTR	MIRT749141	0	0
hsa-miR-486-5p	NM_001400021	G3BP2	TCCTGTACTGAGCTGCCCCGAG#CTTGGAGCAGTCAGTACAT#...((((((((.((((.(((((#))))).)))))))))))).	3136	3155	1.0	-24.4	0	0.0006756867	0.588	0.0	0.0	-9.861343503275094	17	19	12	3UTR	MIRT749141	0	0
hsa-miR-486-5p	NM_001400022	G3BP2	TCCTGTACTGAGCTGCCCCGAG#CTTGGAGCAGTCAGTACAT#...((((((((.((((.(((((#))))).)))))))))))).	3037	3056	1.0	-24.4	0	0.0006756867	0.588	0.0	0.0	-9.861343503275094	17	19	12	3UTR	MIRT749141	0	0
hsa-miR-486-5p	NM_012297	G3BP2	TCCTGTACTGAGCTGCCCCGAG#CTTGGAGCAGTCAGTACAT#...((((((((.((((.(((((#))))).)))))))))))).	3190	3209	1.0	-24.4	0	0.0006756867	0.588	3.709012375	3.536796290749999	-9.861343503275094	17	19	12	3UTR	MIRT749141	0	0
hsa-miR-486-5p	NM_203504	G3BP2	TCCTGTACTGAGCTGCCCCGAG#CTTGGAGCAGTCAGTACAT#...((((((((.((((.(((((#))))).)))))))))))).	3156	3175	1.0	-24.4	0	0.0006756867	0.588	2.47323	4.240506147875	-9.861343503275094	17	19	12	3UTR	MIRT749141	0	0
hsa-miR-484	NM_018373	SYNJ2BP	TCAGGCTCAGTCCCCTCCCGAT#TGGGAGAGGTGGCTCATGCCTGT#.(((((..((((((((((((..#)))))).)).))))...))))).	1287	1310	1.0	-25.7	0	4.553678e-05	0.529	-0.0017109857142857082	0.27904305375000005	-7.650646301409068	17	23	6	3UTR	MIRT749052	0	0
hsa-miR-484	NM_018373	SYNJ2BP	TCAGGCTCAGTCCCCTCCCGAT#GGGAGAATGAAAGGGGCGAGAGCTA#...(((((.((((((((((...#))))).......)))))..))))).	6453	6478	1.0	-24.1	0	0.00108867	0.544	0.4089211882352941	1.2553827100000001	-7.570929851924502	15	25	5	3UTR	MIRT749052	0	0
hsa-miR-484	NM_003486	SLC7A5	TCAGGCTCAGTCCCCTCCCGAT#TGGGAGGGGGTGGGGGATCTGGGCAAGGT#((..((((((((((((((((..#))))))))))........))))))..)).	2175	2204	1.0	-27.5	0	0.0004351854	0.338	2.161360916666667	3.1571353999999996	-8.527136195467303	18	29	10	3UTR	MIRT749051	0	0
hsa-miR-484	NM_022770	GINS3	TCAGGCTCAGTCCCCTCCCGAT#GGGAAATGGTTAAACTGAGCTTGT#.((((((((((((..((((...#))))...))....)))))))))).	1458	1482	1.0	-22.3	1	0.008855493	0.485	0.23156738750000003	-0.029485284999999983	-5.3856143151281595	16	24	10	3UTR	MIRT749046	0	0
hsa-miR-484	NM_001126129	GINS3	TCAGGCTCAGTCCCCTCCCGAT#GGGAAATGGTTAAACTGAGCTTGT#.((((((((((((..((((...#))))...))....)))))))))).	1575	1599	1.0	-22.3	1	0.008855493	0.485	0.23156738750000003	-0.029485284999999983	-5.3856143151281595	16	24	10	3UTR	MIRT749046	0	0
hsa-miR-484	NM_001126130	GINS3	TCAGGCTCAGTCCCCTCCCGAT#GGGAAATGGTTAAACTGAGCTTGT#.((((((((((((..((((...#))))...))....)))))))))).	1224	1248	1.0	-22.3	1	0.008855493	0.485	0.23156738750000003	-0.029485284999999983	-5.3856143151281595	16	24	10	3UTR	MIRT749046	0	0
hsa-miR-484	NM_014417	BBC3	TCAGGCTCAGTCCCCTCCCGAT#TGGGAGGGGGCCCGTGAAGAGCAAATGAGCCA#...(((((((((((((((((..#)))))))))))..............)))))).	1309	1341	1.0	-31.6	0	0.0198685	0.382	1.1688664741935486	0.9411486837500002	-6.514540193678739	17	32	11	3UTR	MIRT749043	0	0
hsa-miR-484	NM_001127241	BBC3	TCAGGCTCAGTCCCCTCCCGAT#TGGGAGGGGGCCCGTGAAGAGCAAATGAGCCA#...(((((((((((((((((..#)))))))))))..............)))))).	902	934	1.0	-31.6	0	0.0198685	0.382	1.4572617806451615	1.30802200625	-6.514540193678739	17	32	11	3UTR	MIRT749043	0	0
hsa-miR-370-3p	NM_001161368	SEC14L4	GCCTGCTGGGGTGGAACCTGGT#GCCTGGTGTTCCAGCTTCAGGGGGTG#((((.(((((((((((((((((#))).)).)))))).)))))).)))).	1284	1310	1.0	-27.5	0	0.0002238803	0.412	4.346966579999999	2.8141161199999996	-8.056611621014136	21	26	6	3UTR	MIRT742546	0	0
hsa-miR-370-3p	NM_199044	NSUN4	GCCTGCTGGGGTGGAACCTGGT#AGGTTTCAGTGAGCCAAGATAGCGCCATTGCACTCCAGCGTGGGCG#(((((((((((((.((..((((#.)))))).)))))))))..)))).	3934	3980	1.0	-28.1	1	4.364195e-05	0.515	0.0	0.0	-4.794414363722071	19	24	9	3UTR	MIRT742544	1	1
hsa-miR-370-3p	NM_001256127	NSUN4	GCCTGCTGGGGTGGAACCTGGT#GCCATTGCACTCCAGCGTGGGCG#(((((((((((((.((..((((#)))))).)))))))))..)))).	4532	4555	1.0	-27.8	1	4.364195e-05	0.515	-0.12168280000000004	-0.11179539999999999	-4.794414363722071	19	23	9	3UTR	MIRT742544	1	1
hsa-miR-30d-5p	NM_001376372	CELF1	TGTAAACATCCCCGACTGGAAG#TCTAGTTGGGGGAGG#......(.((((((((((((..#)))))))))))).).	2819	2834	1.0	-21.1	0	0.007416337	0.544	0.0	0.0	-17.880193333824078	13	15	12	3UTR	MIRT739907	1	0
hsa-miR-2861	NM_007147	ZNF175	GGGGCCTGGCGGTGGGCGG#GCCCAGGAGCCAGGTTCCT#((((((((((..(((((..#)))))...)))))))))).	4226	4245	1.0	-31.4	1	1.440262e-06	0.5	0.16679055999999998	-0.157421202	-10.10915223120837	15	19	10	3UTR	MIRT739505	0	0
hsa-miR-2861	NM_007147	ZNF175	GGGGCCTGGCGGTGGGCGG#CGCCCACCACCATGCCTG#.((((.(((.((((((((.#)))))))).))).)))).	5954	5972	1.0	-30.9	0	0.008011379	0.5	-0.28271675	-0.07785659999999997	-6.936790066878343	15	18	8	3UTR	MIRT739505	0	0
hsa-miR-2861	NM_007147	ZNF175	GGGGCCTGGCGGTGGGCGG#GCCTGTGCTGGGCCCTG#(((((((((((..((((..#)))).))))))))))).	4661	4678	1.0	-28.1	1	0.0001236674	0.426	-0.1755164909090909	-0.2354067775	-8.573508368464264	15	17	11	3UTR	MIRT739505	0	0
hsa-miR-2861	XM_011523959	MAP2K3	GGGGCCTGGCGGTGGGCGG#TGGGCCACCGCCTTGCCCA#.((((..((((((((.(.(#).).))))))))..)))).	1612	1631	1.0	-30.0	0	0.0003433549	0.412	0.0	0.0	-7.4710192137250955	14	19	8	3UTR	MIRT739499	0	0
hsa-miR-2861	NM_001400271	CTDSP1	GGGGCCTGGCGGTGGGCGG#CCGTGAGCTCCAGGCCCCG#(((((((((.(((..((((#))))..)))))))))))).	1215	1234	1.0	-30.8	1	8.79223e-05	0.368	0.0	0.0	-6.7723703923008856	16	19	12	3UTR	MIRT739496	0	1
hsa-miR-214-3p	NM_006990	WASF2	ACAGCAGGCACAGACAGGCAGT#GCTTGAGGAGAGAGTGTATAGTCATGGGTTCTGCCTCTGTGCCCTTGCTGG#.(((((((((((((..(((((.#.)))))))))))))..))))).	3441	3492	1.0	-29.8	1	9.085103e-05	0.456	0.1969379353333333	0.013639239000000018	-4.761823477911366	18	22	13	3UTR	MIRT739009	0	1
hsa-miR-214-3p	XM_005265766	SRD5A3	ACAGCAGGCACAGACAGGCAGT#GCTGCAGTGTCCAGTTTCCCACCCCTGTTTCCTGCTGTC#((((((((.(((((((.(((((#)))))..))))..............)))..)))))))).	3168	3207	1.0	-22.7	1	0.1961392	0.456	0.0	0.0	-4.993964104447428	20	39	8	3UTR	MIRT739005	0	1
hsa-miR-214-3p	XM_005265767	SRD5A3	ACAGCAGGCACAGACAGGCAGT#GCTGCAGTGTCCAGTTTCCCACCCCTGTTTCCTGCTGTC#((((((((.(((((((.(((((#)))))..))))..............)))..)))))))).	2970	3009	1.0	-22.7	1	0.1961392	0.456	0.0	0.0	-4.993964104447428	20	39	8	3UTR	MIRT739005	0	1
hsa-miR-214-3p	NM_174934	SCN4B	ACAGCAGGCACAGACAGGCAGT#GCCTGAGCTATGCCTGTTGA#.(((((((((.((.(((((...#)))))..)).))))))))).	3962	3982	1.0	-25.7	1	0.0006093138	0.5	0.0	0.0	-7.474939230287874	16	20	9	3UTR	MIRT739001	0	0
hsa-miR-214-3p	NM_001142348	SCN4B	ACAGCAGGCACAGACAGGCAGT#GCCTGAGCTATGCCTGTTGA#.(((((((((.((.(((((...#)))))..)).))))))))).	3560	3580	1.0	-25.7	1	0.0006093138	0.5	1.6154001977777774	0.7913542237499998	-7.474939230287874	16	20	9	3UTR	MIRT739001	0	0
hsa-miR-214-3p	NM_001142349	SCN4B	ACAGCAGGCACAGACAGGCAGT#GCCTGAGCTATGCCTGTTGA#.(((((((((.((.(((((...#)))))..)).))))))))).	3955	3975	1.0	-25.7	1	0.0006093138	0.5	0.0	0.0	-7.474939230287874	16	20	9	3UTR	MIRT739001	0	0
hsa-miR-214-3p	NM_001029891	PGAM4	ACAGCAGGCACAGACAGGCAGT#GCCATTTTGTCGCCTGCA#...(((((((((((..(((...#)))..))))).)))))).	917	935	1.0	-22.8	0	0.1925099	0.544	0.0	0.0	-7.483038834232987	14	18	6	3UTR	MIRT738997	0	0
hsa-miR-214-3p	XM_047440105	GMEB2	ACAGCAGGCACAGACAGGCAGT#CTTCTCTGTGCCTGCTC#..((((((((((((.(((....#))).)))))))))))).	4402	4419	1.0	-24.5	1	2.659058e-07	0.441	0.0	0.0	-5.692450279622925	15	17	12	3UTR	MIRT738992	0	0
hsa-miR-214-3p	NM_012384	GMEB2	ACAGCAGGCACAGACAGGCAGT#CTTCTCTGTGCCTGCTC#..((((((((((((.(((....#))).)))))))))))).	4163	4180	1.0	-24.5	1	2.659058e-07	0.441	-0.14832095	0.46167318	-5.692450279622925	15	17	12	3UTR	MIRT738992	0	0
hsa-miR-214-3p	XM_006723776	GMEB2	ACAGCAGGCACAGACAGGCAGT#CTTCTCTGTGCCTGCTC#..((((((((((((.(((....#))).)))))))))))).	3815	3832	1.0	-24.5	1	2.659058e-07	0.441	0.0	0.0	-5.692450279622925	15	17	12	3UTR	MIRT738992	0	0
hsa-miR-214-3p	NM_001197317	CLEC2D	ACAGCAGGCACAGACAGGCAGT#TGCTAATGACTGGCTTGCTGTT#(((((((((.(((.((((((..#))))..)).)))))))))))).	3044	3066	1.0	-22.6	1	0.00370684	0.676	0.114969	0.06877715000000001	-6.03692083205025	18	22	12	3UTR	MIRT738989	0	0
hsa-miR-214-3p	NM_001197318	CLEC2D	ACAGCAGGCACAGACAGGCAGT#TGCTAATGACTGGCTTGCTGTT#(((((((((.(((.((((((..#))))..)).)))))))))))).	3051	3073	1.0	-22.6	1	0.00370684	0.676	0.114969	0.06877715000000001	-6.03692083205025	18	22	12	3UTR	MIRT738989	0	0
hsa-miR-214-3p	NM_001197319	CLEC2D	ACAGCAGGCACAGACAGGCAGT#TGCTAATGACTGGCTTGCTGTT#(((((((((.(((.((((((..#))))..)).)))))))))))).	2940	2962	1.0	-22.6	1	0.00370684	0.676	0.114969	0.06877715000000001	-6.03692083205025	18	22	12	3UTR	MIRT738989	0	0
hsa-miR-214-3p	NM_013269	CLEC2D	ACAGCAGGCACAGACAGGCAGT#TGCTAATGACTGGCTTGCTGTT#(((((((((.(((.((((((..#))))..)).)))))))))))).	3155	3177	1.0	-22.6	1	0.00370684	0.676	0.114969	0.06877715000000001	-6.03692083205025	18	22	12	3UTR	MIRT738989	0	0
hsa-miR-214-3p	NM_001004419	CLEC2D	ACAGCAGGCACAGACAGGCAGT#TGCTAATGACTGGCTTGCTGTT#(((((((((.(((.((((((..#))))..)).)))))))))))).	3237	3259	1.0	-22.6	1	0.00370684	0.676	0.0	0.0	-6.03692083205025	18	22	12	3UTR	MIRT738989	0	0
hsa-miR-214-3p	NM_207012	AP3M1	ACAGCAGGCACAGACAGGCAGT#ACTGCCTCTTCAAGTGTTTGCC#...((((((((.((.(((((((#))))))).))...)))))))).	1931	1953	0.9807692307692307	-21.4	0	0.009415204	0.603	0.07235472749999997	0.385218896625	-10.596793063525729	17	22	8	3UTR	MIRT738987	0	0
hsa-miR-214-3p	XM_005257938	AP2B1	ACAGCAGGCACAGACAGGCAGT#ACCCAAGCCTGCTCTGTGTCTGTGTTGTG#(((((((((((((((((((...#.))))).)))))))))))..))).	5742	5771	0.9615384615384616	-29.0	1	0.0227135	0.485	0.0	0.0	-3.937574446201665	19	24	11	3UTR	MIRT738986	0	0
hsa-miR-214-3p	NM_001030006	AP2B1	ACAGCAGGCACAGACAGGCAGT#ACCCAAGCCTGCTCTGTGTCTGTGTTGTG#(((((((((((((((((((...#.))))).)))))))))))..))).	5507	5536	0.9615384615384616	-29.0	1	0.0227135	0.485	0.0	0.0	-3.937574446201665	19	24	11	3UTR	MIRT738986	0	0
hsa-miR-214-3p	NM_001282	AP2B1	ACAGCAGGCACAGACAGGCAGT#ACCCAAGCCTGCTCTGTGTCTGTGTTGTG#(((((((((((((((((((...#.))))).)))))))))))..))).	5465	5494	1.0	-29.0	1	0.0227135	0.485	1.149957218181818	0.9863287300000002	-3.937574446201665	19	24	11	3UTR	MIRT738986	0	0
hsa-miR-2110	NM_001164344	ZBTB20	TTGGGGAAACGGCCGCTGAGTG#CACTGGAACAGCAGCAGCCTCTTTCCCCT#..(((((((.(((.((((((((#)))).......)))).)))..))))))).	8192	8221	1.0	-23.3	1	0.02883694	0.529	1.0685711533333335	0.43114672375000007	-7.056347105220874	18	29	7	3UTR	MIRT738919	0	1
hsa-miR-2110	NM_001164346	ZBTB20	TTGGGGAAACGGCCGCTGAGTG#CACTGGAACAGCAGCAGCCTCTTTCCCCT#..(((((((.(((.((((((((#)))).......)))).)))..))))))).	7955	7984	1.0	-23.3	1	0.02883694	0.529	0.8231937333333332	0.9405848200000002	-7.056347105220874	18	29	7	3UTR	MIRT738919	0	1
hsa-miR-2110	NM_001164347	ZBTB20	TTGGGGAAACGGCCGCTGAGTG#CACTGGAACAGCAGCAGCCTCTTTCCCCT#..(((((((.(((.((((((((#)))).......)))).)))..))))))).	7977	8006	1.0	-23.3	1	0.02883694	0.529	0.8945763066666667	0.7222539050000001	-7.056347105220874	18	29	7	3UTR	MIRT738919	0	1
hsa-miR-2110	NM_144582	TEX261	TTGGGGAAACGGCCGCTGAGTG#GCTCAGCTTGGCTCAGATCTGATGCTTCAAGAGGCTGTAACCTCAGA#((((((..(((((((((((((.#))))))).........................))))))..)))))).	861	908	1.0	-25.0	0	0.0006658614	0.426	0.4602679815789472	0.3250522375000001	-7.794895910253615	19	47	7	3UTR	MIRT738918	0	1
hsa-miR-2110	NM_001127321	CBX5	TTGGGGAAACGGCCGCTGAGTG#CACCCAGCAGTCCATTTTCCCTAT#.((((((((.(((.((((.(((#))).)))).)))...)))))))).	5490	5514	1.0	-22.2	1	0.00455311	0.471	0.4352800625	-0.12299943199999999	-5.892671223205703	18	24	8	3UTR	MIRT738892	0	1
hsa-miR-2110	NM_001127322	CBX5	TTGGGGAAACGGCCGCTGAGTG#CACCCAGCAGTCCATTTTCCCTAT#.((((((((.(((.((((.(((#))).)))).)))...)))))))).	5688	5712	1.0	-22.2	1	0.00455311	0.471	0.17389485000000002	0.04973642750000005	-5.892671223205703	18	24	8	3UTR	MIRT738892	0	1
hsa-miR-200a-3p	NM_022744	RUSF1	TAACACTGTCTGGTAACGATGT#GCATCCAGGTCCTCCCGTTCCTCCTTGCTATGCCGGAGACTGAAGACCAGGCGGTGG#...(((((((((((........#.))))))))))).	2097	2154	1.0	-19.6	0	0.0001305766	0.353	4.678005363636363	4.294231272499999	-7.483038834232987	11	13	11	3UTR	MIRT738760	0	0
hsa-miR-191-5p	NM_014598	SOCS7	CAACGGAATCCCAAAAGCAGCTG#GCAGTTGGGGTTTGTGCCCGTTGG#((((((((((((((..((.....#))..)))))))).....)))))).	2481	2505	1.0	-20.7	1	4.698388e-06	0.471	0.8044302699999999	0.671632231625	-4.906073086755913	16	24	8	3UTR	MIRT738561	0	0
hsa-miR-1914-5p	NM_007147	ZNF175	CCCTGTGCCCGGCCCACTTCTG#GGTTGGGCACAGT#..((((((((((((........#)))))))))))).	6237	6250	1.0	-23.9	1	0.01319681	0.471	0.1345904416666667	0.14769580000000004	-5.925499359926538	12	13	12	3UTR	MIRT738539	0	0
hsa-miR-1914-5p	NM_001375765	GIGYF1	CCCTGTGCCCGGCCCACTTCTG#AGGAGTGGGTGGCTTTGGGCTTAGGGT#(((((.(((((((((((((((.#)))))))))).....))))).))))).	5377	5404	1.0	-32.1	0	1.053258e-06	0.324	0.0	0.0	-5.838533207394711	20	27	10	3UTR	MIRT738534	0	0
hsa-miR-1914-5p	NM_001375766	GIGYF1	CCCTGTGCCCGGCCCACTTCTG#AGGAGTGGGTGGCTTTGGGCTTAGGGT#(((((.(((((((((((((((.#)))))))))).....))))).))))).	4794	4821	1.0	-32.1	0	1.053258e-06	0.324	0.0	0.0	-5.838533207394711	20	27	10	3UTR	MIRT738534	0	0
hsa-miR-151a-3p	NM_001363882	FXR1	CTAGACTGAAGCTCCTTGAGG#CTCAAGAAGCAGCAGTCC#...(((((..(((.((((((.#)))))).)))..))))).	2098	2116	1.0	-20.5	0	0.02110912	0.647	0.0	0.0	-9.670276237773088	14	18	6	3UTR	MIRT737835	1	1
hsa-miR-151a-3p	NM_001013438	FXR1	CTAGACTGAAGCTCCTTGAGG#CTCAAGAAGCAGCAGTCC#...(((((..(((.((((((.#)))))).)))..))))).	1755	1773	1.0	-20.5	0	0.02110912	0.647	0.0	0.0	-9.670276237773088	14	18	6	3UTR	MIRT737835	1	1
hsa-miR-146a-5p	NM_001278558	WSB2	TGAGAACTGAATTCCATGGGTT#AGCCCAGGAGTTCAAGATCAG#(((....((((((((.((((((#))))))))))))))...))).	2389	2410	1.0	-20.3	0	0.01587571	0.456	-0.32476462500000003	0.10639603875000002	-14.766328272341307	17	21	14	3UTR	MIRT737644	0	0
hsa-miR-146a-5p	NM_018639	WSB2	TGAGAACTGAATTCCATGGGTT#AGCCCAGGAGTTCAAGATCAG#(((....((((((((.((((((#))))))))))))))...))).	2766	2787	1.0	-20.3	0	0.01587571	0.456	-0.32476462500000003	0.10639603875000002	-14.766328272341307	17	21	14	3UTR	MIRT737644	0	0
hsa-miR-1266-5p	NM_001282441	GNA12	CCTCAGGGCTGTAGAACAGGGCT#AGCCGTGCCTAGGATCCCTTCCCAGCTCTGAGGA#((((((((((((((..((.((((#)))).)).)))...........))))))))))).	1909	1943	1.0	-27.6	1	0.0003442197	0.382	0.0	0.0	-4.906073086755913	20	34	11	3UTR	MIRT736703	0	1
hsa-miR-1266-5p	NM_007353	GNA12	CCTCAGGGCTGTAGAACAGGGCT#AGCCGTGCCTAGGATCCCTTCCCAGCTCTGAGGA#((((((((((((((..((.((((#)))).)).)))...........))))))))))).	1933	1967	1.0	-27.6	1	0.0003442197	0.382	0.35597963199999993	0.26449162249999997	-4.906073086755913	20	34	11	3UTR	MIRT736703	0	1
hsa-miR-125a-5p	NM_001369789	PWWP3A	TCCCTGAGACCCTTTAACCTGTGA#TGGGGGGCTCAGGGGG#((((((((.(((((((........#))))))))))))))).	2453	2469	1.0	-23.6	1	5.942597e-06	0.397	0.0	0.0	-4.993964104447428	15	16	15	3UTR	MIRT736641	0	0
hsa-miR-125a-5p	NM_001382410	PWWP3A	TCCCTGAGACCCTTTAACCTGTGA#TGGGGGGCTCAGGGGG#((((((((.(((((((........#))))))))))))))).	2827	2843	1.0	-23.6	1	5.942597e-06	0.397	0.0	0.0	-4.993964104447428	15	16	15	3UTR	MIRT736641	0	0
hsa-miR-125a-5p	NM_001271736	COPZ1	TCCCTGAGACCCTTTAACCTGTGA#TCGATGCTCTCAGGGTCATCTCGGGGAT#(((((((((((((...........#.))))))...))))))).	728	756	1.0	-20.6	1	2.111589e-06	0.515	0.0	0.0	-5.762913004276319	13	18	7	3UTR	MIRT736638	1	1
hsa-miR-101-3p	NM_001282985	TRIB1	TACAGTACTGTGATAACTGAA#TCAGTAACTGTCTTGGACAGTGCTGA#..((((((((((((((((((.#)))))...))))....))))))))).	2242	2268	1.0	-18.9	1	0.0001700775	0.632	0.43373620800000007	1.1595658187500002	-4.95700071937229	18	26	9	3UTR	MIRT735800	0	1
hsa-miR-101-3p	NM_025195	TRIB1	TACAGTACTGTGATAACTGAA#TCAGTAACTGTCTTGGACAGTGCTGA#..((((((((((((((((((.#)))))...))))....))))))))).	3031	3057	1.0	-18.9	1	0.0001700775	0.632	0.43373620800000007	1.1595658187500002	-4.95700071937229	18	26	9	3UTR	MIRT735800	0	1
hsa-miR-101-3p	NM_080927	DCBLD2	TACAGTACTGTGATAACTGAA#CAATAACGCACGGTACTGTT#.(((((((((((.........#.))))))))))).	3059	3079	1.0	-17.1	1	0.006455196	0.574	1.270330081818182	0.95260109875	-6.907794008098015	11	13	11	3UTR	MIRT735793	0	1
hsa-miR-214-3p	NM_001199775	CPD	ACAGCAGGCACAGACAGGCAGT#GCCAGAAATGCACTTGTGCCAGGTATTGTCCCTGCTGTA#((((((((.((((((.((((..#.))))..)).)))).)))))))).	6544	6583	1.0	-24.8	1	0.004673685	0.559	0.7505985	0.7279763712500001	-5.227013184751041	18	24	8	3UTR	MIRT735468	0	1
hsa-miR-200a-3p	NM_001346900	EGFR	TAACACTGTCTGGTAACGATGT#ACAACGTGACAAATGCCAGACAGG#.....(((((((((((((.(((#))).)))......)))))))))).	5526	5550	1.0	-19.1	0	0.0410668	0.5	0.0	0.0	-13.6655996434504	16	24	10	3UTR	MIRT735444	0	1
hsa-miR-205-5p	NM_019084	CCNJ	TCCTTCATTCCACCGGAGTCTG#TAGCTTTGGGGGGTGGGGGAA#(((((((((((.((((((.(((#)))))))))))))))))))).	3610	3631	1.0	-25.1	1	0.0001193972	0.588	0.3111683545454546	1.8159959149999998	-7.284377755798021	20	21	20	3UTR	MIRT735404	1	1
hsa-miR-205-5p	NM_001134375	CCNJ	TCCTTCATTCCACCGGAGTCTG#TAGCTTTGGGGGGTGGGGGAA#(((((((((((.((((((.(((#)))))))))))))))))))).	3643	3664	1.0	-25.1	1	0.0001193972	0.588	0.3111683545454546	1.8159959149999998	-7.284377755798021	20	21	20	3UTR	MIRT735404	1	1
hsa-miR-205-5p	NM_001134376	CCNJ	TCCTTCATTCCACCGGAGTCTG#TAGCTTTGGGGGGTGGGGGAA#(((((((((((.((((((.(((#)))))))))))))))))))).	3607	3628	1.0	-25.1	1	0.0001193972	0.588	0.3111683545454546	1.8159959149999998	-7.284377755798021	20	21	20	3UTR	MIRT735404	1	1
hsa-miR-486-5p	NM_181504	PIK3R1	TCCTGTACTGAGCTGCCCCGAG#GGGGCAGTTTAAAGCAC#...(((..(((((((((((...#)))))))))))..))).	4977	4994	1.0	-23.0	0	0.01178814	0.618	0.0	0.0	-10.371861657730689	14	17	11	3UTR	MIRT735338	1	1
hsa-miR-486-5p	NM_181524	PIK3R1	TCCTGTACTGAGCTGCCCCGAG#GGGGCAGTTTAAAGCAC#...(((..(((((((((((...#)))))))))))..))).	5039	5056	1.0	-23.0	0	0.01178814	0.618	0.0	0.0	-10.371861657730689	14	17	11	3UTR	MIRT735338	1	1
hsa-miR-486-5p	XM_005248542	PIK3R1	TCCTGTACTGAGCTGCCCCGAG#GGGGCAGTTTAAAGCAC#...(((..(((((((((((...#)))))))))))..))).	6306	6323	1.0	-23.0	0	0.01178814	0.618	0.0	0.0	-10.371861657730689	14	17	11	3UTR	MIRT735338	1	1
hsa-miR-200a-3p	NM_001363661	HMGB1	TAACACTGTCTGGTAACGATGT#TTGTCCTCTTAATACCAAGGCAGTGC#...((((((((((((.......#.))))).))))))).	4333	4359	1.0	-17.0	0	0.003292202	0.603	0.0	0.0	-6.747589273982352	12	15	7	3UTR	MIRT735283	1	0
hsa-miR-200a-3p	NM_001370339	HMGB1	TAACACTGTCTGGTAACGATGT#TTGTCCTCTTAATACCAAGGCAGTGC#...((((((((((((.......#.))))).))))))).	4438	4464	1.0	-17.0	0	0.003292202	0.603	0.0	0.0	-6.747589273982352	12	15	7	3UTR	MIRT735283	1	0
hsa-miR-200a-3p	NM_001370341	HMGB1	TAACACTGTCTGGTAACGATGT#TACCAAGGCAGTGC#...((((((((((((.......#))))).))))))).	4322	4336	1.0	-17.0	0	0.003292202	0.603	0.0	0.0	-6.747589273982352	12	14	7	3UTR	MIRT735283	1	0
hsa-miR-200a-3p	NM_002128	HMGB1	TAACACTGTCTGGTAACGATGT#TTGTCCTCTTAATACCAAGGCAGTGC#...((((((((((((.......#.))))).))))))).	4283	4309	1.0	-17.0	0	0.003292202	0.603	0.18105433076923075	0.05204554374999999	-6.747589273982352	12	15	7	3UTR	MIRT735283	1	0
hsa-miR-200a-3p	NM_001313892	HMGB1	TAACACTGTCTGGTAACGATGT#TTGTCCTCTTAATACCAAGGCAGTGC#...((((((((((((.......#.))))).))))))).	4309	4335	1.0	-17.0	0	0.003292202	0.603	0.0	0.0	-6.747589273982352	12	15	7	3UTR	MIRT735283	1	0
hsa-miR-125a-5p	NM_005224	ARID3A	TCCCTGAGACCCTTTAACCTGTGA#TCTGTAGGGTTTTTAAGAGGTTTCGGGGGT#((((((((((((((.(((((....#.)))))...))).))))))))))).	2649	2679	1.0	-24.7	1	0.01185424	0.706	0.7457527266666664	1.2956362037499998	-4.6730240064523	19	25	11	3UTR	MIRT735258	1	1
hsa-miR-146a-5p	NM_001204218	NOS1	TGAGAACTGAATTCCATGGGTT#ACCCGTGGAAAGCAGTGTCTG#..(((((((..((((((((((.#))))))))))..)))).))).	10524	10545	1.0	-23.8	1	0.0001910761	0.544	2.8841175000000003	3.35967751125	-9.02428166311082	17	21	10	3UTR	MIRT735124	0	1
hsa-miR-146a-5p	NM_000620	NOS1	TGAGAACTGAATTCCATGGGTT#ACCCGTGGAAAGCAGTGTCTG#..(((((((..((((((((((.#))))))))))..)))).))).	10422	10443	1.0	-23.8	1	0.0001910761	0.544	0.0	0.0	-9.02428166311082	17	21	10	3UTR	MIRT735124	0	1
hsa-miR-125a-5p	XM_017025749	SMAD2	TCCCTGAGACCCTTTAACCTGTGA#TCACATCACTCAGGTTTCAGGGAG#(((((((((((........(((((#))))).......))))))))))).	7080	7104	1.0	-23.3	1	0.002301476	0.559	0.0	0.0	-10.39884692653892	16	24	11	3UTR	MIRT735098	1	0
hsa-miR-125a-5p	XM_047437507	SMAD2	TCCCTGAGACCCTTTAACCTGTGA#TCACATCACTCAGGTTTCAGGGAG#(((((((((((........(((((#))))).......))))))))))).	7178	7202	1.0	-23.3	1	0.002301476	0.559	0.0	0.0	-10.39884692653892	16	24	11	3UTR	MIRT735098	1	0
hsa-miR-203a-3p	NM_020673	RAB22A	GTGAAATGTTTAGGACCACTAG#GGTGGTCCTGAAAGTTAACA#((..(((.((((((((((((..#)))))))))))).))).)).	882	902	1.0	-20.7	0	0.001661808	0.485	2.2246712500000005	1.32584082175	-10.840771124647935	17	20	12	3UTR	MIRT734801	0	1
hsa-miR-101-3p	XM_047450140	GRSF1	TACAGTACTGTGATAACTGAA#CAGCTAAGATGCGAAATCACTGTACTGTAG#((((((((.(((((.......#.))))).)))))))).	2467	2497	1.0	-17.5	1	0.01295306	0.632	0.0	0.0	-5.962462745001676	13	16	8	3UTR	MIRT734588	0	1
hsa-miR-101-3p	NM_002092	GRSF1	TACAGTACTGTGATAACTGAA#CAGCTAAGATGCGAAATCACTGTACTGTAG#((((((((.(((((.......#.))))).)))))))).	2802	2832	1.0	-17.5	1	0.01295306	0.632	0.0	0.0	-5.962462745001676	13	16	8	3UTR	MIRT734588	0	1
hsa-miR-146a-5p	NM_016152	RARB	TGAGAACTGAATTCCATGGGTT#CCCAGTACCTTCAGTTCCAG#((.((((((((.....((((..#)))).....)))))))))).	1486	1506	1.0	-17.2	0	0.03639019	0.662	1.888083875	2.9518765485000005	-11.956386400845368	14	20	10	3UTR	MIRT734533	1	1
hsa-miR-146a-5p	NM_001290216	RARB	TGAGAACTGAATTCCATGGGTT#CCCAGTACCTTCAGTTCCAG#((.((((((((.....((((..#)))).....)))))))))).	1888	1908	1.0	-17.2	0	0.03639019	0.662	2.43393125	2.9179127985000006	-11.956386400845368	14	20	10	3UTR	MIRT734533	1	1
hsa-miR-146a-5p	NM_001290217	RARB	TGAGAACTGAATTCCATGGGTT#CCCAGTACCTTCAGTTCCAG#((.((((((((.....((((..#)))).....)))))))))).	1301	1321	1.0	-17.2	0	0.03639019	0.662	1.888083875	2.9518765485000005	-11.956386400845368	14	20	10	3UTR	MIRT734533	1	1
hsa-miR-146a-5p	NM_001290277	RARB	TGAGAACTGAATTCCATGGGTT#CCCAGTACCTTCAGTTCCAG#((.((((((((.....((((..#)))).....)))))))))).	1705	1725	1.0	-17.2	0	0.03639019	0.662	1.888083875	2.9518765485000005	-11.956386400845368	14	20	10	3UTR	MIRT734533	1	1
hsa-miR-205-5p	NM_005901	SMAD2	TCCTTCATTCCACCGGAGTCTG#CGGGCTACCTGTGGAATGAGGA#..(((((((((((.((((((((#)))))).)).))))))))))).	12560	12582	1.0	-27.6	1	0.004483252	0.529	0.16626720181818178	0.13836608612499998	-5.813840636892696	19	22	11	3UTR	MIRT734288	0	1
hsa-miR-205-5p	NM_001135937	SMAD2	TCCTTCATTCCACCGGAGTCTG#CGGGCTACCTGTGGAATGAGGA#..(((((((((((.((((((((#)))))).)).))))))))))).	12244	12266	1.0	-27.6	1	0.004483252	0.529	0.0	0.0	-5.813840636892696	19	22	11	3UTR	MIRT734288	0	1
hsa-miR-205-5p	NM_001135937	SMAD2	TCCTTCATTCCACCGGAGTCTG#AGTCCTCCTCAGCTCACTAGGAAGGAGGTGGGGTGGGGGC#.(((((((((((((....(((.#.)))....))))))))))))).	33736	33776	1.0	-23.5	1	3.672207e-07	0.397	0.0	0.0	-4.761823477911366	16	22	13	3UTR	MIRT734288	0	1
hsa-miR-205-5p	NM_001003652	SMAD2	TCCTTCATTCCACCGGAGTCTG#CGGGCTACCTGTGGAATGAGGA#..(((((((((((.((((((((#)))))).)).))))))))))).	12334	12356	1.0	-27.6	1	0.004483252	0.529	0.0	0.0	-5.813840636892696	19	22	11	3UTR	MIRT734288	0	1
hsa-miR-205-5p	NM_001003652	SMAD2	TCCTTCATTCCACCGGAGTCTG#AGTCCTCCTCAGCTCACTAGGAAGGAGGTGGGGTGGGGGC#.(((((((((((((....(((.#.)))....))))))))))))).	33826	33866	1.0	-23.5	1	3.672207e-07	0.397	0.0	0.0	-4.761823477911366	16	22	13	3UTR	MIRT734288	0	1
hsa-miR-125a-5p	NM_001378414	HDAC4	TCCCTGAGACCCTTTAACCTGTGA#GCAGGGAGGGTTGCTTAGGA#..((((((((((((...(((((..#)))))))))))..)))))).	5463	5483	1.0	-22.6	1	0.002805229	0.338	0.0	0.0	-5.925499359926538	17	20	11	3UTR	MIRT733952	0	0
hsa-miR-9-5p	NM_014350	TNFAIP8	TCTTTGGTTATCTAGCTGTATGA#GCAGTTAGGAAACCAGGA#..(((((((.(((((((((....#))))))))).))))))).	6563	6581	1.0	-19.0	1	0.005510389	0.412	-0.6186776	0.06881758374999998	-6.199507187700468	16	18	9	3UTR	MIRT733763	1	1
hsa-miR-9-5p	NM_001286813	TNFAIP8	TCTTTGGTTATCTAGCTGTATGA#GCAGTTAGGAAACCAGGA#..(((((((.(((((((((....#))))))))).))))))).	7179	7197	1.0	-19.0	1	0.005510389	0.412	-0.6186776	0.06881758374999998	-6.199507187700468	16	18	9	3UTR	MIRT733763	1	1
hsa-miR-9-5p	NM_001077654	TNFAIP8	TCTTTGGTTATCTAGCTGTATGA#GCAGTTAGGAAACCAGGA#..(((((((.(((((((((....#))))))))).))))))).	6609	6627	1.0	-19.0	1	0.005510389	0.412	-0.6186776	0.06881758374999998	-6.199507187700468	16	18	9	3UTR	MIRT733763	1	1
hsa-miR-21-5p	NM_000916	OXTR	TAGCTTATCAGACTGATGTTGA#CAGAAATTGATAAGCTAG#(((((((((((.(((.......#)))...))))))))))).	2873	2891	1.0	-15.8	1	0.001060211	0.662	0.0	0.0	-7.517426836101634	14	18	11	3UTR	MIRT733614	0	0
hsa-miR-192-5p	NM_002508	NID1	CTGACCTATGAATTGACAGCC#TCAAGGTGTAGGTCAGA#((((((((((..((((.....#))))..)))))))))).	4506	4523	1.0	-17.6	1	0.005393395	0.647	0.0	0.0	-10.10915223120837	14	17	10	3UTR	MIRT733372	0	0
hsa-miR-1290	NM_004496	FOXA1	TGGATTTTTGGATCAGGGA#TCCAAGATTCAAAAATCCT#.(((((((((((((..(((#)))..))))))))))))).	2713	2732	1.0	-20.9	1	0.02390335	0.632	0.0	0.0	-4.761823477911366	16	19	13	3UTR	MIRT733132	0	0
hsa-miR-146b-5p	NM_006489	NOVA1	TGAGAACTGAATTCCATAGGCTG#CAGTTAAATGTATCTATTTCTGTGGAAGTCATTTTCTCAT#((((((.(((.(((((((((...#.))))))))).)))..)))))).	5346	5386	1.0	-19.7	0	0.0005032524	0.75	6.1101835555555555	5.944898230000001	-8.306035456483334	18	23	9	3UTR	MIRT732960	1	1
hsa-miR-125a-5p	NM_005158	ABL2	TCCCTGAGACCCTTTAACCTGTGA#CATGGGTGGGATTCAGGGC#.(((((((.(((....(((((((.#)))))))))).))))))).	9399	9418	1.0	-22.7	1	1.942977e-06	0.441	3.1100607142857144	2.8067241587500003	-7.964183666343778	17	19	10	3UTR	MIRT732714	1	1
hsa-miR-486-5p	XM_017025749	SMAD2	TCCTGTACTGAGCTGCCCCGAG#TTTGGGGAAGCAGGGCAGGGG#((((((.((..(((.(((((((#))))))).))).)))))))).	10248	10269	1.0	-22.6	0	0.002677076	0.529	0.0	0.0	-10.283991485062147	18	21	8	3UTR	MIRT732557	1	1
hsa-miR-486-5p	XM_047437507	SMAD2	TCCTGTACTGAGCTGCCCCGAG#TTTGGGGAAGCAGGGCAGGGG#((((((.((..(((.(((((((#))))))).))).)))))))).	10346	10367	1.0	-22.6	0	0.002677076	0.529	0.0	0.0	-10.283991485062147	18	21	8	3UTR	MIRT732557	1	1
hsa-miR-486-5p	NM_005901	SMAD2	TCCTGTACTGAGCTGCCCCGAG#CGGGGCGGCCGGGCAGAGAC#((((((.(((.(((((((((..#)))))))))))))))).)).	15448	15468	1.0	-28.9	0	0.0002168311	0.279	0.1249431111111111	-0.09320943749999999	-8.306035456483334	18	20	16	3UTR	MIRT732557	1	1
hsa-miR-486-5p	NM_001135937	SMAD2	TCCTGTACTGAGCTGCCCCGAG#CGGGGCGGCCGGGCAGAGAC#((((((.(((.(((((((((..#)))))))))))))))).)).	15132	15152	1.0	-28.9	0	0.0002168311	0.279	0.0	0.0	-8.306035456483334	18	20	16	3UTR	MIRT732557	1	1
hsa-miR-486-5p	NM_001003652	SMAD2	TCCTGTACTGAGCTGCCCCGAG#CGGGGCGGCCGGGCAGAGAC#((((((.(((.(((((((((..#)))))))))))))))).)).	15222	15242	1.0	-28.9	0	0.0002168311	0.279	0.0	0.0	-8.306035456483334	18	20	16	3UTR	MIRT732557	1	1
hsa-miR-9-5p	NM_031439	SOX7	TCTTTGGTTATCTAGCTGTATGA#TCATCGAAACTAATGGGGGGACAGACTTGATAGCCAAGGT#.(((((((((((.((((((....#.)))).)).))))))))))).	1551	1591	1.0	-21.0	1	0.0008232906	0.515	-0.013363636363636385	-0.04743607874999997	-5.08245545002336	17	21	11	3UTR	MIRT732359	0	0
hsa-miR-21-5p	NM_001278463	DNM1L	TAGCTTATCAGACTGATGTTGA#TCACCAACTGATGTCAAACATAAAAACCCCCACATCAGTCTGATAC#.....((((((((((((((...#.)))))))))))))).	3884	3930	1.0	-21.8	0	0.05610519	0.632	0.45634503571428564	0.15844562874999998	-13.6655996434504	14	16	14	3UTR	MIRT731893	0	1
hsa-miR-21-5p	NM_001278464	DNM1L	TAGCTTATCAGACTGATGTTGA#TCACCAACTGATGTCAAACATAAAAACCCCCACATCAGTCTGATAC#.....((((((((((((((...#.)))))))))))))).	3956	4002	1.0	-21.8	0	0.05610519	0.632	0.45634503571428564	0.15844562874999998	-13.6655996434504	14	16	14	3UTR	MIRT731893	0	1
hsa-miR-21-5p	NM_001278465	DNM1L	TAGCTTATCAGACTGATGTTGA#TCACCAACTGATGTCAAACATAAAAACCCCCACATCAGTCTGATAC#.....((((((((((((((...#.)))))))))))))).	3923	3969	1.0	-21.8	0	0.05610519	0.632	0.45634503571428564	0.15844562874999998	-13.6655996434504	14	16	14	3UTR	MIRT731893	0	1
hsa-miR-21-5p	NM_005690	DNM1L	TAGCTTATCAGACTGATGTTGA#TCACCAACTGATGTCAAACATAAAAACCCCCACATCAGTCTGATAC#.....((((((((((((((...#.)))))))))))))).	3806	3852	1.0	-21.8	0	0.05610519	0.632	0.45634503571428564	0.15844562874999998	-13.6655996434504	14	16	14	3UTR	MIRT731893	0	1
hsa-miR-21-5p	NM_012063	DNM1L	TAGCTTATCAGACTGATGTTGA#TCACCAACTGATGTCAAACATAAAAACCCCCACATCAGTCTGATAC#.....((((((((((((((...#.)))))))))))))).	3839	3885	1.0	-21.8	0	0.05610519	0.632	0.45634503571428564	0.15844562874999998	-13.6655996434504	14	16	14	3UTR	MIRT731893	0	1
hsa-miR-21-5p	NM_001330380	DNM1L	TAGCTTATCAGACTGATGTTGA#TCACCAACTGATGTCAAACATAAAAACCCCCACATCAGTCTGATAC#.....((((((((((((((...#.)))))))))))))).	3845	3891	1.0	-21.8	0	0.05610519	0.632	0.45634503571428564	0.15844562874999998	-13.6655996434504	14	16	14	3UTR	MIRT731893	0	1
hsa-miR-214-3p	NM_001193347	MEF2C	ACAGCAGGCACAGACAGGCAGT#ATTGCTTCAGATGGTTTGCTGTA#(((((((((.((...(((((((#)))))))....))))))))))).	5903	5926	1.0	-19.8	1	0.004975118	0.603	3.437838888888889	3.162083235	-8.061501004967127	18	23	11	3UTR	MIRT731679	0	1
hsa-miR-214-3p	NM_001131005	MEF2C	ACAGCAGGCACAGACAGGCAGT#ATTGCTTCAGATGGTTTGCTGTA#(((((((((.((...(((((((#)))))))....))))))))))).	5843	5866	1.0	-19.8	1	0.004975118	0.603	3.437838888888889	3.162083235	-8.061501004967127	18	23	11	3UTR	MIRT731679	0	1
hsa-miR-125a-5p	NM_001369512	STAT3	TCCCTGAGACCCTTTAACCTGTGA#TAGGGCGAGGGTTCAGGGC#.((((((.((((((...((((...#))))..)))))))))))).	4498	4517	1.0	-23.3	1	0.0003616836	0.515	0.0	0.0	-7.075458407091997	16	19	12	3UTR	MIRT731625	1	1
hsa-miR-125a-5p	NM_001369513	STAT3	TCCCTGAGACCCTTTAACCTGTGA#TAGGGCGAGGGTTCAGGGC#.((((((.((((((...((((...#))))..)))))))))))).	4501	4520	1.0	-23.3	1	0.0003616836	0.515	0.0	0.0	-7.075458407091997	16	19	12	3UTR	MIRT731625	1	1
hsa-miR-125a-5p	NM_001369514	STAT3	TCCCTGAGACCCTTTAACCTGTGA#TAGGGCGAGGGTTCAGGGC#.((((((.((((((...((((...#))))..)))))))))))).	4498	4517	1.0	-23.3	1	0.0003616836	0.515	0.0	0.0	-7.075458407091997	16	19	12	3UTR	MIRT731625	1	1
hsa-miR-125a-5p	NM_001369516	STAT3	TCCCTGAGACCCTTTAACCTGTGA#TAGGGCGAGGGTTCAGGGC#.((((((.((((((...((((...#))))..)))))))))))).	4517	4536	1.0	-23.3	1	0.0003616836	0.515	0.0	0.0	-7.075458407091997	16	19	12	3UTR	MIRT731625	1	1
hsa-miR-125a-5p	NM_001369517	STAT3	TCCCTGAGACCCTTTAACCTGTGA#TAGGGCGAGGGTTCAGGGC#.((((((.((((((...((((...#))))..)))))))))))).	4448	4467	1.0	-23.3	1	0.0003616836	0.515	0.0	0.0	-7.075458407091997	16	19	12	3UTR	MIRT731625	1	1
hsa-miR-125a-5p	NM_001369518	STAT3	TCCCTGAGACCCTTTAACCTGTGA#TAGGGCGAGGGTTCAGGGC#.((((((.((((((...((((...#))))..)))))))))))).	4451	4470	1.0	-23.3	1	0.0003616836	0.515	0.0	0.0	-7.075458407091997	16	19	12	3UTR	MIRT731625	1	1
hsa-miR-125a-5p	NM_001369519	STAT3	TCCCTGAGACCCTTTAACCTGTGA#TAGGGCGAGGGTTCAGGGC#.((((((.((((((...((((...#))))..)))))))))))).	4445	4464	1.0	-23.3	1	0.0003616836	0.515	0.0	0.0	-7.075458407091997	16	19	12	3UTR	MIRT731625	1	1
hsa-miR-125a-5p	NM_001369520	STAT3	TCCCTGAGACCCTTTAACCTGTGA#TAGGGCGAGGGTTCAGGGC#.((((((.((((((...((((...#))))..)))))))))))).	4467	4486	1.0	-23.3	1	0.0003616836	0.515	0.0	0.0	-7.075458407091997	16	19	12	3UTR	MIRT731625	1	1
hsa-miR-125a-5p	NM_001384984	STAT3	TCCCTGAGACCCTTTAACCTGTGA#TAGGGCGAGGGTTCAGGGC#.((((((.((((((...((((...#))))..)))))))))))).	4414	4433	1.0	-23.3	1	0.0003616836	0.515	0.0	0.0	-7.075458407091997	16	19	12	3UTR	MIRT731625	1	1
hsa-miR-125a-5p	NM_001384986	STAT3	TCCCTGAGACCCTTTAACCTGTGA#TAGGGCGAGGGTTCAGGGC#.((((((.((((((...((((...#))))..)))))))))))).	4482	4501	1.0	-23.3	1	0.0003616836	0.515	0.0	0.0	-7.075458407091997	16	19	12	3UTR	MIRT731625	1	1
hsa-miR-125a-5p	NM_001384987	STAT3	TCCCTGAGACCCTTTAACCTGTGA#TAGGGCGAGGGTTCAGGGC#.((((((.((((((...((((...#))))..)))))))))))).	4499	4518	1.0	-23.3	1	0.0003616836	0.515	0.0	0.0	-7.075458407091997	16	19	12	3UTR	MIRT731625	1	1
hsa-miR-125a-5p	NM_001384988	STAT3	TCCCTGAGACCCTTTAACCTGTGA#TAGGGCGAGGGTTCAGGGC#.((((((.((((((...((((...#))))..)))))))))))).	4424	4443	1.0	-23.3	1	0.0003616836	0.515	0.0	0.0	-7.075458407091997	16	19	12	3UTR	MIRT731625	1	1
hsa-miR-125a-5p	NM_001384989	STAT3	TCCCTGAGACCCTTTAACCTGTGA#TAGGGCGAGGGTTCAGGGC#.((((((.((((((...((((...#))))..)))))))))))).	4399	4418	1.0	-23.3	1	0.0003616836	0.515	0.0	0.0	-7.075458407091997	16	19	12	3UTR	MIRT731625	1	1
hsa-miR-125a-5p	NM_001384990	STAT3	TCCCTGAGACCCTTTAACCTGTGA#TAGGGCGAGGGTTCAGGGC#.((((((.((((((...((((...#))))..)))))))))))).	4485	4504	1.0	-23.3	1	0.0003616836	0.515	0.0	0.0	-7.075458407091997	16	19	12	3UTR	MIRT731625	1	1
hsa-miR-125a-5p	NM_001384991	STAT3	TCCCTGAGACCCTTTAACCTGTGA#TAGGGCGAGGGTTCAGGGC#.((((((.((((((...((((...#))))..)))))))))))).	4493	4512	1.0	-23.3	1	0.0003616836	0.515	0.0	0.0	-7.075458407091997	16	19	12	3UTR	MIRT731625	1	1
hsa-miR-125a-5p	NM_003150	STAT3	TCCCTGAGACCCTTTAACCTGTGA#TAGGGCGAGGGTTCAGGGC#.((((((.((((((...((((...#))))..)))))))))))).	4495	4514	1.0	-23.3	1	0.0003616836	0.515	0.0	0.0	-7.075458407091997	16	19	12	3UTR	MIRT731625	1	1
hsa-miR-125a-5p	NM_213662	STAT3	TCCCTGAGACCCTTTAACCTGTGA#TAGGGCGAGGGTTCAGGGC#.((((((.((((((...((((...#))))..)))))))))))).	4470	4489	1.0	-23.3	1	0.0003616836	0.515	0.0	0.0	-7.075458407091997	16	19	12	3UTR	MIRT731625	1	1
hsa-miR-125a-5p	NM_139276	STAT3	TCCCTGAGACCCTTTAACCTGTGA#TAGGGCGAGGGTTCAGGGC#.((((((.((((((...((((...#))))..)))))))))))).	4520	4539	1.0	-23.3	1	0.0003616836	0.515	6.313321666666667	4.709795682499999	-7.075458407091997	16	19	12	3UTR	MIRT731625	1	1
hsa-miR-2861	XM_047438397	AKT2	GGGGCCTGGCGGTGGGCGG#CTGCCATCACCGCTGGGTGGTTTTTTCCCCCT#(((((((((((((((((((#)))))..))))))))))..........)))).	1599	1631	1.0	-30.1	1	0.001787525	0.515	0.0	0.0	-3.937574446201665	19	32	10	3UTR	MIRT731613	0	1
hsa-miR-2861	NM_001626	AKT2	GGGGCCTGGCGGTGGGCGG#CTGCCATCACCGCTGGGTGGTTTTTTCCCCCT#(((((((((((((((((((#)))))..))))))))))..........)))).	1726	1758	1.0	-30.1	1	0.001787525	0.515	0.8253068129032258	-0.07105093625000002	-3.937574446201665	19	32	10	3UTR	MIRT731613	0	1
hsa-miR-205-5p	NM_001369405	RUNX2	TCCTTCATTCCACCGGAGTCTG#CAGAGAGGTGGACTCCAGGTTCAGGAGGGAG#((((((.....((((((((((.#.))))))).)))....)))))).	2161	2192	1.0	-23.0	0	0.0002928653	0.456	0.0	0.0	-12.918566512237907	16	23	7	3UTR	MIRT731506	1	1
hsa-miR-205-5p	NM_001015051	RUNX2	TCCTTCATTCCACCGGAGTCTG#CAGAGAGGTGGACTCCAGGTTCAGGAGGGAG#((((((.....((((((((((.#.))))))).)))....)))))).	2032	2063	1.0	-23.0	0	0.0002928653	0.456	0.0	0.0	-12.918566512237907	16	23	7	3UTR	MIRT731506	1	1
hsa-miR-205-5p	NM_001024630	RUNX2	TCCTTCATTCCACCGGAGTCTG#CAGAGAGGTGGACTCCAGGTTCAGGAGGGAG#((((((.....((((((((((.#.))))))).)))....)))))).	2098	2129	1.0	-23.0	0	0.0002928653	0.456	0.0	0.0	-12.918566512237907	16	23	7	3UTR	MIRT731506	1	1
hsa-miR-26b-5p	NM_014683	ULK2	TTCAAGTAATTCAGGATAGGT#ACCTGCTTGAATACTTGAAT#(((((((.(((((((.(((((#))))))))))))))))))).	4833	4853	1.0	-20.1	1	0.02202337	0.721	1.8005295714285714	1.98066368	-6.484258455685908	19	20	19	3UTR	MIRT731401	1	1
hsa-miR-30d-5p	NM_001286765	RUBCNL	TGTAAACATCCCCGACTGGAAG#TCCAGGGGATGAGTACT#.(((..(((((((...((((..#)))))))))))..))).	7378	7395	1.0	-18.9	0	0.0001602821	0.515	0.0	0.0	-11.63865933143729	14	17	11	3UTR	MIRT728160	1	1
hsa-miR-30d-5p	NM_001286766	RUBCNL	TGTAAACATCCCCGACTGGAAG#TCCAGGGGATGAGTACT#.(((..(((((((...((((..#)))))))))))..))).	7262	7279	1.0	-18.9	0	0.0001602821	0.515	0.0	0.0	-11.63865933143729	14	17	11	3UTR	MIRT728160	1	1
hsa-miR-30d-5p	NM_001377459	CLCC1	TGTAAACATCCCCGACTGGAAG#CTTCGAGCTTTGTAAAATATCCATTTGGGGATGA#......(((((((((.((((..#.)))).))))))))).	1986	2020	1.0	-21.4	0	0.001249159	0.559	3.608243888888888	2.22481163	-15.799607484947062	13	16	9	3UTR	MIRT727977	1	0
hsa-miR-30d-5p	NM_001377460	CLCC1	TGTAAACATCCCCGACTGGAAG#CTTCGAGCTTTGTAAAATATCCATTTGGGGATGA#......(((((((((.((((..#.)))).))))))))).	1825	1859	1.0	-21.4	0	0.001249159	0.559	0.0	0.0	-15.799607484947062	13	16	9	3UTR	MIRT727977	1	0
hsa-miR-30d-5p	NM_001377462	CLCC1	TGTAAACATCCCCGACTGGAAG#CTTCGAGCTTTGTAAAATATCCATTTGGGGATGA#......(((((((((.((((..#.)))).))))))))).	1785	1819	1.0	-21.4	0	0.001249159	0.559	-0.2833330666666666	-0.21702738500000013	-15.799607484947062	13	16	9	3UTR	MIRT727977	1	0
hsa-miR-30d-5p	NM_001377468	CLCC1	TGTAAACATCCCCGACTGGAAG#CTTCGAGCTTTGTAAAATATCCATTTGGGGATGA#......(((((((((.((((..#.)))).))))))))).	1970	2004	1.0	-21.4	0	0.001249159	0.559	0.7282154222222221	-0.11918797999999999	-15.799607484947062	13	16	9	3UTR	MIRT727977	1	0
hsa-miR-26b-5p	NM_002600	PDE4B	TTCAAGTAATTCAGGATAGGT#ACCTGGCCTTTCAGTTACTTGAGT#(((((((((((.(((.(((((#))))).)))...))))))))))).	2740	2764	1.0	-18.8	1	0.0006196885	0.485	0.7532123272727269	2.4261085300000005	-7.517426836101634	19	24	11	3UTR	MIRT726988	1	1
hsa-miR-26b-5p	NM_001297442	PDE4B	TTCAAGTAATTCAGGATAGGT#CCTGCCTGAGTTGCTA#....(((((((((((.((((.#))))))))))))))).	3027	3043	1.0	-20.5	0	0.001164487	0.515	0.7074678636363637	0.6784506312499998	-9.779611548941542	15	16	15	3UTR	MIRT726988	1	1
hsa-miR-26b-5p	NM_001297442	PDE4B	TTCAAGTAATTCAGGATAGGT#ACCTGGCCTTTCAGTTACTTGAGT#(((((((((((.(((.(((((#))))).)))...))))))))))).	1929	1953	1.0	-18.8	1	0.0006196885	0.485	2.663391454545455	1.7764123699999999	-7.517426836101634	19	24	11	3UTR	MIRT726988	1	1
hsa-miR-26b-5p	NM_001037339	PDE4B	TTCAAGTAATTCAGGATAGGT#CCTGCCTGAGTTGCTA#....(((((((((((.((((.#))))))))))))))).	3180	3196	1.0	-20.5	0	0.001164487	0.515	0.7074678636363637	0.6784506312499998	-9.779611548941542	15	16	15	3UTR	MIRT726988	1	1
hsa-miR-26b-5p	NM_001037339	PDE4B	TTCAAGTAATTCAGGATAGGT#ACCTGGCCTTTCAGTTACTTGAGT#(((((((((((.(((.(((((#))))).)))...))))))))))).	2082	2106	1.0	-18.8	1	0.0006196885	0.485	2.663391454545455	1.7764123699999999	-7.517426836101634	19	24	11	3UTR	MIRT726988	1	1
hsa-miR-30d-5p	NM_024787	RNF122	TGTAAACATCCCCGACTGGAAG#TGGGGATGGGGGTGTCTACGG#((((.(((((((((.((.(...#).))..))))))))).)))).	1659	1680	1.0	-18.9	0	7.224875e-06	0.515	0.8519353	0.2042409325	-8.79206118126477	16	21	9	3UTR	MIRT726732	1	1
hsa-miR-370-3p	NM_001243385	PARVB	GCCTGCTGGGGTGGAACCTGGT#AGGTGATTTCCCAGCAGGG#.((((((((((....((((...#))))....)))))))))).	3325	3344	1.0	-26.2	1	1.171533e-05	0.603	0.0	0.0	-10.021548237390759	14	19	10	3UTR	MIRT725263	1	1
hsa-miR-370-3p	NM_001243386	PARVB	GCCTGCTGGGGTGGAACCTGGT#AGGTGATTTCCCAGCAGGG#.((((((((((....((((...#))))....)))))))))).	3272	3291	1.0	-26.2	1	1.171533e-05	0.603	0.0	0.0	-10.021548237390759	14	19	10	3UTR	MIRT725263	1	1
hsa-miR-370-3p	NM_001003828	PARVB	GCCTGCTGGGGTGGAACCTGGT#AGGTGATTTCCCAGCAGGG#.((((((((((....((((...#))))....)))))))))).	3609	3628	1.0	-26.2	1	1.171533e-05	0.603	0.0	0.0	-10.021548237390759	14	19	10	3UTR	MIRT725263	1	1
hsa-miR-521	NM_001198810	SLC43A1	AACGCACTTCCCTTTAGAGTGT#GCAAGTCTTAGAGGAAATAAAAAGGGAAGTGA#....(((((((((((.......#.))))))))))).	2348	2380	1.0	-17.9	0	0.01269359	0.581	0.34999927272727277	0.15725352416666663	-9.779611548941542	11	13	11	3UTR	MIRT725138	0	0
hsa-miR-521	NM_003627	SLC43A1	AACGCACTTCCCTTTAGAGTGT#GCAAGTCTTAGAGGAAATAAAAAGGGAAGTGA#....(((((((((((.......#.))))))))))).	2478	2510	1.0	-17.9	0	0.01269359	0.581	0.0	0.0	-9.779611548941542	11	13	11	3UTR	MIRT725138	0	0
hsa-miR-484	NM_018316	KLHL26	TCAGGCTCAGTCCCCTCCCGAT#GTCGGCAGTGGGCTGGGCTTT#..(((((((((((.((.(((((#))))).)).))))))))))).	3251	3272	1.0	-26.5	1	5.944757e-07	0.353	0.4117947454545454	-0.16666188799999998	-5.813840636892696	18	21	11	3UTR	MIRT723875	0	0
hsa-miR-2110	NM_017595	NKIRAS2	TTGGGGAAACGGCCGCTGAGTG#GCTCAGTGGCTCACCCCT#..((((....(((((((((((.#)))))))))))..)))).	1308	1326	1.0	-27.2	0	0.0005287275	0.368	-0.08338708181818182	0.050662276249999985	-11.113218309998182	15	18	11	3UTR	MIRT723754	0	0
hsa-miR-2110	NM_001144927	NKIRAS2	TTGGGGAAACGGCCGCTGAGTG#GCTCAGTGGCTCACCCCT#..((((....(((((((((((.#)))))))))))..)))).	1327	1345	1.0	-27.2	0	0.0005287275	0.368	-0.08338708181818182	0.050662276249999985	-11.113218309998182	15	18	11	3UTR	MIRT723754	0	0
hsa-miR-2110	NM_001144928	NKIRAS2	TTGGGGAAACGGCCGCTGAGTG#GCTCAGTGGCTCACCCCT#..((((....(((((((((((.#)))))))))))..)))).	1140	1158	1.0	-27.2	0	0.0005287275	0.368	-0.08338708181818182	0.050662276249999985	-11.113218309998182	15	18	11	3UTR	MIRT723754	0	0
hsa-miR-2110	NM_001144929	NKIRAS2	TTGGGGAAACGGCCGCTGAGTG#GCTCAGTGGCTCACCCCT#..((((....(((((((((((.#)))))))))))..)))).	1211	1229	1.0	-27.2	0	0.0005287275	0.368	-0.08338708181818182	0.050662276249999985	-11.113218309998182	15	18	11	3UTR	MIRT723754	0	0
hsa-miR-2110	NM_001001349	NKIRAS2	TTGGGGAAACGGCCGCTGAGTG#GCTCAGTGGCTCACCCCT#..((((....(((((((((((.#)))))))))))..)))).	1244	1262	1.0	-27.2	0	0.0005287275	0.368	-0.08338708181818182	0.050662276249999985	-11.113218309998182	15	18	11	3UTR	MIRT723754	0	0
hsa-miR-1266-5p	NM_153609	TMPRSS6	CCTCAGGGCTGTAGAACAGGGCT#GCTGGTTCTACATCCCGAGGA#((((.(((.((((((((..(((.#))).)))))))).))))))).	2869	2890	1.0	-26.8	0	0.005581161	0.426	0.9098529624999998	1.60644823125	-9.113001279259901	18	21	8	3UTR	MIRT721885	0	0
hsa-miR-1266-5p	NM_001289000	TMPRSS6	CCTCAGGGCTGTAGAACAGGGCT#GCTGGTTCTACATCCCGAGGA#((((.(((.((((((((..(((.#))).)))))))).))))))).	3003	3024	1.0	-26.8	0	0.005581161	0.426	0.7868181625000001	0.9283093837500002	-9.113001279259901	18	21	8	3UTR	MIRT721885	0	0
hsa-miR-2861	NM_022489	INF2	GGGGCCTGGCGGTGGGCGG#CTGCCTTTGCTGCCACTGCCAGGCCTCT#(((((((((((((.(((((#.)))))))))))))))))).	4426	4454	1.0	-36.0	1	1.397537e-06	0.368	-1.4488526630769232	-0.8996612252500004	-4.794414363722071	18	20	18	3UTR	MIRT721761	0	1
hsa-miR-2861	NM_001031714	INF2	GGGGCCTGGCGGTGGGCGG#CTGCCTTTGCTGCCACTGCCAGGCCTCT#(((((((((((((.(((((#.)))))))))))))))))).	4369	4397	1.0	-36.0	1	1.397537e-06	0.368	0.0	0.0	-4.794414363722071	18	20	18	3UTR	MIRT721761	0	1
hsa-miR-205-5p	NM_178498	SLC5A12	TCCTTCATTCCACCGGAGTCTG#AGTTCTGGAGAATGAGGGT#.(((((((((..((((((.((.#)))))))).))))))))).	3242	3261	1.0	-20.0	1	0.001336769	0.662	0.0	0.0	-9.964902622363823	17	19	9	3UTR	MIRT721583	0	0
hsa-miR-125a-5p	NM_178819	GPAT4	TCCCTGAGACCCTTTAACCTGTGA#GCAGGGGAGGGACAGGGGA#((((((...((((((..(((((..#))))))))))).)))))).	3575	3594	1.0	-23.6	0	0.04445909	0.294	0.0	0.0	-9.084334648802992	17	19	11	3UTR	MIRT721457	0	0
hsa-miR-214-3p	NM_001003674	LDLRAD4	ACAGCAGGCACAGACAGGCAGT#TGTGTGTTTGTGTCTGTCTGTG#((((((((((((((((.(((..#))).)))))))))))).)))).	3877	3899	1.0	-28.5	1	0.0333002	0.441	-0.2297087647058823	0.33466625125	-3.937574446201665	19	22	12	3UTR	MIRT721401	0	0
hsa-miR-214-3p	NM_001003675	LDLRAD4	ACAGCAGGCACAGACAGGCAGT#TGTGTGTTTGTGTCTGTCTGTG#((((((((((((((((.(((..#))).)))))))))))).)))).	3823	3845	1.0	-28.5	1	0.0333002	0.441	-0.2297087647058823	0.33466625125	-3.937574446201665	19	22	12	3UTR	MIRT721401	0	0
hsa-miR-370-3p	NM_001394336	SPRED3	GCCTGCTGGGGTGGAACCTGGT#CCGGGTTCAAGCCATTCGTCTGCCTCAGCCTCCCGAGTAGCTGGGATAACAGGCA#(((((((((((((((((((((.#))))))............))))))))))).....................)))).	3530	3585	1.0	-28.2	1	2.399361e-08	0.456	0.0	0.0	-3.937574446201665	21	55	11	3UTR	MIRT720422	0	0
hsa-miR-1266-5p	NM_001394336	SPRED3	CCTCAGGGCTGTAGAACAGGGCT#GCCCTTGGCCCTCAGCCCTTGAGT#.((((((((((..(..((((((.#))))).)..)..))))))).))).	2528	2552	0.9692307692307692	-28.6	1	0.0002331346	0.441	0.0	0.0	-9.397757400173965	17	24	7	3UTR	MIRT720416	0	0
hsa-miR-646	NM_001145720	ZBTB8B	AAGCAGCTGCCTCTGAGGC#CTCAGAGGCAGGTCGGCA#..((..(((((((((((..#)))))))))))....)).	2621	2639	1.0	-24.8	0	0.0008882326	0.544	-0.046047272727272756	0.04160561249999999	-10.976996655377809	13	18	11	3UTR	MIRT720367	0	0
hsa-miR-214-3p	NM_001145720	ZBTB8B	ACAGCAGGCACAGACAGGCAGT#CTGCCTCAGCCTCCCAAAGTGCTGGGATTACAGGCGTGAGCCACTGTGCCTGACTGG#.((((((((((((...(((...#.))).))))))))).))).	9530	9587	1.0	-26.6	1	0.0004524917	0.559	-0.10370207692307691	-0.015128337499999978	-5.618663395431772	15	19	9	3UTR	MIRT720364	0	0
hsa-miR-214-3p	NM_001145720	ZBTB8B	ACAGCAGGCACAGACAGGCAGT#CTGCAGCTGTCTGTGTGGCA#...((..((((((((((((((.#))))..)))))))))).)).	7665	7685	1.0	-24.1	0	3.449286e-06	0.5	-0.15907484125000004	0.140232024375	-9.959185489743104	16	20	10	3UTR	MIRT720364	0	0
hsa-miR-370-3p	NM_007345	ZNF236	GCCTGCTGGGGTGGAACCTGGT#GCCCTGTCCACCCCAGCAAATAAGAAGCATATCTGTAGCTTAAGGCC#(((((((((((((((....(((#)))...)))))))))))).........................))).	6952	6999	0.9743589743589743	-29.3	1	0.002580992	0.559	-0.4432258850000002	-0.2659493775	-4.1706235265052785	18	47	12	3UTR	MIRT719779	0	0
hsa-miR-370-3p	NM_001306089	ZNF236	GCCTGCTGGGGTGGAACCTGGT#GCCCTGTCCACCCCAGCAAATAAGAAGCATATCTGTAGCTTAAGGCC#(((((((((((((((....(((#)))...)))))))))))).........................))).	6411	6458	0.9743589743589743	-29.3	1	0.002580992	0.559	-0.4432258850000002	-0.2659493775	-4.1706235265052785	18	47	12	3UTR	MIRT719779	0	0
hsa-miR-214-3p	XM_047435577	SLC39A11	ACAGCAGGCACAGACAGGCAGT#CTGTTCCTATTGTGGATCCGGGATTCCTTGGCCTGTCCCTTGGCCTGCTGC#.((((((((.(((((((((...#.)))))))...)))))))))).	968	1019	1.0	-30.3	1	0.002261213	0.456	0.0	0.0	-5.035831305685297	17	22	10	3UTR	MIRT719745	0	0
hsa-miR-486-5p	NM_001256305	HPGD	TCCTGTACTGAGCTGCCCCGAG#TTGGGGGCAGTCAAGGAATAAACTACAGT#..(((((((..((((((((.((#)).))))))))..))........))))).	1118	1147	1.0	-21.3	1	0.01569859	0.618	0.3358465	0.5337891787499999	-9.02428166311082	17	29	8	3UTR	MIRT719013	0	0
hsa-miR-486-5p	NM_001256306	HPGD	TCCTGTACTGAGCTGCCCCGAG#TTGGGGGCAGTCAAGGAATAAACTACAGT#..(((((((..((((((((.((#)).))))))))..))........))))).	1155	1184	1.0	-21.3	1	0.01569859	0.618	0.25559945	0.09243031250000001	-9.02428166311082	17	29	8	3UTR	MIRT719013	0	0
hsa-miR-486-5p	NM_001256307	HPGD	TCCTGTACTGAGCTGCCCCGAG#TTGGGGGCAGTCAAGGAATAAACTACAGT#..(((((((..((((((((.((#)).))))))))..))........))))).	1252	1281	1.0	-21.3	1	0.01569859	0.618	-0.2704642500000002	0.3911278212499999	-9.02428166311082	17	29	8	3UTR	MIRT719013	0	0
hsa-miR-486-5p	NM_001145816	HPGD	TCCTGTACTGAGCTGCCCCGAG#TTGGGGGCAGTCAAGGAATAAACTACAGT#..(((((((..((((((((.((#)).))))))))..))........))))).	1195	1224	1.0	-21.3	1	0.01569859	0.618	-0.3774609750000001	0.11472126375000002	-9.02428166311082	17	29	8	3UTR	MIRT719013	0	0
hsa-miR-486-5p	NM_000860	HPGD	TCCTGTACTGAGCTGCCCCGAG#TTGGGGGCAGTCAAGGAATAAACTACAGT#..(((((((..((((((((.((#)).))))))))..))........))))).	1359	1388	1.0	-21.3	1	0.01569859	0.618	0.0	0.0	-9.02428166311082	17	29	8	3UTR	MIRT719013	0	0
hsa-miR-370-3p	XM_047424059	LRSAM1	GCCTGCTGGGGTGGAACCTGGT#ACTGAAGGCCACCGCCCCTGCAGGA#.(((((.(((((((....((((#.))))))))))).))))).	1900	1925	1.0	-28.5	0	0.0006207587	0.353	0.0	0.0	-6.305510012782684	16	19	11	3UTR	MIRT718863	1	0
hsa-miR-370-3p	NM_001384143	LRSAM1	GCCTGCTGGGGTGGAACCTGGT#ACTGAAGGCCACCGCCCCTGCAGGA#.(((((.(((((((....((((#.))))))))))).))))).	2731	2756	1.0	-28.5	0	0.0006207587	0.353	0.0	0.0	-6.305510012782684	16	19	11	3UTR	MIRT718863	1	0
hsa-miR-370-3p	NM_001005373	LRSAM1	GCCTGCTGGGGTGGAACCTGGT#ACTGAAGGCCACCGCCCCTGCAGGA#.(((((.(((((((....((((#.))))))))))).))))).	2830	2855	1.0	-28.5	0	0.0006207587	0.353	0.0	0.0	-6.305510012782684	16	19	11	3UTR	MIRT718863	1	0
hsa-miR-370-3p	NM_001005374	LRSAM1	GCCTGCTGGGGTGGAACCTGGT#ACTGAAGGCCACCGCCCCTGCAGGA#.(((((.(((((((....((((#.))))))))))).))))).	2559	2584	1.0	-28.5	0	0.0006207587	0.353	0.0	0.0	-6.305510012782684	16	19	11	3UTR	MIRT718863	1	0
hsa-miR-646	NM_152547	BTNL9	AAGCAGCTGCCTCTGAGGC#TTGGAGGAACAGCTGCTTC#((((((((((((((((...#)))))))..))))))))).	2281	2300	1.0	-22.1	1	0.0002212324	0.544	0.12479537777777779	0.05943226375000004	-3.937574446201665	16	19	9	3UTR	MIRT718453	0	0
hsa-miR-646	XM_047426486	PTPRF	AAGCAGCTGCCTCTGAGGC#GCCTGGGGTTCCCGAGGGAGCTGCTG#.(((((((.(((((.((((#)))).).......)))).))))))).	6907	6933	1.0	-25.3	1	1.410341e-05	0.338	0.0	0.0	-5.585164055853516	16	26	7	3UTR	MIRT717394	0	0
hsa-miR-646	XM_047426486	PTPRF	AAGCAGCTGCCTCTGAGGC#GCCGGGAGGCAGTGCTG#.((((.((((((((..(((#))).)))))))))))).	6511	6528	1.0	-24.8	0	6.368533e-08	0.279	0.0	0.0	-6.662782239104412	15	17	12	3UTR	MIRT717394	0	0
hsa-miR-205-5p	NM_001286579	KCTD20	TCCTTCATTCCACCGGAGTCTG#CTCTGGCAGGGGATGAAGA#..(((((((((.((((((....#))))))...))))))))).	1082	1101	1.0	-21.7	1	0.0003115292	0.544	0.45012389999999997	0.45312757000000004	-8.303804028968646	15	19	9	3UTR	MIRT717294	0	0
hsa-miR-370-3p	NM_005658	TRAF1	GCCTGCTGGGGTGGAACCTGGT#GCCAGTGAGCCACTCCGGCCCCGAATGTTGAGGTG#((((((((((((((..((((((#))))).)..))))))))))...........)))).	1982	2017	0.9615384615384616	-28.8	1	0.000870237	0.456	-0.01770438	-0.1269901275	-4.906073086755913	20	35	10	3UTR	MIRT717280	0	0
hsa-miR-370-3p	NM_001190945	TRAF1	GCCTGCTGGGGTGGAACCTGGT#GCCAGTGAGCCACTCCGGCCCCGAATGTTGAGGTG#((((((((((((((..((((((#))))).)..))))))))))...........)))).	1932	1967	1.0	-28.8	1	0.000870237	0.456	-0.37584547999999995	-0.105593625	-4.906073086755913	20	35	10	3UTR	MIRT717280	0	0
hsa-miR-30d-5p	NM_001127175	MRO	TGTAAACATCCCCGACTGGAAG#CTTCCAGTTAATAGACCACTTAATTGGGGGAA#........((((((((((((((#))))))))).................))))).	4541	4573	1.0	-18.9	0	0.0004464793	0.603	1.4289348032258062	1.6189761850000002	-19.423879868695398	14	32	9	3UTR	MIRT716457	0	0
hsa-miR-30d-5p	NM_001127176	MRO	TGTAAACATCCCCGACTGGAAG#CTTCCAGTTAATAGACCACTTAATTGGGGGAA#........((((((((((((((#))))))))).................))))).	4697	4729	1.0	-18.9	0	0.0004464793	0.603	1.4289348032258062	1.6189761850000002	-19.423879868695398	14	32	9	3UTR	MIRT716457	0	0
hsa-miR-30d-5p	NM_031939	MRO	TGTAAACATCCCCGACTGGAAG#CTTCCAGTTAATAGACCACTTAATTGGGGGAA#........((((((((((((((#))))))))).................))))).	4800	4832	1.0	-18.9	0	0.0004464793	0.603	1.0302970322580647	1.400010036875	-19.423879868695398	14	32	9	3UTR	MIRT716457	0	0
hsa-miR-205-5p	NM_001370277	RGS6	TCCTTCATTCCACCGGAGTCTG#AGACTCGGTGGGTGAATGGGG#(((((((.((((((.((((((.#)))))))))))))))).))).	2235	2256	1.0	-24.7	1	0.0003779796	0.426	0.0	0.0	-6.9866589356329305	19	21	16	3UTR	MIRT715441	0	0
hsa-miR-205-5p	NM_001370287	RGS6	TCCTTCATTCCACCGGAGTCTG#AGACTCGGTGGGTGAATGGGG#(((((((.((((((.((((((.#)))))))))))))))).))).	2098	2119	1.0	-24.7	1	0.0003779796	0.426	0.0	0.0	-6.9866589356329305	19	21	16	3UTR	MIRT715441	0	0
hsa-miR-205-5p	NM_001370290	RGS6	TCCTTCATTCCACCGGAGTCTG#AGACTCGGTGGGTGAATGGGG#(((((((.((((((.((((((.#)))))))))))))))).))).	1716	1737	1.0	-24.7	1	0.0003779796	0.426	0.0	0.0	-6.9866589356329305	19	21	16	3UTR	MIRT715441	0	0
hsa-miR-205-5p	NM_001204416	RGS6	TCCTTCATTCCACCGGAGTCTG#AGACTCGGTGGGTGAATGGGG#(((((((.((((((.((((((.#)))))))))))))))).))).	1720	1741	1.0	-24.7	1	0.0003779796	0.426	0.36407985237499996	0.7435220842249999	-6.9866589356329305	19	21	16	3UTR	MIRT715441	0	0
hsa-miR-205-5p	NM_001204416	RGS6	TCCTTCATTCCACCGGAGTCTG#GGGCCCGGTGGAGG#.......(((((((((.((((.#))))))))))))).	1775	1789	1.0	-21.4	0	5.431059e-08	0.426	-0.14235176455555554	0.7640327482125001	-17.110244939514768	13	14	13	3UTR	MIRT715441	0	0
hsa-miR-205-5p	NM_001204419	RGS6	TCCTTCATTCCACCGGAGTCTG#AGACTCGGTGGGTGAATGGGG#(((((((.((((((.((((((.#)))))))))))))))).))).	1609	1630	1.0	-24.7	1	0.0003779796	0.426	0.36407985237499996	0.7435220842249999	-6.9866589356329305	19	21	16	3UTR	MIRT715441	0	0
hsa-miR-205-5p	NM_001204419	RGS6	TCCTTCATTCCACCGGAGTCTG#GGGCCCGGTGGAGG#.......(((((((((.((((.#))))))))))))).	1664	1678	1.0	-21.4	0	5.431059e-08	0.426	-0.14235176455555554	0.7640327482125001	-17.110244939514768	13	14	13	3UTR	MIRT715441	0	0
hsa-miR-205-5p	NM_001204423	RGS6	TCCTTCATTCCACCGGAGTCTG#AGACTCGGTGGGTGAATGGGG#(((((((.((((((.((((((.#)))))))))))))))).))).	1544	1565	1.0	-24.7	1	0.0003779796	0.426	0.36407985237499996	0.7435220842249999	-6.9866589356329305	19	21	16	3UTR	MIRT715441	0	0
hsa-miR-205-5p	NM_001204423	RGS6	TCCTTCATTCCACCGGAGTCTG#GGGCCCGGTGGAGG#.......(((((((((.((((.#))))))))))))).	1599	1613	1.0	-21.4	0	5.431059e-08	0.426	-0.14235176455555554	0.7640327482125001	-17.110244939514768	13	14	13	3UTR	MIRT715441	0	0
hsa-miR-205-5p	NM_001204424	RGS6	TCCTTCATTCCACCGGAGTCTG#AGACTCGGTGGGTGAATGGGG#(((((((.((((((.((((((.#)))))))))))))))).))).	2152	2173	1.0	-24.7	1	0.0003779796	0.426	0.36407985237499996	0.7435220842249999	-6.9866589356329305	19	21	16	3UTR	MIRT715441	0	0
hsa-miR-205-5p	NM_001204424	RGS6	TCCTTCATTCCACCGGAGTCTG#GGGCCCGGTGGAGG#.......(((((((((.((((.#))))))))))))).	2207	2221	1.0	-21.4	0	5.431059e-08	0.426	-0.14235176455555554	0.7640327482125001	-17.110244939514768	13	14	13	3UTR	MIRT715441	0	0
hsa-miR-205-5p	NM_004296	RGS6	TCCTTCATTCCACCGGAGTCTG#AGACTCGGTGGGTGAATGGGG#(((((((.((((((.((((((.#)))))))))))))))).))).	1666	1687	1.0	-24.7	1	0.0003779796	0.426	1.866047375	0.9407598274999999	-6.9866589356329305	19	21	16	3UTR	MIRT715441	0	0
hsa-miR-205-5p	NM_139012	MAPK14	TCCTTCATTCCACCGGAGTCTG#CAGAGATTTCCTCCATGGTGGAAGGGGGT#.(((((.(((((((((((((((#))))......))))..)))))))))))).	1526	1555	1.0	-23.2	0	0.01161613	0.426	2.7710151739130437	1.9523233174999999	-5.337011372228436	20	29	12	3UTR	MIRT715171	0	0
hsa-miR-370-3p	NM_001042692	WDPCP	GCCTGCTGGGGTGGAACCTGGT#ACCATTACGCTCCAGCCTGGGTG#(((((((((((((.....((((#))))...)))))))))..)))).	3306	3329	1.0	-23.0	1	5.014119e-05	0.515	0.9599947133333334	2.8172211225	-5.762913004276319	17	23	9	3UTR	MIRT714803	0	0
hsa-miR-125a-5p	NM_001166663	CD244	TCCCTGAGACCCTTTAACCTGTGA#CACGTGGGTGGGGGCCAGGGC#.(((((.(.(((((...((((((.#)))).))..))))))))))).	1832	1853	1.0	-22.1	0	1.509691e-07	0.426	2.0094368571428576	-0.09843423124999981	-7.361899671028448	17	21	11	3UTR	MIRT713725	0	0
hsa-miR-125a-5p	NM_001166664	CD244	TCCCTGAGACCCTTTAACCTGTGA#CACGTGGGTGGGGGCCAGGGC#.(((((.(.(((((...((((((.#)))).))..))))))))))).	1541	1562	1.0	-22.1	0	1.509691e-07	0.426	0.8479482142857142	0.11423693499999998	-7.361899671028448	17	21	11	3UTR	MIRT713725	0	0
hsa-miR-646	NM_001290264	SLC35E2B	AAGCAGCTGCCTCTGAGGC#GCTTGTCAGAGGCAGCATGG#...((((((((((((((((#)))..))))))))))).)).	3460	3480	1.0	-24.8	0	4.688139e-06	0.382	0.0	0.0	-6.514540193678739	16	20	11	3UTR	MIRT713416	0	0
hsa-miR-370-3p	NM_182580	CYB561D1	GCCTGCTGGGGTGGAACCTGGT#ACCAGGAGGAGCCCTTCATCCTGGCAGGCC#(((((((((((((((.((((((#))))))........))))))))))))))).	2955	2985	1.0	-32.4	1	0.0003266309	0.382	0.0	0.0	-4.1706235265052785	21	30	15	3UTR	MIRT712540	1	1
hsa-miR-2110	NM_016133	INSIG2	TTGGGGAAACGGCCGCTGAGTG#CATTCAGTGGAAGTGGACCAT#.(((....((..((((((((((#))))))))))..))...))).	2936	2957	1.0	-20.8	0	9.305345e-05	0.618	-0.22726610999999997	-0.05217178499999999	-19.84222002242129	15	21	10	3UTR	MIRT711882	0	0
hsa-miR-2110	NM_016133	INSIG2	TTGGGGAAACGGCCGCTGAGTG#CATGTGGCCATGCTTTCCTAGA#((((((((..((((((((....#)).))))))....)))))))).	2212	2234	1.0	-18.4	1	0.0008900161	0.603	0.6622095555555556	0.3606109837499999	-6.236470572775607	16	22	8	3UTR	MIRT711882	0	0
hsa-miR-2110	NM_001321331	INSIG2	TTGGGGAAACGGCCGCTGAGTG#CATTCAGTGGAAGTGGACCAT#.(((....((..((((((((((#))))))))))..))...))).	2562	2583	1.0	-20.8	0	9.305345e-05	0.618	0.0	0.0	-19.84222002242129	15	21	10	3UTR	MIRT711882	0	0
hsa-miR-486-5p	NM_001270474	CENPN	TCCTGTACTGAGCTGCCCCGAG#TGGCGGCAGGCAAGAGAGCTTGTGCAGGGA#((((((((.(((((((((((..#))).)))).........)))))))))))).	2347	2377	1.0	-23.3	1	8.367551e-06	0.5	1.566569576190476	0.2640829925	-4.993964104447428	19	30	12	3UTR	MIRT711045	0	0
hsa-miR-486-5p	NM_001100624	CENPN	TCCTGTACTGAGCTGCCCCGAG#TGGCGGCAGGCAAGAGAGCTTGTGCAGGGA#((((((((.(((((((((((..#))).)))).........)))))))))))).	2449	2479	1.0	-23.3	1	8.367551e-06	0.5	1.566569576190476	0.2640829925	-4.993964104447428	19	30	12	3UTR	MIRT711045	0	0
hsa-miR-484	NM_001001503	NDUFV3	TCAGGCTCAGTCCCCTCCCGAT#GTTGGGAGTTTGAGACCAGCCTGAC#(((((((..((((.((((((((#))))))))...).))).))))))).	3358	3383	1.0	-24.8	1	0.00039312	0.515	0.0	0.0	-8.164438951148465	19	25	8	3UTR	MIRT710527	0	0
hsa-miR-486-5p	NM_178448	SAPCD2	TCCTGTACTGAGCTGCCCCGAG#CGGGTCAGTCTCCGTGCAGGAT#((((((((.((((((.((((..#)))).))).))).)))))))).	3281	3303	1.0	-29.0	1	0.0005701343	0.324	0.0	0.0	-5.227013184751041	18	22	8	3UTR	MIRT709194	0	0
hsa-miR-205-5p	NM_021109	TMSB4X	TCCTTCATTCCACCGGAGTCTG#GGTGGAAGAAGTGGG#((((((.(((((((........#))))))))))).)).	449	464	1.0	-16.8	0	0.04237621	0.515	0.18478757142857144	2.1984874537500003	-6.449759621627232	13	15	11	3UTR	MIRT708862	0	0
hsa-miR-484	NM_001293735	LYRM7	TCAGGCTCAGTCCCCTCCCGAT#TCGGGAGGCTGAGGCAGGAA#((.(.(((((...((((((((.#))))))))))))).)..)).	1913	1933	1.0	-24.6	0	0.0005707169	0.397	-0.411106625	-0.06200611250000003	-17.074859492993536	16	20	13	3UTR	MIRT708661	0	0
hsa-miR-2861	NM_014595	NT5C	GGGGCCTGGCGGTGGGCGG#TGGCCCCGTGGAGTGGAGCAGGCAGATACCGTTAAGCGCTGTGCTACCGGGCCCCA#(((((((((.(((.((((.#.))))..))).))))))))).	737	793	1.0	-31.1	1	6.421353e-06	0.309	1.7684937333333335	1.8356664324999998	-6.03692083205025	16	21	9	3UTR	MIRT708319	0	0
hsa-miR-2861	NM_001252377	NT5C	GGGGCCTGGCGGTGGGCGG#TGGCCCCGTGGAGTGGAGCAGGCAGATACCGTTAAGCGCTGTGCTACCGGGCCCCA#(((((((((.(((.((((.#.))))..))).))))))))).	617	673	1.0	-31.1	1	6.421353e-06	0.309	1.7430255444444445	1.7181949774999998	-6.03692083205025	16	21	9	3UTR	MIRT708319	0	0
hsa-miR-9-5p	NM_022716	PRRX1	TCTTTGGTTATCTAGCTGTATGA#ACAAGTGCTGGTCAGCCAAAGAA#(((((((((..(((((.......#.)))))..))))))))).	3526	3549	1.0	-19.7	1	0.004726217	0.588	-0.12883344444444444	-0.20390624187499998	-8.004855389940193	14	18	9	3UTR	MIRT707304	1	1
hsa-miR-9-5p	NM_006902	PRRX1	TCTTTGGTTATCTAGCTGTATGA#ACAAGTGCTGGTCAGCCAAAGAA#(((((((((..(((((.......#.)))))..))))))))).	3598	3621	1.0	-19.7	1	0.004726217	0.588	-0.12883344444444444	-0.20390624187499998	-8.004855389940193	14	18	9	3UTR	MIRT707304	1	1
hsa-miR-646	XM_047442601	CASK	AAGCAGCTGCCTCTGAGGC#CTCAGAATTTAGCTGCTA#.((((((((..((((((..#))))))...)))))))).	7302	7320	1.0	-21.0	1	0.04834139	0.574	0.0	0.0	-7.8606057810956464	14	18	8	3UTR	MIRT706164	0	1
hsa-miR-646	NM_003688	CASK	AAGCAGCTGCCTCTGAGGC#CTCAGAATTTAGCTGCTA#.((((((((..((((((..#))))))...)))))))).	7341	7359	1.0	-21.0	1	0.04834139	0.574	0.0	0.0	-7.8606057810956464	14	18	8	3UTR	MIRT706164	0	1
hsa-miR-646	XM_005272686	CASK	AAGCAGCTGCCTCTGAGGC#CTCAGAATTTAGCTGCTA#.((((((((..((((((..#))))))...)))))))).	7338	7356	1.0	-21.0	1	0.04834139	0.574	0.0	0.0	-7.8606057810956464	14	18	8	3UTR	MIRT706164	0	1
hsa-miR-646	XM_006724566	CASK	AAGCAGCTGCCTCTGAGGC#CTCAGAATTTAGCTGCTA#.((((((((..((((((..#))))))...)))))))).	7233	7251	1.0	-21.0	1	0.04834139	0.574	0.0	0.0	-7.8606057810956464	14	18	8	3UTR	MIRT706164	0	1
hsa-miR-646	XM_011543995	CASK	AAGCAGCTGCCTCTGAGGC#CTCAGAATTTAGCTGCTA#.((((((((..((((((..#))))))...)))))))).	7287	7305	1.0	-21.0	1	0.04834139	0.574	0.0	0.0	-7.8606057810956464	14	18	8	3UTR	MIRT706164	0	1
hsa-miR-646	XM_011543997	CASK	AAGCAGCTGCCTCTGAGGC#CTCAGAATTTAGCTGCTA#.((((((((..((((((..#))))))...)))))))).	6876	6894	1.0	-21.0	1	0.04834139	0.574	0.0	0.0	-7.8606057810956464	14	18	8	3UTR	MIRT706164	0	1
hsa-miR-646	NM_001126054	CASK	AAGCAGCTGCCTCTGAGGC#CTCAGAATTTAGCTGCTA#.((((((((..((((((..#))))))...)))))))).	7272	7290	1.0	-21.0	1	0.04834139	0.574	0.0	0.0	-7.8606057810956464	14	18	8	3UTR	MIRT706164	0	1
hsa-miR-646	NM_001126055	CASK	AAGCAGCTGCCTCTGAGGC#CTCAGAATTTAGCTGCTA#.((((((((..((((((..#))))))...)))))))).	7269	7287	1.0	-21.0	1	0.04834139	0.574	0.0	0.0	-7.8606057810956464	14	18	8	3UTR	MIRT706164	0	1
hsa-miR-646	NM_177559	CSNK2A1	AAGCAGCTGCCTCTGAGGC#GCCTGGGAGGTGGCGGTTA#.(((.(((((((((.((((#)))).))))))))).))).	9126	9145	1.0	-26.1	0	0.001444758	0.441	0.0	0.0	-8.647811572420224	16	19	9	3UTR	MIRT704453	0	0
hsa-miR-646	NM_177559	CSNK2A1	AAGCAGCTGCCTCTGAGGC#GCCCAGGGGTTCAAGGCTGCA#..(((((((((((((.(((#))))))))))....)))))).	8494	8515	1.0	-25.7	1	1.153004e-06	0.412	0.0	0.0	-5.1900497996759025	16	21	10	3UTR	MIRT704453	0	0
hsa-miR-646	NM_001895	CSNK2A1	AAGCAGCTGCCTCTGAGGC#GCCTGGGAGGTGGCGGTTA#.(((.(((((((((.((((#)))).))))))))).))).	9009	9028	1.0	-26.1	0	0.001444758	0.441	0.0	0.0	-8.647811572420224	16	19	9	3UTR	MIRT704453	0	0
hsa-miR-646	NM_001895	CSNK2A1	AAGCAGCTGCCTCTGAGGC#GCCCAGGGGTTCAAGGCTGCA#..(((((((((((((.(((#))))))))))....)))))).	8377	8398	1.0	-25.7	1	1.153004e-06	0.412	0.0	0.0	-5.1900497996759025	16	21	10	3UTR	MIRT704453	0	0
hsa-miR-214-3p	NM_001351167	GDPD5	ACAGCAGGCACAGACAGGCAGT#AGTGTGTGGATGCTCACCTGTGCCATCTGTCCTCCTGTCTGTGCCAGGAGGCACCTGAGTTCTCTGCTGTT#((((((((((((((((((.((.#.))))))))))))))...................)))))).	3626	3697	1.0	-30.3	1	0.05818142	0.368	0.0056088810810810494	0.18250443499999994	-3.937574446201665	20	41	14	3UTR	MIRT703335	0	0
hsa-miR-214-3p	XM_047427650	GDPD5	ACAGCAGGCACAGACAGGCAGT#AGTGTGTGGATGCTCACCTGTGCCATCTGTCCTCCTGTCTGTGCCAGGAGGCACCTGAGTTCTCTGCTGTT#((((((((((((((((((.((.#.))))))))))))))...................)))))).	2598	2669	1.0	-30.3	1	0.05818142	0.368	0.0	0.0	-3.937574446201665	20	41	14	3UTR	MIRT703335	0	0
hsa-miR-214-3p	XM_011545281	GDPD5	ACAGCAGGCACAGACAGGCAGT#AGTGTGTGGATGCTCACCTGTGCCATCTGTCCTCCTGTCTGTGCCAGGAGGCACCTGAGTTCTCTGCTGTT#((((((((((((((((((.((.#.))))))))))))))...................)))))).	2161	2232	1.0	-30.3	1	0.05818142	0.368	0.0	0.0	-3.937574446201665	20	41	14	3UTR	MIRT703335	0	0
hsa-miR-370-3p	NM_031157	HNRNPA1	GCCTGCTGGGGTGGAACCTGGT#ACCAGGTATTCCCAGTAGT#..(((((((((....(((((((#)))))))..))))))))).	3516	3535	1.0	-25.5	1	0.003388241	0.603	-0.19961273999999998	-0.62562392475	-11.18522411940593	16	19	9	3UTR	MIRT702908	1	0
hsa-miR-370-3p	NM_002136	HNRNPA1	GCCTGCTGGGGTGGAACCTGGT#ACCAGGTATTCCCAGTAGT#..(((((((((....(((((((#)))))))..))))))))).	3360	3379	1.0	-25.5	1	0.003388241	0.603	0.0	0.0	-11.18522411940593	16	19	9	3UTR	MIRT702908	1	0
hsa-miR-484	NM_000527	LDLR	TCAGGCTCAGTCCCCTCCCGAT#GGGAGGGGATGTCAGGCCC#...((((..((((((((((...#))))))))))....)))).	2981	3000	1.0	-28.6	0	0.000322269	0.5	0.0	0.0	-9.884564781105134	14	19	10	3UTR	MIRT702287	0	0
hsa-miR-2861	NM_001025579	NDEL1	GGGGCCTGGCGGTGGGCGG#CGTCCATCGTCAGCGCCG#..((((((((((((((((.#))))))))))))).))).	1205	1223	1.0	-30.3	1	0.002525249	0.338	0.0	0.0	-4.95700071937229	16	18	13	3UTR	MIRT701520	0	0
hsa-miR-638	NM_173200	NR4A3	AGGGATCGCGGGCGGGTGGCGGCCT#AGGCTGTGTTCACCTTCCCTGTCGATCCCTT#((((((((((((.((((((((((((#)))))))...)))))..)))).)))))))).	3373	3404	1.0	-37.3	1	0.04110541	0.471	0.0	0.0	-5.226705058867908	24	31	8	3UTR	MIRT701342	0	0
hsa-miR-638	NM_006981	NR4A3	AGGGATCGCGGGCGGGTGGCGGCCT#AGGCTGTGTTCACCTTCCCTGTCGATCCCTT#((((((((((((.((((((((((((#)))))))...)))))..)))).)))))))).	3301	3332	1.0	-37.3	1	0.04110541	0.471	0.7230261111333333	1.2483524250125	-5.226705058867908	24	31	8	3UTR	MIRT701342	0	0
hsa-miR-205-5p	NM_006325	RAN	TCCTTCATTCCACCGGAGTCTG#GGGCTTCGGAGTGAATGTGGC#.((..((((((.(((((((((.#))))))))).).))))).)).	866	887	1.0	-20.2	0	0.003258585	0.588	4.60011	3.4273428875	-14.291187596725136	17	21	9	3UTR	MIRT700287	1	0
hsa-miR-191-5p	NM_006038	SPATA2	CAACGGAATCCCAAAAGCAGCTG#TTTGGGATTCCT#....(((((((((((........#))))))))))).	2996	3008	1.0	-18.2	0	0.003429456	0.559	3.3807332909090912	3.4695338200000005	-9.779611548941542	11	12	11	3UTR	MIRT698941	0	0
hsa-miR-191-5p	NM_001135773	SPATA2	CAACGGAATCCCAAAAGCAGCTG#TTTGGGATTCCT#....(((((((((((........#))))))))))).	3057	3069	1.0	-18.2	0	0.003429456	0.559	3.2206385454545456	3.533977860000001	-9.779611548941542	11	12	11	3UTR	MIRT698941	0	0
hsa-miR-214-3p	NM_017994	TMEM248	ACAGCAGGCACAGACAGGCAGT#CTGCCATGTCTGTTGCGTTTTCCTCGGCAGCGTGTA#...(((.((((((((((((((.#))))).)))))))................)).))).	4006	4042	1.0	-22.8	0	7.679223e-05	0.441	1.3243461922580646	2.1790245240000004	-8.058226728550057	17	36	7	3UTR	MIRT698217	0	1
hsa-miR-125a-5p	NM_003842	TNFRSF10B	TCCCTGAGACCCTTTAACCTGTGA#TCACTTGATACTATATGATATGAACCTTTTTTGGGTGGGGGGTGCGGGGC#.(((((..(((((((.((((....#.))))))))))).))))).	1829	1879	0.9743589743589743	-21.6	0	4.472375e-05	0.456	-0.6912219314285714	-0.06903810962499995	-7.883695381712681	16	19	11	3UTR	MIRT698176	0	0
hsa-miR-125a-5p	NM_147187	TNFRSF10B	TCCCTGAGACCCTTTAACCTGTGA#TCACTTGATACTATATGATATGAACCTTTTTTGGGTGGGGGGTGCGGGGC#.(((((..(((((((.((((....#.))))))))))).))))).	1742	1792	0.9743589743589743	-21.6	0	4.472375e-05	0.456	-0.37594057142857146	-0.4722939697999999	-7.883695381712681	16	19	11	3UTR	MIRT698176	0	0
hsa-miR-484	NM_007027	TOPBP1	TCAGGCTCAGTCCCCTCCCGAT#GTCGGGAGTTTGAGACCAGCCTGAC#(((((((..((((.((((((((#))))))))...).))).))))))).	5529	5554	1.0	-26.9	1	0.003390447	0.485	5.465062499999999	2.2788228650000004	-8.164438951148465	19	25	8	3UTR	MIRT698114	0	1
hsa-miR-370-3p	NM_001369741	ZBTB46	GCCTGCTGGGGTGGAACCTGGT#CCAGGTGAGCACGTCCATCTCAGGAGGCG#((((.((((((((((((((((.#)))))).......)))))))))).)))).	4252	4281	1.0	-34.3	0	8.241649e-06	0.441	0.0	0.0	-8.056611621014136	20	29	10	3UTR	MIRT697536	0	0
hsa-miR-370-3p	XM_006723700	ZBTB46	GCCTGCTGGGGTGGAACCTGGT#CCAGGTGAGCACGTCCATCTCAGGAGGCG#((((.((((((((((((((((.#)))))).......)))))))))).)))).	4165	4194	1.0	-34.3	0	8.241649e-06	0.441	0.0	0.0	-8.056611621014136	20	29	10	3UTR	MIRT697536	0	0
hsa-miR-200a-3p	NM_001166135	RBM28	TAACACTGTCTGGTAACGATGT#TATCCAGGCCAGCAGTGTC#..((((((.(((((...((((.#))))...))))))))))).	8116	8135	1.0	-19.1	1	0.00127542	0.412	-0.11633123166666666	0.20934481175000005	-6.9818890181723	15	19	11	3UTR	MIRT696748	0	0
hsa-miR-484	NM_001317747	TRAT1	TCAGGCTCAGTCCCCTCCCGAT#TCGGCAGCACATATACTAAAAATTAATAAGACCCAGCTTGAAAATTGAGCCTGAT#(((((((((((...........#.))))))))))).	840	895	1.0	-18.1	1	0.006445145	0.721	0.3223301363636364	0.11912119375000002	-10.39884692653892	11	13	11	3UTR	MIRT695489	0	1
hsa-miR-2861	NM_145865	ANKS4B	GGGGCCTGGCGGTGGGCGG#CCCCCGCCTCCCAGGTTCG#.((((((((.((((((.((#))))))))..)))))))).	2485	2504	1.0	-27.5	1	0.003707646	0.412	0.127801	-0.018690475000000012	-5.035831305685297	16	19	8	3UTR	MIRT694920	0	0
hsa-miR-146a-5p	NM_145255	MRPL10	TGAGAACTGAATTCCATGGGTT#GCTTGGATGTTAGTTCTCC#.(((((((((..((((..(((.#)))))))..))))))))).	1476	1495	1.0	-18.2	1	0.000617747	0.485	1.7030298888888888	1.6224334699999998	-9.964902622363823	16	19	9	3UTR	MIRT693789	0	0
hsa-miR-146a-5p	NM_148887	MRPL10	TGAGAACTGAATTCCATGGGTT#GCTTGGATGTTAGTTCTCC#.(((((((((..((((..(((.#)))))))..))))))))).	1574	1593	1.0	-18.2	1	0.000617747	0.485	4.195715333333334	3.3719182750000005	-9.964902622363823	16	19	9	3UTR	MIRT693789	0	0
hsa-miR-214-3p	NM_004475	FLOT2	ACAGCAGGCACAGACAGGCAGT#ACTGCCTGTCCCTTCTGG#.(((.(((....((((((((((#))))))))))))).))).	2625	2643	1.0	-23.7	0	0.001748897	0.516	2.9122809000000003	1.0210893925000002	-16.382835923750235	16	18	13	3UTR	MIRT691703	0	1
hsa-miR-214-3p	NM_001330170	FLOT2	ACAGCAGGCACAGACAGGCAGT#ACTGCCTGTCCCTTCTGG#.(((.(((....((((((((((#))))))))))))).))).	2625	2643	1.0	-23.7	0	0.001748897	0.516	1.0388815	1.23846213125	-16.382835923750235	16	18	13	3UTR	MIRT691703	0	1
hsa-miR-638	NM_194279	ISCA2	AGGGATCGCGGGCGGGTGGCGGCCT#GGGCACGGTGGCTCACGCCTGTGATCCCA#.(((((((((((((...(((.(((.#.))).)))..))))))))))))).	2312	2341	1.0	-38.4	1	1.800536e-05	0.382	0.0	0.0	-4.761823477911366	19	24	13	3UTR	MIRT687843	0	0
hsa-miR-638	NM_001272007	ISCA2	AGGGATCGCGGGCGGGTGGCGGCCT#GGGCACGGTGGCTCACGCCTGTGATCCCA#.(((((((((((((...(((.(((.#.))).)))..))))))))))))).	2196	2225	1.0	-38.4	1	1.800536e-05	0.382	0.0	0.0	-4.761823477911366	19	24	13	3UTR	MIRT687843	0	0
hsa-miR-370-3p	NM_001145720	ZBTB8B	GCCTGCTGGGGTGGAACCTGGT#GCCTGGAAAAGGTTGCAGTGAGCTGGAATCGTGCCACTCCACTCCAGCCTGGGCA#(((((((((((((((...((((#.)))).)))))))))))..)))).	3907	3962	1.0	-31.5	1	0.0002001603	0.5	-0.18685038941176466	-0.13032045999999997	-4.1706235265052785	19	24	11	3UTR	MIRT686259	0	0
hsa-miR-146b-5p	NM_000373	UMPS	TGAGAACTGAATTCCATAGGCTG#GGCCTGTGTAAGAATGGGTTCTGGAGTTCTCAT#((((((((((((((((((((((.#)))))))).......))))))...)))))))).	1575	1608	1.0	-24.2	1	0.0001637986	0.588	0.0	0.0	-3.937574446201665	22	33	8	3UTR	MIRT686026	0	1
hsa-miR-146b-5p	NM_000373	UMPS	TGAGAACTGAATTCCATAGGCTG#GGCCTGGGTGCAGTTCTCAT#(((((((((....((.((((((.#))))))))..))))))))).	4758	4778	1.0	-24.2	1	0.000380269	0.426	0.0	0.0	-12.873838392506407	17	20	9	3UTR	MIRT686026	0	1
hsa-miR-638	NM_001199011	DCTN5	AGGGATCGCGGGCGGGTGGCGGCCT#TGCCACGTGTCCTTCCTG#(((((....(((((.((((((....#)))))).)))))))))).	506	524	1.0	-23.0	0	0.008485799	0.721	0.2449013333333333	0.20301914499999996	-11.48769388994306	16	18	10	3UTR	MIRT685183	0	0
hsa-miR-638	NM_001199011	DCTN5	AGGGATCGCGGGCGGGTGGCGGCCT#GGTTGTTACTGTGTGGGAATACAGGCCCA#.(((.((.((.((.((((((((((.#)))))))))))).)).)).......))).	350	379	1.0	-22.0	0	6.98365e-06	0.456	0.23657699000000001	0.08829876374999995	-13.907611334280979	19	29	12	3UTR	MIRT685183	0	0
hsa-miR-146a-5p	NM_001355239	ZNF738	TGAGAACTGAATTCCATGGGTT#CCCAGGTTCAAGCAGTTCTCC#.((((((((....((.((((..#))))))......)))))))).	1761	1782	1.0	-19.5	1	0.04125982	0.456	0.109357075	-0.15969369750000004	-12.729588783661859	14	21	8	3UTR	MIRT681545	0	0
hsa-miR-146a-5p	NM_001355240	ZNF738	TGAGAACTGAATTCCATGGGTT#CCCAGGTTCAAGCAGTTCTCC#.((((((((....((.((((..#))))))......)))))))).	521	542	1.0	-19.5	1	0.04125982	0.456	-0.13683217499999997	-0.308365400875	-12.729588783661859	14	21	8	3UTR	MIRT681545	0	0
hsa-miR-146a-5p	NM_001355241	ZNF738	TGAGAACTGAATTCCATGGGTT#CCCAGGTTCAAGCAGTTCTCC#.((((((((....((.((((..#))))))......)))))))).	2988	3009	1.0	-19.5	1	0.04125982	0.456	0.109357075	-0.15969369750000004	-12.729588783661859	14	21	8	3UTR	MIRT681545	0	0
hsa-miR-26b-5p	NM_030626	LRRC27	TTCAAGTAATTCAGGATAGGT#GCCTCTCTCCTGTCCTGGAGCCCTTGT#..((((...(((((((((((.#.)))))))))))...)))).	1996	2023	1.0	-21.2	0	0.0001003914	0.5	-0.3441908181818182	-0.54372108875	-9.870711841670003	15	20	11	3UTR	MIRT676652	0	0
hsa-miR-26b-5p	NM_001143757	LRRC27	TTCAAGTAATTCAGGATAGGT#GCCTCTCTCCTGTCCTGGAGCCCTTGT#..((((...(((((((((((.#.)))))))))))...)))).	2276	2303	1.0	-21.2	0	0.0001003914	0.5	-0.3441908181818182	-0.54372108875	-9.870711841670003	15	20	11	3UTR	MIRT676652	0	0
hsa-miR-484	NM_207103	SCIMP	TCAGGCTCAGTCCCCTCCCGAT#GTCGGGAGTTCGAGACCAGCCTGAC#(((((((..((((.((((((((#))))))))...).))).))))))).	1979	2004	1.0	-26.9	1	0.01407646	0.471	0.495270225	0.5126062100000001	-8.164438951148465	19	25	8	3UTR	MIRT676125	0	0
hsa-miR-484	NM_016270	KLF2	TCAGGCTCAGTCCCCTCCCGAT#GGGAGCGGAGAGTTTGAT#((((((((..(((.(((((...#))))).))))))))))).	1725	1743	1.0	-23.3	1	0.01926734	0.382	-0.343362625	-0.26653463750000006	-7.093310490296013	16	18	11	3UTR	MIRT673882	0	0
hsa-miR-26b-5p	NM_001199830	HPSE	TTCAAGTAATTCAGGATAGGT#CCATTCCTGAGTTACTTC#...(((((((((((((..((.#))..))))))))))))).	4071	4089	1.0	-20.1	0	0.002089614	0.529	3.3125797307692313	3.1195060850000003	-6.514540193678739	15	18	13	3UTR	MIRT673599	0	0
hsa-miR-26b-5p	NM_001098540	HPSE	TTCAAGTAATTCAGGATAGGT#CCATTCCTGAGTTACTTC#...(((((((((((((..((.#))..))))))))))))).	4280	4298	1.0	-20.1	0	0.002089614	0.529	2.679667230769231	2.8922715837500004	-6.514540193678739	15	18	13	3UTR	MIRT673599	0	0
hsa-miR-2861	NM_181861	APAF1	GGGGCCTGGCGGTGGGCGG#CGTGAGCCACCGTGCCTGGCCAGGCCCCT#((((((((((.(.(.((((#.)))).).).)))))))))).	5177	5206	1.0	-34.9	1	2.372802e-07	0.426	0.0	0.0	-8.786929094528894	16	21	10	3UTR	MIRT673424	0	0
hsa-miR-2861	NM_181868	APAF1	GGGGCCTGGCGGTGGGCGG#CGTGAGCCACCGTGCCTGGCCAGGCCCCT#((((((((((.(.(.((((#.)))).).).)))))))))).	5048	5077	1.0	-34.9	1	2.372802e-07	0.426	0.0	0.0	-8.786929094528894	16	21	10	3UTR	MIRT673424	0	0
hsa-miR-2861	NM_181869	APAF1	GGGGCCTGGCGGTGGGCGG#CGTGAGCCACCGTGCCTGGCCAGGCCCCT#((((((((((.(.(.((((#.)))).).).)))))))))).	2532	2561	1.0	-34.9	1	2.372802e-07	0.426	0.0	0.0	-8.786929094528894	16	21	10	3UTR	MIRT673424	0	0
hsa-miR-1914-5p	XM_017015703	ADK	CCCTGTGCCCGGCCCACTTCTG#GCTGAATCTTAATTTAGAGGGTACAAGGGT#((((((((((............#.))))))).))).	970	1000	1.0	-17.2	1	0.000117197	0.706	0.0	0.0	-13.223621401949268	10	13	7	3UTR	MIRT671684	0	0
hsa-miR-214-3p	NM_006704	SUGT1	ACAGCAGGCACAGACAGGCAGT#GCGTAAGCCACTGTGCCCGGCTGTT#(((((.(((((((...(((...#.))).)))))))..))))).	10534	10559	1.0	-25.3	0	0.02726298	0.618	-0.6194113571428572	-0.14275291624999997	-7.6638717654693655	15	20	7	3UTR	MIRT670695	0	0
hsa-miR-214-3p	NM_006704	SUGT1	ACAGCAGGCACAGACAGGCAGT#CTGCCTGTAAAATGTTTTTGCTGA#.(((((((.(((.((((((((.#))))))))....))).))))))).	13858	13882	1.0	-22.9	1	0.009887093	0.691	0.616846875	0.2008306405	-6.138845108269123	18	24	8	3UTR	MIRT670695	0	0
hsa-miR-214-3p	NM_001130912	SUGT1	ACAGCAGGCACAGACAGGCAGT#GCGTAAGCCACTGTGCCCGGCTGTT#(((((.(((((((...(((...#.))).)))))))..))))).	10630	10655	1.0	-25.3	0	0.02726298	0.618	-0.6194113571428572	-0.14275291624999997	-7.6638717654693655	15	20	7	3UTR	MIRT670695	0	0
hsa-miR-214-3p	NM_001130912	SUGT1	ACAGCAGGCACAGACAGGCAGT#CTGCCTGTAAAATGTTTTTGCTGA#.(((((((.(((.((((((((.#))))))))....))).))))))).	13954	13978	1.0	-22.9	1	0.009887093	0.691	0.616846875	0.2008306405	-6.138845108269123	18	24	8	3UTR	MIRT670695	0	0
hsa-miR-484	NM_018255	ELP2	TCAGGCTCAGTCCCCTCCCGAT#GTTGGGAGCCTGGGTGCTGGGTGGAG#((..((((((((((((((((((#))))))))...))).))))))).)).	3576	3602	1.0	-25.3	0	0.0005146349	0.412	0.1754405409090909	-0.04704234499999996	-8.527136195467303	20	26	8	3UTR	MIRT670432	0	0
hsa-miR-484	NM_001242875	ELP2	TCAGGCTCAGTCCCCTCCCGAT#GTTGGGAGCCTGGGTGCTGGGTGGAG#((..((((((((((((((((((#))))))))...))).))))))).)).	3771	3797	1.0	-25.3	0	0.0005146349	0.412	0.1754405409090909	-0.04704234499999996	-8.527136195467303	20	26	8	3UTR	MIRT670432	0	0
hsa-miR-484	NM_001242876	ELP2	TCAGGCTCAGTCCCCTCCCGAT#GTTGGGAGCCTGGGTGCTGGGTGGAG#((..((((((((((((((((((#))))))))...))).))))))).)).	3561	3587	1.0	-25.3	0	0.0005146349	0.412	0.1754405409090909	-0.04704234499999996	-8.527136195467303	20	26	8	3UTR	MIRT670432	0	0
hsa-miR-484	NM_001242877	ELP2	TCAGGCTCAGTCCCCTCCCGAT#GTTGGGAGCCTGGGTGCTGGGTGGAG#((..((((((((((((((((((#))))))))...))).))))))).)).	3498	3524	1.0	-25.3	0	0.0005146349	0.412	0.1754405409090909	-0.04704234499999996	-8.527136195467303	20	26	8	3UTR	MIRT670432	0	0
hsa-miR-484	NM_001242878	ELP2	TCAGGCTCAGTCCCCTCCCGAT#GTTGGGAGCCTGGGTGCTGGGTGGAG#((..((((((((((((((((((#))))))))...))).))))))).)).	3366	3392	1.0	-25.3	0	0.0005146349	0.412	0.1754405409090909	-0.04704234499999996	-8.527136195467303	20	26	8	3UTR	MIRT670432	0	0
hsa-miR-484	NM_001242879	ELP2	TCAGGCTCAGTCCCCTCCCGAT#GTTGGGAGCCTGGGTGCTGGGTGGAG#((..((((((((((((((((((#))))))))...))).))))))).)).	3366	3392	1.0	-25.3	0	0.0005146349	0.412	0.1754405409090909	-0.04704234499999996	-8.527136195467303	20	26	8	3UTR	MIRT670432	0	0
hsa-miR-205-5p	NM_134442	CREB1	TCCTTCATTCCACCGGAGTCTG#CAGATAACGTTTGAATGGAGGGA#((((((((((...((..(((((#)))))..))...)))))))))).	6314	6337	1.0	-21.0	1	0.02960013	0.632	2.2943830999999997	2.9100938124999995	-11.631331924178227	17	23	10	3UTR	MIRT668907	1	1
hsa-miR-205-5p	NM_001265614	SLC25A25	TCCTTCATTCCACCGGAGTCTG#TTCTGGGGAGGGAAGGAA#((((((.((((.((((((....#)))))))))).)))))).	2749	2767	1.0	-21.8	0	0.01309676	0.485	1.1210878333333334	0.056075257500000086	-8.82806429066934	16	18	10	3UTR	MIRT666300	0	0
hsa-miR-205-5p	NM_001006641	SLC25A25	TCCTTCATTCCACCGGAGTCTG#TTCTGGGGAGGGAAGGAA#((((((.((((.((((((....#)))))))))).)))))).	2427	2445	1.0	-21.8	0	0.01309676	0.485	0.0	0.0	-8.82806429066934	16	18	10	3UTR	MIRT666300	0	0
hsa-miR-205-5p	NM_001006642	SLC25A25	TCCTTCATTCCACCGGAGTCTG#TTCTGGGGAGGGAAGGAA#((((((.((((.((((((....#)))))))))).)))))).	2713	2731	1.0	-21.8	0	0.01309676	0.485	0.0	0.0	-8.82806429066934	16	18	10	3UTR	MIRT666300	0	0
hsa-miR-484	NM_032017	STK40	TCAGGCTCAGTCCCCTCCCGAT#GTGGGGAGGTGACTGTGTTTCCCAGAGTGTGAG#(((.((((((((.((((((.((#)).)))))).))))..........)))).))).	3092	3125	1.0	-25.8	0	0.0006493962	0.412	0.0	0.0	-8.258727333827098	19	33	6	3UTR	MIRT666059	0	0
hsa-miR-26b-5p	NM_001287055	ZKSCAN1	TTCAAGTAATTCAGGATAGGT#ACCTGTCCTGTTTTGTCA#.....((((..((((((((((#))))))))))..))).).	8194	8212	0.9615384615384616	-17.4	0	0.004161117	0.647	2.3511694	0.8426195225000002	-17.732880587188927	14	18	10	3UTR	MIRT665261	1	0
hsa-miR-26b-5p	NM_001346580	ZKSCAN1	TTCAAGTAATTCAGGATAGGT#ACCTGTCCTGTTTTGTCA#.....((((..((((((((((#))))))))))..))).).	8772	8790	1.0	-17.4	0	0.004161117	0.647	0.7650701	1.1228207375	-17.732880587188927	14	18	10	3UTR	MIRT665261	1	0
hsa-miR-26b-5p	NM_001287054	ZKSCAN1	TTCAAGTAATTCAGGATAGGT#ACCTGTCCTGTTTTGTCA#.....((((..((((((((((#))))))))))..))).).	8891	8909	1.0	-17.4	0	0.004161117	0.647	0.7650701	1.1228207375	-17.732880587188927	14	18	10	3UTR	MIRT665261	1	0
hsa-miR-370-3p	XM_047443419	GALM	GCCTGCTGGGGTGGAACCTGGT#CAGGAGAAGTTGCCCCAGTGCAAGGCA#((((((((((((((..((((..#)))).....))))))))))...)))).	750	777	1.0	-26.5	1	8.722478e-05	0.456	0.0	0.0	-4.906073086755913	18	27	10	3UTR	MIRT664644	0	0
hsa-miR-1914-5p	NM_207380	CCDC9B	CCCTGTGCCCGGCCCACTTCTG#CAGGAGAGAAGGCTGGGCAGAAGGGC#((((.(((((((((..((((((#))))))....)))))))))..)))).	4205	4231	1.0	-30.6	0	0.001739239	0.426	0.0	0.0	-9.025110261568384	19	26	9	3UTR	MIRT662253	0	1
hsa-miR-484	NM_001204173	C8orf44-SGK3	TCAGGCTCAGTCCCCTCCCGAT#TTGGGAGGCCAAGGCAGGAGGATCACTTGAGCCTA#..(((((((((((((((((((.#))))))))...........))))....))))))).	3860	3895	1.0	-26.3	1	0.0002135505	0.471	0.023747299999999964	0.17664339624999997	-4.95700071937229	19	35	8	3UTR	MIRT659951	0	0
hsa-miR-521	NM_001973	ELK4	AACGCACTTCCCTTTAGAGTGT#ACATTTATTAAACTTCATGTTAGTTGATGAAACAGCTGGAGGGAAGCTGCC#...((((((((((((((..(((#.))).))))))))))).))).	9698	9749	1.0	-22.1	0	3.143443e-05	0.529	0.0	0.0	-6.514540193678739	17	21	11	3UTR	MIRT658727	0	0
hsa-miR-521	NM_001005210	LRRC55	AACGCACTTCCCTTTAGAGTGT#TTAGAGGGAAGATGCC#...((((((((((((((.....#))))))))))).))).	5088	5104	1.0	-19.1	0	0.0002439359	0.471	0.0	0.0	-6.514540193678739	14	16	11	3UTR	MIRT656598	0	0
hsa-miR-1914-5p	NM_001367916	MAGT1	CCCTGTGCCCGGCCCACTTCTG#GGCCAGGCGCAGTGA#.((((((((.((((........#)))).))))))).).	2513	2528	1.0	-22.0	1	0.0001629173	0.456	0.0	0.0	-6.004329946239545	12	15	7	3UTR	MIRT656528	0	0
hsa-miR-646	NM_001364716	MPRIP	AAGCAGCTGCCTCTGAGGC#GTCTTAGGGACAGCTGCA#..(((((((.(((((((((#))))))))).))))))).	10572	10590	1.0	-26.2	1	6.327957e-05	0.412	0.0	0.0	-6.199507187700468	16	18	9	3UTR	MIRT656180	0	0
hsa-miR-646	NM_201274	MPRIP	AAGCAGCTGCCTCTGAGGC#GTCTTAGGGACAGCTGCA#..(((((((.(((((((((#))))))))).))))))).	6474	6492	1.0	-26.2	1	6.327957e-05	0.412	0.0	0.0	-6.199507187700468	16	18	9	3UTR	MIRT656180	0	0
hsa-miR-646	NM_015134	MPRIP	AAGCAGCTGCCTCTGAGGC#GTCTTAGGGACAGCTGCA#..(((((((.(((((((((#))))))))).))))))).	6411	6429	1.0	-26.2	1	6.327957e-05	0.412	-1.2437422222222223	-0.7308786274999999	-6.199507187700468	16	18	9	3UTR	MIRT656180	0	0
hsa-miR-646	XM_005256564	MPRIP	AAGCAGCTGCCTCTGAGGC#GTCTTAGGGACAGCTGCA#..(((((((.(((((((((#))))))))).))))))).	6297	6315	1.0	-26.2	1	6.327957e-05	0.412	0.0	0.0	-6.199507187700468	16	18	9	3UTR	MIRT656180	0	0
hsa-miR-521	NM_001347872	MYLK4	AACGCACTTCCCTTTAGAGTGT#GCAACTTTCCGTCTGTCCTAAAGGGAAGTGGGTG#.((.(((((((((((((.....#.))))))))))))).)).	5381	5415	1.0	-26.0	0	0.0002395575	0.529	0.0	0.0	-6.825347112316308	15	18	13	3UTR	MIRT656043	0	0
hsa-miR-521	XM_006715082	MYLK4	AACGCACTTCCCTTTAGAGTGT#GCAACTTTCCGTCTGTCCTAAAGGGAAGTGGGTG#.((.(((((((((((((.....#.))))))))))))).)).	5101	5135	1.0	-26.0	0	0.0002395575	0.529	0.0	0.0	-6.825347112316308	15	18	13	3UTR	MIRT656043	0	0
hsa-miR-521	NM_001012418	MYLK4	AACGCACTTCCCTTTAGAGTGT#GCAACTTTCCGTCTGTCCTAAAGGGAAGTGGGTG#.((.(((((((((((((.....#.))))))))))))).)).	5249	5283	1.0	-26.0	0	0.0002395575	0.529	0.0	0.0	-6.825347112316308	15	18	13	3UTR	MIRT656043	0	0
hsa-miR-205-5p	XM_047431919	NEK9	TCCTTCATTCCACCGGAGTCTG#CAGGCATTACCCCTCTGGGTGGGAGAGGGAG#((((((.(((((((((((....#.)))))).))))))))))).	3194	3225	0.9692307692307692	-24.2	0	0.02404153	0.471	0.0	0.0	-5.4812609810729835	17	20	11	3UTR	MIRT655911	0	0
hsa-miR-205-5p	NM_001329237	NEK9	TCCTTCATTCCACCGGAGTCTG#CAGGCATTACCCCTCTGGGTGGGAGAGGGAG#((((((.(((((((((((....#.)))))).))))))))))).	3495	3526	0.9692307692307692	-24.2	0	0.02404153	0.471	0.0	0.0	-5.4812609810729835	17	20	11	3UTR	MIRT655911	0	0
hsa-miR-205-5p	NM_001329238	NEK9	TCCTTCATTCCACCGGAGTCTG#CAGGCATTACCCCTCTGGGTGGGAGAGGGAG#((((((.(((((((((((....#.)))))).))))))))))).	3257	3288	0.9692307692307692	-24.2	0	0.02404153	0.471	0.0	0.0	-5.4812609810729835	17	20	11	3UTR	MIRT655911	0	0
hsa-miR-205-5p	NM_001184780	NOX5	TCCTTCATTCCACCGGAGTCTG#TAGATTCTGGGGTTTCTGTGAAAGTGAGGGAA#(((((((((((.((((((((((#))))))))))))..........))))))))).	2576	2608	1.0	-24.7	1	0.00110362	0.441	0.150095480952381	-0.48360692125000004	-7.284377755798021	21	32	12	3UTR	MIRT655779	0	0
hsa-miR-205-5p	NM_020459	PAIP2B	TCCTTCATTCCACCGGAGTCTG#GACTCTAATTTGGTGTGTAGTGGGGGC#.(((((((((((((((((((..#)))))).....)))).).)))))))).	4281	4308	1.0	-21.5	1	0.005185289	0.515	0.16932549615384615	0.5547036637499999	-3.793324837357118	19	27	8	3UTR	MIRT655510	0	0
hsa-miR-370-3p	XM_011509510	PEAR1	GCCTGCTGGGGTGGAACCTGGT#CTGGGTTCTACCATGGGAGACGCTGATCAGCAGGA#.((((((((((((((((((((.#))))))))))))..............)))))))).	3496	3531	1.0	-29.9	1	0.001241029	0.412	0.0	0.0	-3.793324837357118	20	35	12	3UTR	MIRT655307	1	0
hsa-miR-370-3p	XM_017001240	PEAR1	GCCTGCTGGGGTGGAACCTGGT#CTGGGTTCTACCATGGGAGACGCTGATCAGCAGGA#.((((((((((((((((((((.#))))))))))))..............)))))))).	3042	3077	1.0	-29.9	1	0.001241029	0.412	0.0	0.0	-3.793324837357118	20	35	12	3UTR	MIRT655307	1	0
hsa-miR-125a-5p	NM_001354743	PFKM	TCCCTGAGACCCTTTAACCTGTGA#TCACAGGGGGTGGAGGAAGGGAT#(((((...((((.....(((((((#)))))))))))......))))).	3177	3200	1.0	-22.0	0	0.002132278	0.515	0.33483428857142855	0.17932190575	-12.810323842187561	16	23	11	3UTR	MIRT655222	0	0
hsa-miR-125a-5p	NM_001354744	PFKM	TCCCTGAGACCCTTTAACCTGTGA#TCACAGGGGGTGGAGGAAGGGAT#(((((...((((.....(((((((#)))))))))))......))))).	2938	2961	1.0	-22.0	0	0.002132278	0.515	0.0	0.0	-12.810323842187561	16	23	11	3UTR	MIRT655222	0	0
hsa-miR-125a-5p	NM_001363619	PFKM	TCCCTGAGACCCTTTAACCTGTGA#TCACAGGGGGTGGAGGAAGGGAT#(((((...((((.....(((((((#)))))))))))......))))).	2797	2820	1.0	-22.0	0	0.002132278	0.515	0.0	0.0	-12.810323842187561	16	23	11	3UTR	MIRT655222	0	0
hsa-miR-125a-5p	XM_047429004	PFKM	TCCCTGAGACCCTTTAACCTGTGA#TCACAGGGGGTGGAGGAAGGGAT#(((((...((((.....(((((((#)))))))))))......))))).	2969	2992	1.0	-22.0	0	0.002132278	0.515	0.0	0.0	-12.810323842187561	16	23	11	3UTR	MIRT655222	0	0
hsa-miR-1266-5p	NM_203390	RBM12B	CCTCAGGGCTGTAGAACAGGGCT#AGTCTTGTTCTGCTGGCCAGGCTGGA#((.(..(((((((((((((((((#))))))))))))).))))..)..)).	5464	5490	1.0	-27.4	0	6.195664e-05	0.515	2.4806266333333324	3.3733388912499995	-11.515109856513632	20	26	13	3UTR	MIRT654386	0	1
hsa-miR-484	NM_170709	SGK3	TCAGGCTCAGTCCCCTCCCGAT#TTGGGAGGCCAAGGCAGGAGGATCACTTGAGCCTA#..(((((((((((((((((((.#))))))))...........))))....))))))).	3413	3448	1.0	-26.3	1	0.0002135505	0.471	0.023747299999999964	0.17664339624999997	-4.95700071937229	19	35	8	3UTR	MIRT653892	0	0
hsa-miR-484	NM_013257	SGK3	TCAGGCTCAGTCCCCTCCCGAT#TTGGGAGGCCAAGGCAGGAGGATCACTTGAGCCTA#..(((((((((((((((((((.#))))))))...........))))....))))))).	3509	3544	1.0	-26.3	1	0.0002135505	0.471	0.05370382352941177	0.1933951925	-4.95700071937229	19	35	8	3UTR	MIRT653892	0	0
hsa-miR-1266-5p	NM_003079	SMARCE1	CCTCAGGGCTGTAGAACAGGGCT#GCCTTCCTACAGCTCACTGGGGT#((((((((((((((...(((((.#))))).))))))).).)))))).	1643	1666	0.9743589743589743	-27.4	1	8.589319e-05	0.559	3.8134963124999994	3.37597206625	-4.906073086755913	19	23	7	3UTR	MIRT653364	0	0
hsa-miR-1914-5p	NM_001198963	FKTN	CCCTGTGCCCGGCCCACTTCTG#GCTGGGCATGGTGGT#(((((((((((((.........#))))))))))).)).	1791	1806	1.0	-22.3	1	0.0001358586	0.559	-0.21889435714285718	-0.1680850375	-5.762913004276319	13	15	11	3UTR	MIRT650742	0	0
hsa-miR-1914-5p	NM_006731	FKTN	CCCTGTGCCCGGCCCACTTCTG#GCTGGGCATGGTGGT#(((((((((((((.........#))))))))))).)).	6652	6667	1.0	-22.3	1	0.0001358586	0.559	-0.21889435714285718	-0.1680850375	-5.762913004276319	13	15	11	3UTR	MIRT650742	0	0
hsa-miR-1914-5p	NM_001079802	FKTN	CCCTGTGCCCGGCCCACTTCTG#GCTGGGCATGGTGGT#(((((((((((((.........#))))))))))).)).	6743	6758	1.0	-22.3	1	0.0001358586	0.559	-0.21889435714285718	-0.1680850375	-5.762913004276319	13	15	11	3UTR	MIRT650742	0	0
hsa-miR-1914-5p	NM_001330619	IQSEC1	CCCTGTGCCCGGCCCACTTCTG#GAGGTGGGGGTGCTGAGCACAGGA#.(((((((.(((((((((((..#)))))))....)))).))))))).	6801	6825	1.0	-29.5	1	8.548798e-05	0.382	5.069282666666667	4.61575944	-4.849714495602881	18	24	7	3UTR	MIRT649165	0	0
hsa-miR-1914-5p	NM_014869	IQSEC1	CCCTGTGCCCGGCCCACTTCTG#GAGGTGGGGGTGCTGAGCACAGGA#.(((((((.(((((((((((..#)))))))....)))).))))))).	4976	5000	1.0	-29.5	1	8.548798e-05	0.382	3.411184733333334	3.05658033875	-4.849714495602881	18	24	7	3UTR	MIRT649165	0	0
hsa-miR-1914-5p	NM_001134382	IQSEC1	CCCTGTGCCCGGCCCACTTCTG#GAGGTGGGGGTGCTGAGCACAGGA#.(((((((.(((((((((((..#)))))))....)))).))))))).	7158	7182	1.0	-29.5	1	8.548798e-05	0.382	2.956456666666666	2.0339762274999993	-4.849714495602881	18	24	7	3UTR	MIRT649165	0	0
hsa-miR-205-5p	NM_001047	SRD5A1	TCCTTCATTCCACCGGAGTCTG#GGACTTGGGGGGAAGGGTAAGGGG#((((((.((((.((.((((((.#)))))).)).))))..).))))).	4317	4341	1.0	-21.8	0	0.06995185	0.515	-0.009771666666666678	-0.03933872500000006	-9.563513850919975	18	24	6	3UTR	MIRT649123	0	0
hsa-miR-521	NM_152393	KLHL40	AACGCACTTCCCTTTAGAGTGT#GGGCTGCGTCAGCCAAGGAAAGGGAAGTGCT#...((((((((((((.......#.)))))))))))).	2076	2107	1.0	-21.5	0	0.01946894	0.412	-0.08134782499999998	-0.2132940862499999	-6.747589273982352	12	14	12	3UTR	MIRT648767	0	0
hsa-miR-484	NM_001013649	C2orf68	TCAGGCTCAGTCCCCTCCCGAT#TCAGGACTTTGGAGGTGGGGGCGGGGCCTGGG#((((((((.((((((((((((.#.)))).)).)))))).)))))))).	1128	1160	1.0	-31.2	1	3.081867e-05	0.426	0.0	0.0	-4.993964104447428	20	25	8	3UTR	MIRT648190	0	0
hsa-miR-16-2-3p	NM_001244567	BID	CCAATATTACTGTGCTGCTTTA#AAAGCACGACAGTGGATGCTGGG#(((.(((((((((..((((((.#))))))..)))))).))).))).	1788	1811	1.0	-18.5	0	8.1599e-05	0.515	0.88291024	0.61160064975	-8.561886198931896	18	23	6	3UTR	MIRT647841	0	0
hsa-miR-16-2-3p	NM_001244570	BID	CCAATATTACTGTGCTGCTTTA#AAAGCACGACAGTGGATGCTGGG#(((.(((((((((..((((((.#))))))..)))))).))).))).	1596	1619	1.0	-18.5	0	8.1599e-05	0.515	1.0620332	0.8793409774999997	-8.561886198931896	18	23	6	3UTR	MIRT647841	0	0
hsa-miR-1266-5p	NM_001002034	PHETA2	CCTCAGGGCTGTAGAACAGGGCT#GGCGCCCGGCCTGTTCCCCAGCCCTGCCTGGA#((.((((((((..(((((((.(.#.).)))))))..))))))))...)).	2194	2226	1.0	-32.1	0	0.0001558611	0.353	0.0	0.0	-10.131047842770712	18	26	8	3UTR	MIRT647595	0	0
hsa-miR-1266-5p	NM_001002034	PHETA2	CCTCAGGGCTGTAGAACAGGGCT#GCTTTGGTTCTCAGTCCTGGGT#.((((((((((.((((((((((.#)))))).)))))))))))))).	1780	1802	1.0	-28.5	1	0.0001493036	0.485	0.0	0.0	-7.140128146953473	20	22	14	3UTR	MIRT647595	0	0
hsa-miR-1290	NM_176823	S100A7A	TGGATTTTTGGATCAGGGA#TCTAAGTGGTCCAGGAGTCCAA#(((((((((((((((....#.))))))))))))))).	1119	1141	1.0	-21.5	1	0.001017294	0.5	0.6359733	2.25761524375	-4.1706235265052785	15	17	15	3UTR	MIRT646028	0	0
hsa-miR-484	NM_198460	GBP6	TCAGGCTCAGTCCCCTCCCGAT#TGGGAGGTGGAGGTTGCAGTGAGCCGAGAT#((.((((((.((((((((((..#))))))).)))........))))))..)).	4381	4411	1.0	-25.1	0	7.593239e-06	0.412	2.105070081818182	2.8906478025	-6.737620388836292	18	30	7	3UTR	MIRT645866	0	0
hsa-miR-370-3p	NM_016123	IRAK4	GCCTGCTGGGGTGGAACCTGGT#TGGGGTTGGAGCCCCAACACAGAGACCCCAGCAGGACA#((((((((((((..(((((.(.#).))))).................))))))))))).).	3011	3049	1.0	-28.1	1	0.003515456	0.397	0.05718292307692312	0.05852617500000003	-6.083544976388314	18	38	11	3UTR	MIRT643606	0	0
hsa-miR-370-3p	NM_001145258	IRAK4	GCCTGCTGGGGTGGAACCTGGT#ACACAGAGACCCCAGCAGGACA#((((((((((((.....(((((#)).)))..))))))))))).).	2711	2733	1.0	-26.2	1	0.003515456	0.397	-0.02949184615384616	0.07148405000000005	-7.052043616942562	17	22	11	3UTR	MIRT643606	0	0
hsa-miR-370-3p	NM_001114182	IRAK4	GCCTGCTGGGGTGGAACCTGGT#TGGGGTTGGAGCCCCAACACAGAGACCCCAGCAGGACA#((((((((((((..(((((.(.#).))))).................))))))))))).).	3059	3097	1.0	-28.1	1	0.003515456	0.397	-0.02949184615384616	0.07148405000000005	-6.083544976388314	18	38	11	3UTR	MIRT643606	0	0
hsa-miR-486-5p	NM_001033087	MACROD2	TCCTGTACTGAGCTGCCCCGAG#GGGGCAGCAGTACT#....(((((..((((((((...#))))))))))))).	2246	2260	1.0	-24.2	0	0.01733738	0.471	0.0	0.0	-13.613843412376458	13	14	13	3UTR	MIRT641744	0	0
hsa-miR-484	NM_002061	GCLM	TCAGGCTCAGTCCCCTCCCGAT#GGAGGGGGCAATAGAGCTAGGAA#((.(((((.(((((((((....#)))))))))....)))))..)).	1933	1956	1.0	-25.4	0	0.009930714	0.559	0.0	0.0	-6.551503578753875	16	23	9	3UTR	MIRT638684	0	0
hsa-miR-1914-5p	NM_152289	ZNF561	CCCTGTGCCCGGCCCACTTCTG#GTGGGTGGGCCAGGT#.((((.((((.((((((.....#)))))))))))))).	2814	2829	1.0	-26.1	0	2.394407e-07	0.441	0.008322333333333395	-0.11221345249999999	-8.519058073960514	14	15	14	3UTR	MIRT636989	0	0
hsa-miR-646	NM_198595	AFAP1	AAGCAGCTGCCTCTGAGGC#GCCCCAGGAACAAGCACCCCTTGCCTCTGTGGCAGCTGCG#..(((((((((.(.(((((#.))))).).))))))))).	5101	5141	1.0	-30.1	1	7.856328e-05	0.426	0.0	0.0	-9.160643946489053	15	19	9	3UTR	MIRT636731	0	0
hsa-miR-646	NM_001371090	AFAP1	AAGCAGCTGCCTCTGAGGC#GCCCCAGGAACAAGCACCCCTTGCCTCTGTGGCAGCTGCG#..(((((((((.(.(((((#.))))).).))))))))).	5123	5163	1.0	-30.1	1	7.856328e-05	0.426	0.0	0.0	-9.160643946489053	15	19	9	3UTR	MIRT636731	0	0
hsa-miR-646	XM_011513544	AFAP1	AAGCAGCTGCCTCTGAGGC#GCCCCAGGAACAAGCACCCCTTGCCTCTGTGGCAGCTGCG#..(((((((((.(.(((((#.))))).).))))))))).	5254	5294	1.0	-30.1	1	7.856328e-05	0.426	0.0	0.0	-9.160643946489053	15	19	9	3UTR	MIRT636731	0	0
hsa-miR-646	NM_001134647	AFAP1	AAGCAGCTGCCTCTGAGGC#GCCCCAGGAACAAGCACCCCTTGCCTCTGTGGCAGCTGCG#..(((((((((.(.(((((#.))))).).))))))))).	5353	5393	1.0	-30.1	1	7.856328e-05	0.426	3.253445222222222	3.4157914062500008	-9.160643946489053	15	19	9	3UTR	MIRT636731	0	0
hsa-miR-638	NM_001204861	ELOC	AGGGATCGCGGGCGGGTGGCGGCCT#GGTGGCACACGCCTGTAATCCCA#.(((((.(((((((.((.((.(((.#))).)))).))))))).))))).	1980	2003	1.0	-32.5	0	0.001742403	0.485	0.051479	-0.11860430750000002	-6.072460932479071	19	23	7	3UTR	MIRT636188	0	0
hsa-miR-638	NM_001204862	ELOC	AGGGATCGCGGGCGGGTGGCGGCCT#AGGCCATGGTGGCACACGCCTGTAATCCCA#.(((((.(((((((.(((.((((((#))))).....).))).))))))).))))).	1834	1864	1.0	-34.4	0	0.001742403	0.485	0.7971261428571428	2.366808554999999	-6.072460932479071	21	30	7	3UTR	MIRT636188	0	0
hsa-miR-638	NM_005648	ELOC	AGGGATCGCGGGCGGGTGGCGGCCT#AGGCCATGGTGGCACACGCCTGTAATCCCA#.(((((.(((((((.(((.((((((#))))).....).))).))))))).))))).	1854	1884	1.0	-34.4	0	0.001742403	0.485	1.2826512857142855	1.4649427925000003	-6.072460932479071	21	30	7	3UTR	MIRT636188	0	0
hsa-miR-1266-5p	NM_001136275	AKIRIN1	CCTCAGGGCTGTAGAACAGGGCT#GCCACTGCACTCCAGCCTGGGC#.((((.(((((.((..((((((.#))).)))..)).))))))))).	1758	1780	1.0	-22.8	0	0.0008305486	0.515	0.08997757142857143	0.037296696000000046	-10.00958554870077	17	22	9	3UTR	MIRT635096	0	0
hsa-miR-125a-5p	NM_001130678	EIF4E	TCCCTGAGACCCTTTAACCTGTGA#CATTGGTGAAGGATCCAGGA#..((((.((.(((((.(((.(((.#))).)))))))).)))))).	1469	1489	1.0	-19.4	0	0.004352195	0.662	0.22828657999999996	0.11414244000000001	-7.976242802875401	17	20	8	3UTR	MIRT632959	0	0
hsa-miR-125a-5p	NM_001130679	EIF4E	TCCCTGAGACCCTTTAACCTGTGA#CATTGGTGAAGGATCCAGGA#..((((.((.(((((.(((.(((.#))).)))))))).)))))).	1362	1382	1.0	-19.4	0	0.004352195	0.662	0.6616458	-0.012899068749999978	-7.976242802875401	17	20	8	3UTR	MIRT632959	0	0
hsa-miR-21-5p	NM_153035	TCEANC2	TAGCTTATCAGACTGATGTTGA#ATGTCAGTCAGATGAAGTTAC#(((((((((.(((((((((...#))))))))).))))).)))).	1147	1168	1.0	-16.8	1	0.001587234	0.559	0.602848111111111	1.8541920325000003	-5.180080914529843	18	21	9	3UTR	MIRT632336	0	0
hsa-miR-214-3p	NM_032023	RASSF4	ACAGCAGGCACAGACAGGCAGT#ACTGCCTTGTGCCAGGCCTGTG#(((((.((((((...(((((((#)))))))))))))..)).))).	2922	2944	0.9615384615384616	-24.6	0	5.468198e-06	0.412	-0.29256921428571425	-0.22749573625000008	-8.719953297831996	18	22	13	3UTR	MIRT631494	0	0
hsa-miR-646	XM_017025557	CCBE1	AAGCAGCTGCCTCTGAGGC#CCTGGGAGGCGGAGCTTG#((((..((((((((.(((.#))).)))))))).)))).	3813	3831	1.0	-23.7	0	9.96875e-05	0.353	0.0	0.0	-10.693019942457818	15	18	8	3UTR	MIRT631163	0	0
hsa-miR-646	XM_017025558	CCBE1	AAGCAGCTGCCTCTGAGGC#CCTGGGAGGCGGAGCTTG#((((..((((((((.(((.#))).)))))))).)))).	3579	3597	1.0	-23.7	0	9.96875e-05	0.353	0.0	0.0	-10.693019942457818	15	18	8	3UTR	MIRT631163	0	0
hsa-miR-646	XM_024451091	CCBE1	AAGCAGCTGCCTCTGAGGC#CCTGGGAGGCGGAGCTTG#((((..((((((((.(((.#))).)))))))).)))).	3700	3718	1.0	-23.7	0	9.96875e-05	0.353	0.0	0.0	-10.693019942457818	15	18	8	3UTR	MIRT631163	0	0
hsa-miR-125a-5p	NM_148978	PANK1	TCCCTGAGACCCTTTAACCTGTGA#AGGGGTAGTTCTATTCAGAAAAATGAGAAGGGGAGGAATATCTCAGGGT#.((((((((((((((.((((.(..#).))))....................))))))........)))))))).	4752	4801	1.0	-20.8	1	0.001079466	0.559	3.335279463636364	1.7900636975000002	-4.026373917660731	19	49	8	3UTR	MIRT630955	0	1
hsa-miR-2861	NM_004175	SNRPD3	GGGGCCTGGCGGTGGGCGG#CTGCCCGCCTCGGCCTGCTGGGATTATAGGTGTGAGCCACTGCACCCGGCCACCA#(((((((((((((((((((#)))))))))..........................))))........)))).)).	3277	3332	1.0	-28.8	1	0.007778153	0.471	0.0	0.0	-3.937574446201665	19	55	9	3UTR	MIRT628982	0	0
hsa-miR-2861	NM_001387034	GRAMD1B	GGGGCCTGGCGGTGGGCGG#TGCCCACAGCCCAGTGGGTCCTT#((((((((((.(((((((.#))))))).)))....))))))).	4387	4410	1.0	-28.4	1	6.51297e-05	0.441	0.0	0.0	-6.7623489216120145	17	23	7	3UTR	MIRT628178	0	1
hsa-miR-2861	XM_011542933	GRAMD1B	GGGGCCTGGCGGTGGGCGG#TGCCCACAGCCCAGTGGGTCCTT#((((((((((.(((((((.#))))))).)))....))))))).	4625	4648	1.0	-28.4	1	6.51297e-05	0.441	0.0	0.0	-6.7623489216120145	17	23	7	3UTR	MIRT628178	0	1
hsa-miR-1266-5p	NM_012343	NNT	CCTCAGGGCTGTAGAACAGGGCT#GCCACCTCTGCAGTTTTGGGA#.((((((((((((((....(((.#)))...)))))))))))))).	3560	3581	1.0	-24.7	1	0.002609667	0.603	0.3305468	0.3174269612500002	-4.026373917660731	17	21	14	3UTR	MIRT627935	0	0
hsa-miR-1266-5p	XM_006714461	NNT	CCTCAGGGCTGTAGAACAGGGCT#GCCACCTCTGCAGTTTTGGGA#.((((((((((((((....(((.#)))...)))))))))))))).	3138	3159	1.0	-24.7	1	0.002609667	0.603	0.0	0.0	-4.026373917660731	17	21	14	3UTR	MIRT627935	0	0
hsa-miR-1266-5p	XM_017009293	NNT	CCTCAGGGCTGTAGAACAGGGCT#GCCACCTCTGCAGTTTTGGGA#.((((((((((((((....(((.#)))...)))))))))))))).	3419	3440	1.0	-24.7	1	0.002609667	0.603	0.0	0.0	-4.026373917660731	17	21	14	3UTR	MIRT627935	0	0
hsa-miR-486-5p	NM_007190	SEC23IP	TCCTGTACTGAGCTGCCCCGAG#TTCGTAGAAGAAGCATGTGGCAGCTGAGTGGCAGC#..(((((((.(((((((.((..#.)).))))))).)))).))).	4700	4735	1.0	-22.5	1	1.810054e-06	0.529	0.1809687142857143	0.07431041875000002	-6.199507187700468	16	21	7	3UTR	MIRT627643	0	0
hsa-miR-486-5p	XM_005269469	SEC23IP	TCCTGTACTGAGCTGCCCCGAG#TTCGTAGAAGAAGCATGTGGCAGCTGAGTGGCAGC#..(((((((.(((((((.((..#.)).))))))).)))).))).	4697	4732	1.0	-22.5	1	1.810054e-06	0.529	0.0	0.0	-6.199507187700468	16	21	7	3UTR	MIRT627643	0	0
hsa-miR-370-3p	NM_001166340	SENP8	GCCTGCTGGGGTGGAACCTGGT#GCCACTGCACTCCAGCCTAGGCA#(((((((((((((.(...((((#)))).).)))))))))..)))).	3864	3887	1.0	-27.0	1	0.0006984986	0.529	0.0	0.0	-5.027463444025684	18	23	9	3UTR	MIRT627632	0	0
hsa-miR-370-3p	NM_145204	SENP8	GCCTGCTGGGGTGGAACCTGGT#GCCACTGCACTCCAGCCTAGGCA#(((((((((((((.(...((((#)))).).)))))))))..)))).	3640	3663	1.0	-27.0	1	0.0006984986	0.529	0.1808897333333333	-0.36752528999999995	-5.027463444025684	18	23	9	3UTR	MIRT627632	0	0
hsa-miR-205-5p	NM_001173461	SHISA6	TCCTTCATTCCACCGGAGTCTG#GGATGCTGGTGGTGAGGGGA#(((((((..(((((((.((((.#)))).)))))))))))))).	3742	3762	0.9743589743589743	-24.4	1	0.0004246177	0.397	0.5614293285714286	-0.14650794874999998	-7.307599033628058	18	20	14	3UTR	MIRT625310	0	1
hsa-miR-205-5p	NM_001173462	SHISA6	TCCTTCATTCCACCGGAGTCTG#GGATGCTGGTGGTGAGGGGA#(((((((..(((((((.((((.#)))).)))))))))))))).	4048	4068	0.9743589743589743	-24.4	1	0.0004246177	0.397	0.5614293285714286	-0.14650794874999998	-7.307599033628058	18	20	14	3UTR	MIRT625310	0	1
hsa-miR-205-5p	NM_207386	SHISA6	TCCTTCATTCCACCGGAGTCTG#GGATGCTGGTGGTGAGGGGA#(((((((..(((((((.((((.#)))).)))))))))))))).	4105	4125	1.0	-24.4	1	0.0004246177	0.397	0.0	0.0	-7.307599033628058	18	20	14	3UTR	MIRT625310	0	1
hsa-miR-205-5p	NM_207386	SHISA6	TCCTTCATTCCACCGGAGTCTG#GGATCTTAGGGGGATGGAGGC#.((((((((((.((.((((((.#))).))).)))))))))))).	3804	3825	1.0	-22.0	1	0.0002829203	0.426	0.0	0.0	-7.875577707204108	18	21	12	3UTR	MIRT625310	0	1
hsa-miR-205-5p	NM_182557	BCL9L	TCCTTCATTCCACCGGAGTCTG#GGTCGCGGGGTGGGGTGGAGGGG#((((((((((((((...(.((.#)).)....)))))))))))))).	5189	5212	1.0	-24.5	1	0.02991628	0.309	0.0	0.0	-4.906073086755913	17	23	14	3UTR	MIRT624579	0	0
hsa-miR-205-5p	NM_001378213	BCL9L	TCCTTCATTCCACCGGAGTCTG#GGTCGCGGGGTGGGGTGGAGGGG#((((((((((((((...(.((.#)).)....)))))))))))))).	5405	5428	1.0	-24.5	1	0.02991628	0.309	0.0	0.0	-4.906073086755913	17	23	14	3UTR	MIRT624579	0	0
hsa-miR-205-5p	XM_005271513	BCL9L	TCCTTCATTCCACCGGAGTCTG#GGTCGCGGGGTGGGGTGGAGGGG#((((((((((((((...(.((.#)).)....)))))))))))))).	5249	5272	1.0	-24.5	1	0.02991628	0.309	0.0	0.0	-4.906073086755913	17	23	14	3UTR	MIRT624579	0	0
hsa-miR-1914-5p	NM_198562	C3orf62	CCCTGTGCCCGGCCCACTTCTG#GAGATGGCCGGGTGCAGTGGC#((((((((((((((..(((...#)))..)))))))))))).)).	3271	3292	1.0	-28.6	1	1.43001e-05	0.456	1.0340444933333333	0.4935781174999999	-4.906073086755913	17	21	12	3UTR	MIRT624522	0	0
hsa-miR-370-3p	NM_001040651	CD3D	GCCTGCTGGGGTGGAACCTGGT#CCTCTTTCACTCAGCAGGTG#(((((((.((((((((...((.#))..))))))))))))))).	556	576	1.0	-22.4	1	0.0005825046	0.485	0.0	0.0	-6.251209375382295	17	20	15	3UTR	MIRT624399	1	0
hsa-miR-521	NM_001394802	IPCEF1	AACGCACTTCCCTTTAGAGTGT#CACTTGACTGGGAAGCTGTGTG#.(((((((((((....(((((.#)))))....)))))).))))).	1851	1873	1.0	-22.0	1	2.165146e-05	0.544	0.0	0.0	-6.907794008098015	16	22	6	3UTR	MIRT623601	0	0
hsa-miR-521	NM_001394802	IPCEF1	AACGCACTTCCCTTTAGAGTGT#ACCTTTAGCCCAAAAGGGAAGTGTGC#..(((((((((((((.(.((..#.)).).))))))))))))).	6263	6289	1.0	-22.1	1	0.0005210537	0.632	0.0	0.0	-5.1900497996759025	16	20	13	3UTR	MIRT623601	0	0
hsa-miR-521	NM_015553	IPCEF1	AACGCACTTCCCTTTAGAGTGT#GGGCTCTAGGGGGGATGTGA#..((((.(((((((((((((.(#).))))))))))))))))).	1773	1793	1.0	-23.5	0	7.689377e-05	0.456	-0.7109200769230769	-0.45995990000000003	-6.5006872542436085	18	20	17	3UTR	MIRT623601	0	0
hsa-miR-521	NM_015553	IPCEF1	AACGCACTTCCCTTTAGAGTGT#ACCTTTAGCCCAAAAGGGAAGTGTGC#..(((((((((((((.(.((..#.)).).))))))))))))).	6321	6347	1.0	-22.1	1	0.0005210537	0.632	3.084638769230769	3.1133465575	-5.1900497996759025	16	20	13	3UTR	MIRT623601	0	0
hsa-miR-521	NM_001130699	IPCEF1	AACGCACTTCCCTTTAGAGTGT#GGGCTCTAGGGGGGATGTGA#..((((.(((((((((((((.(#).))))))))))))))))).	1779	1799	1.0	-23.5	0	7.689377e-05	0.456	-0.6627428461538464	-0.52116715625	-6.5006872542436085	18	20	17	3UTR	MIRT623601	0	0
hsa-miR-521	NM_001130699	IPCEF1	AACGCACTTCCCTTTAGAGTGT#ACCTTTAGCCCAAAAGGGAAGTGTGC#..(((((((((((((.(.((..#.)).).))))))))))))).	6327	6353	1.0	-22.1	1	0.0005210537	0.632	3.3366206153846156	2.95730977	-5.1900497996759025	16	20	13	3UTR	MIRT623601	0	0
hsa-miR-521	NM_001130700	IPCEF1	AACGCACTTCCCTTTAGAGTGT#CACTTGACTGGGAAGCTGTGTG#.(((((((((((....(((((.#)))))....)))))).))))).	1912	1934	1.0	-22.0	1	2.165146e-05	0.544	0.0	0.0	-6.907794008098015	16	22	6	3UTR	MIRT623601	0	0
hsa-miR-521	NM_001130700	IPCEF1	AACGCACTTCCCTTTAGAGTGT#ACCTTTAGCCCAAAAGGGAAGTGTGC#..(((((((((((((.(.((..#.)).).))))))))))))).	6324	6350	1.0	-22.1	1	0.0005210537	0.632	0.0	0.0	-5.1900497996759025	16	20	13	3UTR	MIRT623601	0	0
hsa-miR-16-2-3p	NM_001375462	LPP	CCAATATTACTGTGCTGCTTTA#GGGGCAGCATGTTAGTTTTGGG#((((.((((.(((((((((((.#))))))))))).)))).)))).	4127	4149	1.0	-20.9	0	0.003584587	0.559	0.0	0.0	-9.299118089342315	19	22	11	3UTR	MIRT623379	0	0
hsa-miR-16-2-3p	NM_005578	LPP	CCAATATTACTGTGCTGCTTTA#GGGGCAGCATGTTAGTTTTGGG#((((.((((.(((((((((((.#))))))))))).)))).)))).	4125	4147	1.0	-20.9	0	0.003584587	0.559	-0.04266938181818183	0.18761984750000005	-9.299118089342315	19	22	11	3UTR	MIRT623379	0	0
hsa-miR-486-5p	NM_020814	MARCHF4	TCCTGTACTGAGCTGCCCCGAG#CGGGAGTGAGGCTGGTGCAGGAG#(((((((((.((((((((((..#)))).))..))))))))))))).	3597	3620	1.0	-27.0	1	2.357053e-06	0.456	0.4698610384615384	0.8949341287500002	-5.180080914529843	19	23	13	3UTR	MIRT623308	1	0
hsa-miR-214-3p	NM_001172698	PPARGC1B	ACAGCAGGCACAGACAGGCAGT#ACTGTCCGTTTCTGTGCCGTGCTGG#.(((((((((((((..((((((#)))).))...)))))))).))))).	6202	6227	1.0	-29.7	1	0.0009073184	0.485	2.889092857142857	1.9924680137500004	-4.761823477911366	19	25	8	3UTR	MIRT622626	0	1
hsa-miR-214-3p	NM_001172698	PPARGC1B	ACAGCAGGCACAGACAGGCAGT#GCTTTGATCCTGAGTGGTCCTGCGGTTTGTCTGTGCCTGTG#...((((((((((((((((.((#.)).)))))))))))))))).	4074	4115	1.0	-29.8	0	0.0002029768	0.471	-0.31873514375	-0.3001405429999999	-6.514540193678739	18	21	16	3UTR	MIRT622626	0	1
hsa-miR-214-3p	NM_001172698	PPARGC1B	ACAGCAGGCACAGACAGGCAGT#TGCCTGTGTGTGTGTGTTTGTG#((((((.(((((.(((((((..#))))))).))))).)))).)).	9799	9821	1.0	-27.6	0	0.2351175	0.559	-0.6984250571428572	1.12742500875	-6.770391593739227	18	22	7	3UTR	MIRT622626	0	1
hsa-miR-214-3p	NM_001172699	PPARGC1B	ACAGCAGGCACAGACAGGCAGT#ACTGTCCGTTTCTGTGCCGTGCTGG#.(((((((((((((..((((((#)))).))...)))))))).))))).	6291	6316	1.0	-29.7	1	0.0009073184	0.485	2.889092857142857	1.9924680137500004	-4.761823477911366	19	25	8	3UTR	MIRT622626	0	1
hsa-miR-214-3p	NM_001172699	PPARGC1B	ACAGCAGGCACAGACAGGCAGT#GCTTTGATCCTGAGTGGTCCTGCGGTTTGTCTGTGCCTGTG#...((((((((((((((((.((#.)).)))))))))))))))).	4163	4204	1.0	-29.8	0	0.0002029768	0.471	-0.31873514375	-0.3001405429999999	-6.514540193678739	18	21	16	3UTR	MIRT622626	0	1
hsa-miR-214-3p	NM_001172699	PPARGC1B	ACAGCAGGCACAGACAGGCAGT#TGCCTGTGTGTGTGTGTTTGTG#((((((.(((((.(((((((..#))))))).))))).)))).)).	9888	9910	1.0	-27.6	0	0.2351175	0.559	-0.6984250571428572	1.12742500875	-6.770391593739227	18	22	7	3UTR	MIRT622626	0	1
hsa-miR-214-3p	NM_133263	PPARGC1B	ACAGCAGGCACAGACAGGCAGT#ACTGTCCGTTTCTGTGCCGTGCTGG#.(((((((((((((..((((((#)))).))...)))))))).))))).	6319	6344	1.0	-29.7	1	0.0009073184	0.485	2.889092857142857	1.9924680137500004	-4.761823477911366	19	25	8	3UTR	MIRT622626	0	1
hsa-miR-214-3p	NM_133263	PPARGC1B	ACAGCAGGCACAGACAGGCAGT#GCTTTGATCCTGAGTGGTCCTGCGGTTTGTCTGTGCCTGTG#...((((((((((((((((.((#.)).)))))))))))))))).	4191	4232	1.0	-29.8	0	0.0002029768	0.471	-0.31873514375	-0.3001405429999999	-6.514540193678739	18	21	16	3UTR	MIRT622626	0	1
hsa-miR-214-3p	NM_133263	PPARGC1B	ACAGCAGGCACAGACAGGCAGT#TGCCTGTGTGTGTGTGTTTGTG#((((((.(((((.(((((((..#))))))).))))).)))).)).	9916	9938	1.0	-27.6	0	0.2351175	0.559	-0.6984250571428572	1.12742500875	-6.770391593739227	18	22	7	3UTR	MIRT622626	0	1
hsa-miR-2110	NM_003999	OSMR	TTGGGGAAACGGCCGCTGAGTG#CACCAGTGGCCTTGGTCCTTAAT#(((((((...((((((((.(((#)))))))))))....))))))).	3396	3419	1.0	-25.5	1	0.002052052	0.485	-0.3763542375	0.28940423374999996	-8.550105501956237	18	23	11	3UTR	MIRT620936	0	0
hsa-miR-1914-5p	NM_001253866	YME1L1	CCCTGTGCCCGGCCCACTTCTG#GGGCTGGGCGCGGT#..(((((((((((((.......#))))))))))))).	2845	2859	1.0	-29.5	1	0.000226482	0.529	5.209146769230769	6.21988115	-5.1900497996759025	13	14	13	3UTR	MIRT620095	0	0
hsa-miR-1914-5p	NM_139312	YME1L1	CCCTGTGCCCGGCCCACTTCTG#GGGCTGGGCGCGGT#..(((((((((((((.......#))))))))))))).	3115	3129	1.0	-29.5	1	0.000226482	0.529	4.98692016923077	5.421234837499998	-5.1900497996759025	13	14	13	3UTR	MIRT620095	0	0
hsa-miR-1914-5p	NM_001366892	DENND5B	CCCTGTGCCCGGCCCACTTCTG#GGCCGGGCACGGTGGC#((((((((((((((........#)))))))))))).)).	2250	2266	1.0	-30.1	1	1.423102e-05	0.5	0.0	0.0	-4.906073086755913	14	16	12	3UTR	MIRT618492	0	0
hsa-miR-1914-5p	NM_144973	DENND5B	CCCTGTGCCCGGCCCACTTCTG#TGGAGCCGGGTGCGGTGGC#((((((((((((((((......#))).))))))))))).)).	5753	5772	1.0	-27.9	1	2.464141e-07	0.441	4.702483911666666	3.7639063787500007	-3.937574446201665	16	19	11	3UTR	MIRT618492	0	0
hsa-miR-1914-5p	NM_001308339	DENND5B	CCCTGTGCCCGGCCCACTTCTG#TGGAGCCGGGTGCGGTGGC#((((((((((((((((......#))).))))))))))).)).	5705	5724	1.0	-27.9	1	2.464141e-07	0.441	3.5876111666666666	3.250943733874999	-3.937574446201665	16	19	11	3UTR	MIRT618492	0	0
hsa-miR-646	NM_005897	IPP	AAGCAGCTGCCTCTGAGGC#GTCCAGCAGGCAGTATGCA#..(((((((((((((.(((#)))))).))))))).))).	2759	2778	1.0	-21.5	1	0.002193093	0.559	2.67133646	4.2631898275	-5.1900497996759025	16	19	7	3UTR	MIRT618328	0	0
hsa-miR-370-3p	NM_175623	RAB3IP	GCCTGCTGGGGTGGAACCTGGT#GCCATTGCACTCCAGCCTGGGCA#(((((((((((((.((..((((#)))))).)))))))))..)))).	7265	7288	1.0	-27.8	1	0.0004548636	0.515	0.0	0.0	-4.794414363722071	19	23	9	3UTR	MIRT617628	0	0
hsa-miR-370-3p	NM_175624	RAB3IP	GCCTGCTGGGGTGGAACCTGGT#GCCATTGCACTCCAGCCTGGGCA#(((((((((((((.((..((((#)))))).)))))))))..)))).	6848	6871	1.0	-27.8	1	0.0004548636	0.515	-0.10647323933333334	-0.05017175962500003	-4.794414363722071	19	23	9	3UTR	MIRT617628	0	0
hsa-miR-370-3p	NM_175625	RAB3IP	GCCTGCTGGGGTGGAACCTGGT#GCCATTGCACTCCAGCCTGGGCA#(((((((((((((.((..((((#)))))).)))))))))..)))).	7165	7188	1.0	-27.8	1	0.0004548636	0.515	0.27694172666666667	-0.04402909375000001	-4.794414363722071	19	23	9	3UTR	MIRT617628	0	0
hsa-miR-370-3p	NM_001278402	RAB3IP	GCCTGCTGGGGTGGAACCTGGT#GCCATTGCACTCCAGCCTGGGCA#(((((((((((((.((..((((#)))))).)))))))))..)))).	6386	6409	1.0	-27.8	1	0.0004548636	0.515	-0.49478142666666675	-0.14919618125	-4.794414363722071	19	23	9	3UTR	MIRT617628	0	0
hsa-miR-370-3p	NM_022456	RAB3IP	GCCTGCTGGGGTGGAACCTGGT#GCCATTGCACTCCAGCCTGGGCA#(((((((((((((.((..((((#)))))).)))))))))..)))).	6948	6971	1.0	-27.8	1	0.0004548636	0.515	-0.49478142666666675	-0.14919618125	-4.794414363722071	19	23	9	3UTR	MIRT617628	0	0
hsa-miR-370-3p	NM_001024647	RAB3IP	GCCTGCTGGGGTGGAACCTGGT#GCCATTGCACTCCAGCCTGGGCA#(((((((((((((.((..((((#)))))).)))))))))..)))).	6471	6494	1.0	-27.8	1	0.0004548636	0.515	-0.49478142666666675	-0.14919618125	-4.794414363722071	19	23	9	3UTR	MIRT617628	0	0
hsa-miR-192-5p	NM_001145720	ZBTB8B	CTGACCTATGAATTGACAGCC#GGTCTGTTTATATAGGTCAGT#((((((((((....(((((((#)).)))))..)))))))))).	12719	12740	1.0	-20.7	1	0.003755864	0.618	0.48500029999999994	0.72802018375	-12.25512276139502	17	21	10	3UTR	MIRT617021	0	0
hsa-miR-146a-5p	NM_001080417	ZNF629	TGAGAACTGAATTCCATGGGTT#AGCCCTGGACAGTTCTCAT#(((((((((...((((.(((((#)))))))))))))))))).	3310	3329	1.0	-23.9	1	0.0004786049	0.426	0.19901566666666662	0.659796025	-11.35165869953655	18	19	18	3UTR	MIRT616849	0	0
hsa-miR-146b-5p	NM_001080417	ZNF629	TGAGAACTGAATTCCATAGGCTG#CAGCCCTGGACAGTTCTCAT#(((((((((...((((..(((((#))))).))))))))))))).	3309	3329	1.0	-24.3	1	0.0004786049	0.426	0.19901566666666662	0.659796025	-11.35165869953655	18	20	13	3UTR	MIRT616848	0	0
hsa-miR-125a-5p	NM_173808	NEGR1	TCCCTGAGACCCTTTAACCTGTGA#AAAGGGACTACAGGGGC#((((((((.((((((.........#)))))).)).)))))).	10071	10088	1.0	-18.8	1	0.01228874	0.544	0.0	0.0	-5.227013184751041	14	17	6	3UTR	MIRT615704	0	0
hsa-miR-370-3p	NM_017425	SPA17	GCCTGCTGGGGTGGAACCTGGT#GCCGAGATCGCACCACTGCACTCCAGCCTGGGCG#(((((((((((((.(...((((#.)))).).)))))))))..)))).	1138	1172	1.0	-27.0	1	8.758732e-06	0.471	-0.37242381186666673	-0.20947803347500002	-5.027463444025684	18	24	9	3UTR	MIRT615246	0	0
hsa-miR-370-3p	XM_011542870	SPA17	GCCTGCTGGGGTGGAACCTGGT#ACCACTGCACTCCAGCCTGGGCG#(((((((((((((.(...((((#)))).).)))))))))..)))).	1400	1423	1.0	-26.7	1	8.758732e-06	0.471	0.0	0.0	-5.027463444025684	18	23	9	3UTR	MIRT615246	0	0
hsa-miR-203a-3p	NM_145034	TOR1AIP2	GTGAAATGTTTAGGACCACTAG#TGGTGGTTTTTTGTTTTTCACA#((((((.....((((((((((.#)))))))))).....)))))).	6630	6652	1.0	-19.0	0	0.01007556	0.662	2.7019684199999996	2.6128150574999998	-12.918566512237907	16	22	10	3UTR	MIRT614707	0	0
hsa-miR-646	NM_001265610	TRAK1	AAGCAGCTGCCTCTGAGGC#GCGGTAGAGGCACTGCTA#.(((((.((((((((..((#))..))))))))))))).	2132	2150	0.9615384615384616	-22.6	0	0.0001398821	0.662	0.41455298749999997	-0.397772985	-5.570060452532049	15	18	13	3UTR	MIRT614694	0	0
hsa-miR-646	NM_001349247	TRAK1	AAGCAGCTGCCTCTGAGGC#GCCTCAGTGGACAGTCGTTTC#((((.((((((.(((((((#))))))).)).)))).)))).	3641	3662	1.0	-23.3	0	0.007852042	0.559	1.165286	0.03556411249999995	-11.403414930610491	17	21	7	3UTR	MIRT614694	0	0
hsa-miR-646	NM_001042646	TRAK1	AAGCAGCTGCCTCTGAGGC#GCCTCAGTGGACAGTCGTTTC#((((.((((((.(((((((#))))))).)).)))).)))).	3548	3569	1.0	-23.3	0	0.007852042	0.559	1.165286	0.03556411249999995	-11.403414930610491	17	21	7	3UTR	MIRT614694	0	0
hsa-miR-1266-5p	NM_016238	ANAPC7	CCTCAGGGCTGTAGAACAGGGCT#AGCTGCGTCTGCCTGGCTCTTTTGCTGCAGCTGTGAGA#.((((.((((((((((.((((((#.)))))).)).)))))))).)))).	2676	2714	0.9615384615384616	-28.5	0	0.000545113	0.426	4.178575818181819	5.101961337500001	-5.694283598550164	20	25	8	3UTR	MIRT613523	0	1
hsa-miR-486-5p	NM_032682	FOXP1	TCCTGTACTGAGCTGCCCCGAG#TTGGGGGTGGTTCGGGGGAGGGG#((((.(.((((((((((((.((#)).)))))))))))).).)))).	3531	3554	0.9615384615384616	-27.3	0	1.120661e-06	0.529	0.04915091666666671	1.0763084487499999	-9.600298155885454	19	23	12	3UTR	MIRT613031	0	1
hsa-miR-486-5p	NM_001349337	FOXP1	TCCTGTACTGAGCTGCCCCGAG#TTGGGGGTGGTTCGGGGGAGGGG#((((.(.((((((((((((.((#)).)))))))))))).).)))).	2922	2945	1.0	-27.3	0	1.120661e-06	0.529	0.8301879333333333	1.6305167024999998	-9.600298155885454	19	23	12	3UTR	MIRT613031	0	1
hsa-miR-486-5p	NM_001349338	FOXP1	TCCTGTACTGAGCTGCCCCGAG#TTGGGGGTGGTTCGGGGGAGGGG#((((.(.((((((((((((.((#)).)))))))))))).).)))).	3620	3643	1.0	-27.3	0	1.120661e-06	0.529	3.54240725	1.9940827900000002	-9.600298155885454	19	23	12	3UTR	MIRT613031	0	1
hsa-miR-486-5p	NM_001349341	FOXP1	TCCTGTACTGAGCTGCCCCGAG#TTGGGGGTGGTTCGGGGGAGGGG#((((.(.((((((((((((.((#)).)))))))))))).).)))).	3617	3640	1.0	-27.3	0	1.120661e-06	0.529	4.332801666666666	1.9411547025000004	-9.600298155885454	19	23	12	3UTR	MIRT613031	0	1
hsa-miR-486-5p	NM_001349342	FOXP1	TCCTGTACTGAGCTGCCCCGAG#TTGGGGGTGGTTCGGGGGAGGGG#((((.(.((((((((((((.((#)).)))))))))))).).)))).	2943	2966	1.0	-27.3	0	1.120661e-06	0.529	0.9171412583333334	0.7968568512500003	-9.600298155885454	19	23	12	3UTR	MIRT613031	0	1
hsa-miR-486-5p	NM_001349343	FOXP1	TCCTGTACTGAGCTGCCCCGAG#TTGGGGGTGGTTCGGGGGAGGGG#((((.(.((((((((((((.((#)).)))))))))))).).)))).	2940	2963	1.0	-27.3	0	1.120661e-06	0.529	1.4026283416666665	0.9196775624999999	-9.600298155885454	19	23	12	3UTR	MIRT613031	0	1
hsa-miR-486-5p	NM_001370548	FOXP1	TCCTGTACTGAGCTGCCCCGAG#TTGGGGGTGGTTCGGGGGAGGGG#((((.(.((((((((((((.((#)).)))))))))))).).)))).	2922	2945	1.0	-27.3	0	1.120661e-06	0.529	0.0	0.0	-9.600298155885454	19	23	12	3UTR	MIRT613031	0	1
hsa-miR-486-5p	NM_001370548	FOXP1	TCCTGTACTGAGCTGCCCCGAG#TTCCAGGCAGCTTCATGATGTGCAGGC#.((((((((((((((((..(((#)))..))))))).))....))))))).	4457	4484	1.0	-23.7	1	0.0004128701	0.5	0.0	0.0	-3.793324837357118	19	27	7	3UTR	MIRT613031	0	1
hsa-miR-486-5p	NM_001244808	FOXP1	TCCTGTACTGAGCTGCCCCGAG#TTGGGGGTGGTTCGGGGGAGGGG#((((.(.((((((((((((.((#)).)))))))))))).).)))).	3617	3640	1.0	-27.3	0	1.120661e-06	0.529	4.332801666666666	1.9411547025000004	-9.600298155885454	19	23	12	3UTR	MIRT613031	0	1
hsa-miR-486-5p	NM_001244810	FOXP1	TCCTGTACTGAGCTGCCCCGAG#TTGGGGGTGGTTCGGGGGAGGGG#((((.(.((((((((((((.((#)).)))))))))))).).)))).	3579	3602	1.0	-27.3	0	1.120661e-06	0.529	1.0935986916666667	2.2608406125	-9.600298155885454	19	23	12	3UTR	MIRT613031	0	1
hsa-miR-486-5p	NM_001244812	FOXP1	TCCTGTACTGAGCTGCCCCGAG#TTGGGGGTGGTTCGGGGGAGGGG#((((.(.((((((((((((.((#)).)))))))))))).).)))).	2953	2976	1.0	-27.3	0	1.120661e-06	0.529	1.3374126583333332	0.7077301812500001	-9.600298155885454	19	23	12	3UTR	MIRT613031	0	1
hsa-miR-486-5p	NM_001244814	FOXP1	TCCTGTACTGAGCTGCCCCGAG#TTGGGGGTGGTTCGGGGGAGGGG#((((.(.((((((((((((.((#)).)))))))))))).).)))).	3251	3274	1.0	-27.3	0	1.120661e-06	0.529	0.7214983166666666	0.987193845	-9.600298155885454	19	23	12	3UTR	MIRT613031	0	1
hsa-miR-486-5p	NM_001244815	FOXP1	TCCTGTACTGAGCTGCCCCGAG#TTGGGGGTGGTTCGGGGGAGGGG#((((.(.((((((((((((.((#)).)))))))))))).).)))).	2925	2948	1.0	-27.3	0	1.120661e-06	0.529	0.7287430333333332	1.5576937399999997	-9.600298155885454	19	23	12	3UTR	MIRT613031	0	1
hsa-miR-542-3p	NM_207344	SPRYD4	TGTGACAGATTGATAACTGAAA#CAGCCAGTCTGTCATAA#((((((((((((..........#.)))))))))))).	1294	1311	1.0	-17.5	1	0.05129846	0.603	0.0	0.0	-7.052043616942562	12	14	12	3UTR	MIRT607900	0	0
hsa-miR-486-5p	NM_001282446	YAE1	TCCTGTACTGAGCTGCCCCGAG#TCAGAGGGCAGCTTGTGCTTAGGAA#((((((((.((((((((((((.#)).).)))))))))))))..)))).	649	674	1.0	-25.8	1	4.698989e-06	0.471	0.0	0.0	-4.993964104447428	20	25	13	3UTR	MIRT607348	0	0
hsa-miR-1290	NM_001320979	AKR7A2	TGGATTTTTGGATCAGGGA#CCCTGGTCTGAATACCCAC#(((...((((((((((((.#))))))))))))...))).	1399	1418	1.0	-20.4	0	0.002592842	0.412	-0.9504333749999999	-0.23022119125	-12.989592657166373	15	19	12	3UTR	MIRT573307	0	1
hsa-miR-30d-5p	NM_002547	OPHN1	TGTAAACATCCCCGACTGGAAG#TTTCCAGTCGGGGGAACTGAGGCAG#(((.....((((((((((((((#)))))))))))))).......))).	3940	3965	1.0	-25.6	0	0.0003206733	0.485	0.0	0.0	-16.846914121218322	17	25	14	3UTR	MIRT572868	0	0
hsa-miR-30d-5p	NM_002547	OPHN1	TGTAAACATCCCCGACTGGAAG#GGTTGGGGGTGTTC#....(((((((((((((.....#))))))))))))).	6194	6208	1.0	-21.3	0	0.01039912	0.632	0.0	0.0	-9.546562468637928	13	14	13	3UTR	MIRT572868	0	0
hsa-miR-30d-5p	XM_005262270	OPHN1	TGTAAACATCCCCGACTGGAAG#TTTCCAGTCGGGGGAACTGAGGCAG#(((.....((((((((((((((#)))))))))))))).......))).	3616	3641	1.0	-25.6	0	0.0003206733	0.485	0.0	0.0	-16.846914121218322	17	25	14	3UTR	MIRT572868	0	0
hsa-miR-30d-5p	XM_005262270	OPHN1	TGTAAACATCCCCGACTGGAAG#GGTTGGGGGTGTTC#....(((((((((((((.....#))))))))))))).	5870	5884	1.0	-21.3	0	0.01039912	0.632	0.0	0.0	-9.546562468637928	13	14	13	3UTR	MIRT572868	0	0
hsa-miR-646	NM_002895	RBL1	AAGCAGCTGCCTCTGAGGC#AGGCAGCTGCTTC#((((((((((((.......#)))))))))))).	4324	4337	1.0	-22.1	1	0.0005362139	0.662	0.0	0.0	-7.052043616942562	12	13	12	3UTR	MIRT572720	0	0
hsa-miR-646	NM_001145306	CDK6	AAGCAGCTGCCTCTGAGGC#GCCCTGCTGCTGTCTCAGAGGCATCTGTTC#.(((((.((((((((((((#.)))))))))))).))))).	7822	7852	1.0	-28.2	0	0.0002476406	0.515	1.6839080833333329	0.67841181875	-5.337011372228436	17	20	12	3UTR	MIRT572183	0	1
hsa-miR-370-3p	NM_175876	EXOC8	GCCTGCTGGGGTGGAACCTGGT#CCAGGTAGTCCTCCCACCTCAGCCTCCCATGTAGCAGGAACCACAGGCA#((((((((((((((.((((((.#)))))).......)))))))))).....................)))).	2692	2741	1.0	-29.9	1	0.0006351176	0.456	0.6744978085714288	1.03412139875	-4.6730240064523	20	49	10	3UTR	MIRT572094	0	0
hsa-miR-646	NM_003036	SKI	AAGCAGCTGCCTCTGAGGC#GCCTGAGGGGGCAGCTGTG#..((((((((((((.((((#))))..)))))))))))).	4979	4998	1.0	-28.8	1	3.696986e-05	0.324	0.14025708333333334	0.2750841715	-5.692450279622925	16	19	12	3UTR	MIRT571637	0	1
hsa-miR-151a-3p	NM_006826	YWHAQ	CTAGACTGAAGCTCCTTGAGG#CAACAGGGAGTTTCC#.......(((((((((((...#.))))))))))).	1462	1477	1.0	-16.8	0	8.008517e-05	0.588	5.3445515454545465	5.275251775	-17.110244939514768	11	13	11	3UTR	MIRT571549	0	0
hsa-miR-646	NM_018151	RIF1	AAGCAGCTGCCTCTGAGGC#GCCTAAGAGGCTTCAGGCTGTG#..((((((((((((.((((#)))).))))))....)))))).	11624	11646	1.0	-24.2	1	2.393644e-05	0.485	0.03357588125000002	-0.10599864999999993	-5.692450279622925	16	22	6	3UTR	MIRT571424	0	1
hsa-miR-646	NM_001177663	RIF1	AAGCAGCTGCCTCTGAGGC#GCCTAAGAGGCTTCAGGCTGTG#..((((((((((((.((((#)))).))))))....)))))).	11546	11568	1.0	-24.2	1	2.393644e-05	0.485	0.03357588125000002	-0.10599864999999993	-5.692450279622925	16	22	6	3UTR	MIRT571424	0	1
hsa-miR-646	NM_001177664	RIF1	AAGCAGCTGCCTCTGAGGC#GCCTAAGAGGCTTCAGGCTGTG#..((((((((((((.((((#)))).))))))....)))))).	11452	11474	1.0	-24.2	1	2.393644e-05	0.485	0.03357588125000002	-0.10599864999999993	-5.692450279622925	16	22	6	3UTR	MIRT571424	0	1
hsa-miR-646	NM_001177665	RIF1	AAGCAGCTGCCTCTGAGGC#GCCTAAGAGGCTTCAGGCTGTG#..((((((((((((.((((#)))).))))))....)))))).	11926	11948	1.0	-24.2	1	2.393644e-05	0.485	0.03357588125000002	-0.10599864999999993	-5.692450279622925	16	22	6	3UTR	MIRT571424	0	1
hsa-miR-30d-5p	NM_004776	B4GALT5	TGTAAACATCCCCGACTGGAAG#GGCGGGGGTGTGTATG#.(((.(((((((((.((.....#))))))))))).))).	2435	2451	1.0	-18.4	0	0.005991609	0.324	1.6105864666666667	1.12126247	-8.647811572420224	14	16	11	3UTR	MIRT568347	1	1
hsa-miR-486-5p	NM_001542	IGSF3	TCCTGTACTGAGCTGCCCCGAG#CTGGGGGCAGTCCAGACGCAGC#..((((.(((.((((((((.((#)).)))))))).)))..)))).	5708	5730	1.0	-26.8	0	1.130876e-05	0.471	0.0	0.0	-9.32546172965396	17	22	8	3UTR	MIRT567157	0	0
hsa-miR-486-5p	XM_011541315	IGSF3	TCCTGTACTGAGCTGCCCCGAG#CTGGGGGCAGTCCAGACGCAGC#..((((.(((.((((((((.((#)).)))))))).)))..)))).	5678	5700	1.0	-26.8	0	1.130876e-05	0.471	0.0	0.0	-9.32546172965396	17	22	8	3UTR	MIRT567157	0	0
hsa-miR-486-5p	NM_001007237	IGSF3	TCCTGTACTGAGCTGCCCCGAG#CTGGGGGCAGTCCAGACGCAGC#..((((.(((.((((((((.((#)).)))))))).)))..)))).	5626	5648	1.0	-26.8	0	1.130876e-05	0.471	0.0	0.0	-9.32546172965396	17	22	8	3UTR	MIRT567157	0	0
hsa-miR-646	NM_003188	MAP3K7	AAGCAGCTGCCTCTGAGGC#CCGTAAAATATGTAAAGGTAAGTGGCAGCTGCTC#.((((((((((.((.....#.)).)))))))))).	2505	2539	1.0	-22.9	1	0.0003152071	0.632	0.0	0.0	-8.108626787507722	12	15	10	3UTR	MIRT566827	0	1
hsa-miR-646	NM_145331	MAP3K7	AAGCAGCTGCCTCTGAGGC#CCGTAAAATATGTAAAGGTAAGTGGCAGCTGCTC#.((((((((((.((.....#.)).)))))))))).	2586	2620	1.0	-22.9	1	0.0003152071	0.632	2.12371828	1.5411320575	-8.108626787507722	12	15	10	3UTR	MIRT566827	0	1
hsa-miR-646	NM_145332	MAP3K7	AAGCAGCTGCCTCTGAGGC#CCGTAAAATATGTAAAGGTAAGTGGCAGCTGCTC#.((((((((((.((.....#.)).)))))))))).	2470	2504	1.0	-22.9	1	0.0003152071	0.632	1.5561400399999998	1.5779702325	-8.108626787507722	12	15	10	3UTR	MIRT566827	0	1
hsa-miR-646	NM_145333	MAP3K7	AAGCAGCTGCCTCTGAGGC#CCGTAAAATATGTAAAGGTAAGTGGCAGCTGCTC#.((((((((((.((.....#.)).)))))))))).	2389	2423	1.0	-22.9	1	0.0003152071	0.632	0.15902496	1.3760431474999997	-8.108626787507722	12	15	10	3UTR	MIRT566827	0	1
hsa-miR-646	NM_153050	MTMR3	AAGCAGCTGCCTCTGAGGC#GCCCTGAGGGAGGTGGCTGCA#..((((((((((((..(((#))).....)))))))))))).	7143	7164	1.0	-25.7	1	0.0004807701	0.456	-0.37194020000000005	-0.11030995800000003	-5.925499359926538	15	21	12	3UTR	MIRT566701	0	1
hsa-miR-646	NM_177952	PPM1A	AAGCAGCTGCCTCTGAGGC#GGGTAGCTGCG#..((((((((((.......#)))))))))).	6676	6687	1.0	-18.9	1	0.001421284	0.662	0.0	0.0	-8.071469890113187	10	11	10	3UTR	MIRT566302	0	0
hsa-miR-125a-5p	NM_153226	SLC35G1	TCCCTGAGACCCTTTAACCTGTGA#CACTACTTGAGCTACCTAAGGTGAATTAACTCTCAGGGAA#(((((((((.......((((....#.))))........))))))))).	3109	3149	1.0	-20.6	1	0.0004288592	0.559	0.5391708999999999	0.5798546900000001	-14.466127870277449	13	23	9	3UTR	MIRT565607	1	0
hsa-miR-125a-5p	NM_001134658	SLC35G1	TCCCTGAGACCCTTTAACCTGTGA#CACTACTTGAGCTACCTAAGGTGAATTAACTCTCAGGGAA#(((((((((.......((((....#.))))........))))))))).	3112	3152	1.0	-20.6	1	0.0004288592	0.559	0.5391708999999999	0.5798546900000001	-14.466127870277449	13	23	9	3UTR	MIRT565607	1	0
hsa-miR-2110	NM_003109	SP1	TTGGGGAAACGGCCGCTGAGTG#CACTGTGCCTTTTCCCCAGG#(((((((((.((.(((..((((#))))))))).))))))))).	6907	6927	1.0	-21.7	1	0.0004855676	0.485	1.1585355888888889	0.58918773625	-6.469211527196086	18	20	9	3UTR	MIRT565498	0	1
hsa-miR-1914-5p	NM_017656	ZNF562	CCCTGTGCCCGGCCCACTTCTG#TGGGCCAGGCACAGTGGC#(((((((((.((((((......#)))))).))))))).)).	8883	8901	1.0	-29.2	1	3.376028e-06	0.485	0.19191750000000002	-0.04375942500000003	-5.180080914529843	15	18	7	3UTR	MIRT564635	0	0
hsa-miR-1914-5p	NM_001130031	ZNF562	CCCTGTGCCCGGCCCACTTCTG#TGGGCCAGGCACAGTGGC#(((((((((.((((((......#)))))).))))))).)).	9099	9117	1.0	-29.2	1	3.376028e-06	0.485	-0.030362899999999988	-0.21046956249999993	-5.180080914529843	15	18	7	3UTR	MIRT564635	0	0
hsa-miR-646	NM_001277842	CCNT1	AAGCAGCTGCCTCTGAGGC#GCCCAGAAGAGGCAACTGG#...(((.(((((((..(((#)))....))))))).))).	1071	1090	1.0	-19.5	0	0.003832754	0.515	1.2848858571428572	0.9874945125000002	-9.026725369104307	13	19	7	3UTR	MIRT564328	0	1
hsa-miR-646	NM_003705	SLC25A12	AAGCAGCTGCCTCTGAGGC#GCCCAGAGGTAATCACTGCTA#.(((((.((((((((.(((#)))))))))))....))))).	3736	3757	1.0	-23.3	0	0.001194816	0.529	0.0	0.0	-5.570060452532049	16	21	11	3UTR	MIRT563082	0	0
hsa-miR-646	NM_014702	KIAA0408	AAGCAGCTGCCTCTGAGGC#CCTCAGAGACAGTATCATGAGACTGCA#..(((((((.((((((((.#)))))))).)))..........)))).	3192	3219	1.0	-20.7	1	0.005233558	0.706	0.32047173749999996	0.45152140625	-6.199507187700468	15	27	8	3UTR	MIRT562989	0	1
hsa-miR-646	NM_020844	TRMT9B	AAGCAGCTGCCTCTGAGGC#CCACCAGACAAGCAGCTGCA#..((((((((.((((..(.#.)..))))...)))))))).	5955	5975	1.0	-21.3	1	0.0009028916	0.515	-0.1924840625	-0.17127229624999996	-8.014824275086253	13	20	8	3UTR	MIRT562873	0	0
hsa-miR-646	NM_006136	CAPZA2	AAGCAGCTGCCTCTGAGGC#GAGGTGGTTGCTG#.((((((((((((......#)))))))))))).	3475	3488	1.0	-20.5	1	0.0004464765	0.485	-0.24101558333333337	0.016908602499999995	-5.618663395431772	12	13	12	3UTR	MIRT562595	0	0
hsa-miR-646	NM_005189	CBX2	AAGCAGCTGCCTCTGAGGC#GCCCAGAGGTGGCAGCG#..((.((((((((((.(((#))))))))))))).)).	3226	3243	1.0	-25.7	0	0.0001209479	0.353	-0.035588980000000006	-0.16711004750000008	-9.309086974488375	15	17	13	3UTR	MIRT562586	0	1
hsa-miR-646	NM_175624	RAB3IP	AAGCAGCTGCCTCTGAGGC#CAGAGGCAGAAGGATTACTTGAGCTGCTTG#(((((((((((((((....#))))))))..............))))))).	3609	3639	1.0	-22.9	1	0.002946757	0.441	0.12451011724137928	0.1317345825	-4.1706235265052785	15	30	8	3UTR	MIRT559999	0	1
hsa-miR-646	NM_001368119	CNKSR3	AAGCAGCTGCCTCTGAGGC#CTCAAATTGGTGGCTGTTTT#(((((((((((..((((..#))))....))))))))))).	1815	1835	1.0	-19.3	1	0.02640127	0.5	0.0	0.0	-8.573508368464264	15	20	11	3UTR	MIRT558653	0	0
hsa-miR-646	NM_173515	CNKSR3	AAGCAGCTGCCTCTGAGGC#GCCTGAGAGGTAGAGGCTGCA#..((((((((((((.((((#)))).))))))...)))))).	12761	12782	1.0	-28.2	1	4.066302e-05	0.441	0.0	0.0	-5.692450279622925	16	21	6	3UTR	MIRT558653	0	0
hsa-miR-646	NM_173515	CNKSR3	AAGCAGCTGCCTCTGAGGC#CCTCAGAGGACAATGCTA#.((((..(((((((((((.#))))))))).)).)))).	15695	15713	1.0	-23.3	0	0.02503673	0.647	0.0	0.0	-7.2379701334214825	15	18	9	3UTR	MIRT558653	0	0
hsa-miR-646	XM_047445120	CYP26B1	AAGCAGCTGCCTCTGAGGC#GCTGAAGAGGCGGCTACGTGCG#..((((((((((((..(((#)))..))))))))))....)).	2758	2780	1.0	-24.0	1	6.516684e-05	0.412	0.0	0.0	-5.925499359926538	15	22	10	3UTR	MIRT558502	0	1
hsa-miR-646	NM_001277742	CYP26B1	AAGCAGCTGCCTCTGAGGC#GCTGAAGAGGCGGCTACGTGCG#..((((((((((((..(((#)))..))))))))))....)).	2749	2771	1.0	-24.0	1	6.516684e-05	0.412	0.6647614875	0.3403806575	-5.925499359926538	15	22	10	3UTR	MIRT558502	0	1
hsa-miR-125a-5p	NM_001199699	DHX33	TCCCTGAGACCCTTTAACCTGTGA#ACAGTGTGAGACGGTCTCAGA#...((((((((.(((.((((((..#)))).)).))).)))))))).	4358	4379	1.0	-21.1	0	0.0003464736	0.588	4.06548775	4.37283597375	-10.094392583578708	17	21	8	3UTR	MIRT558390	1	1
hsa-miR-125a-5p	NM_020162	DHX33	TCCCTGAGACCCTTTAACCTGTGA#ACAGTGTGAGACGGTCTCAGA#...((((((((.(((.((((((..#)))).)).))).)))))))).	4519	4540	1.0	-21.1	0	0.0003464736	0.588	5.555660375	4.7275062537500006	-10.094392583578708	17	21	8	3UTR	MIRT558390	1	1
hsa-miR-125a-5p	NM_020162	DHX33	TCCCTGAGACCCTTTAACCTGTGA#GGGCGGGGGGGGTGGGGGGC#(((((.(..((((((..((.....#))..))))))..).))))).	3319	3339	1.0	-21.2	0	0.03639583	0.426	2.207805833333333	2.699674675	-9.441606875124721	14	20	6	3UTR	MIRT558390	1	1
hsa-miR-101-3p	NM_001172705	EIF4G2	TACAGTACTGTGATAACTGAA#CAGTTATCATAGGCTGTT#.(((((.((((((((((((..#))))))))))))))))).	3558	3576	1.0	-22.3	0	0.000554487	0.603	1.73789925	2.3705504302500002	-5.337011372228436	17	18	17	3UTR	MIRT558189	0	0
hsa-miR-101-3p	NM_001418	EIF4G2	TACAGTACTGTGATAACTGAA#CAGTTATCATAGGCTGTT#.(((((.((((((((((((..#))))))))))))))))).	3332	3350	1.0	-22.3	0	0.000554487	0.603	0.0037169333333333388	0.4117288189999999	-5.337011372228436	17	18	17	3UTR	MIRT558189	0	0
hsa-miR-30d-5p	NM_024513	FYCO1	TGTAAACATCCCCGACTGGAAG#CCAGTTGGGGATGA#......(((((((((((((...#))))))))))))).	7750	7764	1.0	-26.0	0	1.36477e-05	0.559	4.32701823076923	4.3442851025	-15.566558404643448	13	14	13	3UTR	MIRT557730	1	1
hsa-miR-205-5p	NM_005523	HOXA11	TCCTTCATTCCACCGGAGTCTG#TAGCTTTGAGGTGGAAGAGGGC#.(((((.(((((((((((.(((#)))))))..)))))))))))).	1547	1569	1.0	-20.1	0	0.00059715	0.5	2.1013017692307696	1.1106412149999998	-5.337011372228436	19	22	12	3UTR	MIRT557176	0	0
hsa-miR-486-5p	NM_001276270	MBD4	TCCTGTACTGAGCTGCCCCGAG#TCGGCTAGGCGTGGTGGTGCATGCCTGTAATCTCGGAAGGCTGAGGCAGGAG#((((((.((.((((...(((((#.)))))..)))).)))))))).	2193	2245	1.0	-24.8	0	0.0001461199	0.426	0.15914570000000006	0.54784165225	-7.692266089955411	17	22	8	3UTR	MIRT556147	0	0
hsa-miR-486-5p	NM_001276272	MBD4	TCCTGTACTGAGCTGCCCCGAG#TCGGCTAGGCGTGGTGGTGCATGCCTGTAATCTCGGAAGGCTGAGGCAGGAG#((((((.((.((((...(((((#.)))))..)))).)))))))).	2158	2210	1.0	-24.8	0	0.0001461199	0.426	0.15914570000000006	0.54784165225	-7.692266089955411	17	22	8	3UTR	MIRT556147	0	0
hsa-miR-486-5p	NM_001276273	MBD4	TCCTGTACTGAGCTGCCCCGAG#TCGGCTAGGCGTGGTGGTGCATGCCTGTAATCTCGGAAGGCTGAGGCAGGAG#((((((.((.((((...(((((#.)))))..)))).)))))))).	1257	1309	1.0	-24.8	0	0.0001461199	0.426	1.3029057333333334	0.44109488099999994	-7.692266089955411	17	22	8	3UTR	MIRT556147	0	0
hsa-miR-646	XM_024448113	PLEKHA1	AAGCAGCTGCCTCTGAGGC#GCCTTGGAGCAGTCACTGCTTT#(((((((((.(((((((((#))))))))))))...)))))).	3717	3739	1.0	-23.1	1	5.476323e-06	0.618	0.0	0.0	-5.180080914529843	18	22	12	3UTR	MIRT555558	0	0
hsa-miR-646	NM_001377237	PLEKHA1	AAGCAGCTGCCTCTGAGGC#GCCTTGGAGCAGTCACTGCTTT#(((((((((.(((((((((#))))))))))))...)))))).	2159	2181	1.0	-23.1	1	5.476323e-06	0.618	0.791626	1.1333436952499998	-5.180080914529843	18	22	12	3UTR	MIRT555558	0	0
hsa-miR-646	NM_001377241	PLEKHA1	AAGCAGCTGCCTCTGAGGC#GCCTCAGAGCATCGTGTGGATCATCTGGGCTGCTC#.(((((((..(((((((((#)))))))))..................))))))).	4066	4101	1.0	-25.2	1	3.521099e-05	0.5	0.02493879999999999	0.28177004124999994	-6.09222096393106	16	35	9	3UTR	MIRT555558	0	0
hsa-miR-646	NM_001377241	PLEKHA1	AAGCAGCTGCCTCTGAGGC#GCCTTGGAGCAGTCACTGCTTT#(((((((((.(((((((((#))))))))))))...)))))).	2055	2077	1.0	-23.1	1	5.476323e-06	0.618	0.13948788888888888	0.6763020124999999	-5.180080914529843	18	22	12	3UTR	MIRT555558	0	0
hsa-miR-646	NM_001001974	PLEKHA1	AAGCAGCTGCCTCTGAGGC#GCCTTGGAGCAGTCACTGCTTT#(((((((((.(((((((((#))))))))))))...)))))).	2014	2036	1.0	-23.1	1	5.476323e-06	0.618	0.0	0.0	-5.180080914529843	18	22	12	3UTR	MIRT555558	0	0
hsa-miR-484	NM_001171617	PREPL	TCAGGCTCAGTCCCCTCCCGAT#TTGGGAGGCTGCAGCAGGAG#((..((((((...((((((((.#))))))))))).)))..)).	5442	5462	1.0	-21.6	0	0.000114355	0.441	3.155679375	2.1623537914999993	-15.987844593140252	16	20	11	3UTR	MIRT555250	0	0
hsa-miR-191-5p	NM_033224	PURB	CAACGGAATCCCAAAAGCAGCTG#TAGACCAACTTGTTTTCTTGCTTCAGTGGTGGTTCTGTTGC#(((((((((((((.((((((...#.))))))...))).)))))))))).	3498	3539	1.0	-21.7	1	1.130864e-05	0.529	1.5873006428571428	2.096564865	-4.794414363722071	19	25	10	3UTR	MIRT555097	0	0
hsa-miR-146b-5p	NM_017987	RUFY2	TGAGAACTGAATTCCATAGGCTG#GGTATTTGATGGTGCCTGCAGTTCTCT#.((((((((.......(((((..#.))))))))))))).	2667	2694	1.0	-17.2	1	0.0006306066	0.618	3.6020053749999996	3.6716661649999995	-14.3218782614329	13	15	13	3UTR	MIRT554519	0	0
hsa-miR-146b-5p	NM_001330103	RUFY2	TGAGAACTGAATTCCATAGGCTG#GGTATTTGATGGTGCCTGCAGTTCTCT#.((((((((.......(((((..#.))))))))))))).	2235	2262	1.0	-17.2	1	0.0006306066	0.618	0.4276084375	0.09697799375000003	-14.3218782614329	13	15	13	3UTR	MIRT554519	0	0
hsa-miR-26b-5p	NM_005066	SFPQ	TTCAAGTAATTCAGGATAGGT#GCCCTATGATCTATCCTTTACTTGAAA#(((((((((...(((((((((#.)))))))))))))))))).	2918	2945	1.0	-19.9	1	0.2292115	0.647	0.9438838222222221	1.2883058874999995	-11.35165869953655	18	20	18	3UTR	MIRT554366	0	1
hsa-miR-125a-5p	NM_145207	SPATA5	TCCCTGAGACCCTTTAACCTGTGA#TCGGGGGTTGAGGTGAGAGGATCGCTTGAACTCAGGA#..((((((.(((((((((((.(((#))).))))))))).....))..........)))))).	7364	7401	1.0	-20.6	1	1.57079e-05	0.456	0.24455625000000006	0.13772234500000008	-6.013390377618052	20	37	9	3UTR	MIRT554042	0	0
hsa-miR-646	NM_001271869	SZRD1	AAGCAGCTGCCTCTGAGGC#GCCCAGAGCAGCTGTG#..(((((((.(((((.(((#))))))))))))))).	1868	1884	1.0	-24.7	1	1.01227e-06	0.426	0.7285752714285715	0.42886192624999997	-6.432556268004081	15	16	15	3UTR	MIRT553805	0	0
hsa-miR-646	NM_001114600	SZRD1	AAGCAGCTGCCTCTGAGGC#GCCCAGAGCAGCTGTG#..(((((((.(((((.(((#))))))))))))))).	1871	1887	1.0	-24.7	1	1.01227e-06	0.426	0.7285752714285715	0.42886192624999997	-6.432556268004081	15	16	15	3UTR	MIRT553805	0	0
hsa-miR-146b-5p	NM_174909	TMEM167A	TGAGAACTGAATTCCATAGGCTG#CGGATGATGGACACTGAAGTCCTCAGCTTGCTAAGTTCAGTTGCTCT#.((((((((((((...(((((((#.)))))))...))))))))).))).	2871	2918	1.0	-20.8	1	0.01985451	0.5	0.26749080769230765	0.40366536625000005	-5.618663395431772	19	25	9	3UTR	MIRT553542	0	0
hsa-miR-146b-5p	NM_174909	TMEM167A	TGAGAACTGAATTCCATAGGCTG#AGCTTATGCAGTTCTTAA#(((((((((.....((((((((.#))))))))))))))))).	841	859	1.0	-19.2	1	0.002645064	0.735	1.6468988333333332	3.2490439749999993	-13.4976292297232	17	18	17	3UTR	MIRT553542	0	0
hsa-miR-146b-5p	NM_174909	TMEM167A	TGAGAACTGAATTCCATAGGCTG#GCCTGTGGTGGTTTTTT#.((((((((....((((((((..#)))))))))))))))).	1703	1720	1.0	-17.7	1	0.002116259	0.603	-0.45996699999999996	0.07473409999999994	-12.496539703358245	16	17	16	3UTR	MIRT553542	0	0
hsa-miR-30d-5p	NM_022916	VPS33A	TGTAAACATCCCCGACTGGAAG#TTTATTGTTGGGGAGAGTGGATTGTTTACAT#((((((((((((((((......#.))))))))........)))))))).	4452	4483	0.9615384615384616	-20.4	1	0.004607191	0.588	3.7947629408333348	1.494557721500001	-3.937574446201665	16	26	8	3UTR	MIRT552929	1	0
hsa-miR-646	NM_001033723	ZNF704	AAGCAGCTGCCTCTGAGGC#CCTCTGGGAGCAGCTGCC#..(((((((((((.((((.#)))).))).)))))))).	4862	4880	1.0	-26.4	1	4.262778e-05	0.426	0.0	0.0	-5.813840636892696	15	18	8	3UTR	MIRT552340	0	0
hsa-miR-646	NM_001271581	DNAJC10	AAGCAGCTGCCTCTGAGGC#CCCGGAGGCAAAGGTTGCA#..(((((((((((((.((.#))))))))))...))))).	9788	9807	0.9914529914529915	-22.3	1	0.0005491636	0.456	0.0	0.0	-5.1900497996759025	15	19	10	3UTR	MIRT552031	0	0
hsa-miR-646	NM_018981	DNAJC10	AAGCAGCTGCCTCTGAGGC#CCCGGAGGCAAAGGTTGCA#..(((((((((((((.((.#))))))))))...))))).	9926	9945	1.0	-22.3	1	0.0005491636	0.456	-0.1695431875	-0.05114112499999999	-5.1900497996759025	15	19	10	3UTR	MIRT552031	0	0
hsa-miR-146a-5p	NM_005858	AKAP8	TGAGAACTGAATTCCATGGGTT#AGCCCAGGAGTTCAA#.......((((((((.((((((#)))))))))))))).	2968	2983	0.9615384615384616	-19.1	0	0.004304582	0.456	3.1392803750000002	1.95813247625	-17.34329401981838	14	15	14	3UTR	MIRT551937	0	0
hsa-miR-146b-5p	NM_005858	AKAP8	TGAGAACTGAATTCCATAGGCTG#TAGTCCTTGCTGAATCAGTTCTCT#.((((((((.((((((..(((((#)))))..))..)))))))))))).	2779	2803	1.0	-19.4	1	0.03016866	0.603	1.0505916249999998	1.224037015	-5.035831305685297	19	24	12	3UTR	MIRT551936	0	0
hsa-miR-2861	XM_047416702	EMB	GGGGCCTGGCGGTGGGCGG#CCCAACATCTAGCTGCTCAGGCCCTA#((((((((((((((((...#)))........))))).)))))))).	3227	3253	1.0	-26.4	1	0.01104941	0.662	0.0	0.0	-3.937574446201665	16	26	8	3UTR	MIRT551532	0	0
hsa-miR-2861	XM_047416702	EMB	GGGGCCTGGCGGTGGGCGG#CCATCCCATTGCCTCCCCA#((((...(((((((((.((#))..))))))))).)))).	3349	3368	1.0	-24.9	0	0.3735878	0.529	0.0	0.0	-11.501256917078504	15	19	9	3UTR	MIRT551532	0	0
hsa-miR-2861	XM_047416702	EMB	GGGGCCTGGCGGTGGGCGG#TGTCCCACTGCTCAAAGGGCAACA#(..(((((((((((((((.#)).)))))))))....))))..).	2058	2082	1.0	-24.6	0	0.0002472701	0.559	0.0	0.0	-6.658789802523286	16	24	9	3UTR	MIRT551532	0	0
hsa-miR-125a-5p	NM_024057	NUP37	TCCCTGAGACCCTTTAACCTGTGA#TCTCAGGGAC#(((((((((...............#))))))))).	1463	1473	1.0	-16.0	1	0.004673	0.676	2.3263396666666667	4.317093937499999	-14.466127870277449	9	10	9	3UTR	MIRT549720	0	0
hsa-miR-646	NM_001005386	ACTR2	AAGCAGCTGCCTCTGAGGC#TGGGTGGGCAGCTGCTG#.(((((((((((((.(...#).)).))))))))))).	1698	1715	1.0	-23.4	1	2.724293e-05	0.426	0.0	0.0	-4.528774397607753	14	17	11	3UTR	MIRT549438	0	1
hsa-miR-370-3p	NM_016587	CBX3	GCCTGCTGGGGTGGAACCTGGT#CCCTAGCGGGCC#(((((((((((...........#))))))))))).	1438	1450	1.0	-22.7	1	0.0003384867	0.618	-0.07282263636363635	0.22379517250000003	-10.39884692653892	11	12	11	3UTR	MIRT549030	0	0
hsa-miR-370-3p	NM_016587	CBX3	GCCTGCTGGGGTGGAACCTGGT#ATCACTGCCATCACAGCAGGTT#((((((((.(((((....((((#))))...))))).)))))))).	1330	1352	1.0	-22.8	1	0.0002314776	0.618	0.035556874999999995	0.00041959874999999286	-5.962462745001676	17	22	8	3UTR	MIRT549030	0	0
hsa-miR-370-3p	NM_007276	CBX3	GCCTGCTGGGGTGGAACCTGGT#ACTAAGTTAAATGAACATTTAAAAGTTTCCCTAGCGGGCC#(((((((((((..((((.....#.))))))))))))))).	1447	1487	1.0	-24.2	1	0.0003384867	0.618	0.2648650363636363	0.23383471749999998	-8.573508368464264	15	17	15	3UTR	MIRT549030	0	0
hsa-miR-370-3p	NM_007276	CBX3	GCCTGCTGGGGTGGAACCTGGT#ATCACTGCCATCACAGCAGGTT#((((((((.(((((....((((#))))...))))).)))))))).	1367	1389	1.0	-22.8	1	0.0002314776	0.618	0.035556874999999995	0.00041959874999999286	-5.962462745001676	17	22	8	3UTR	MIRT549030	0	0
hsa-miR-646	NM_001244710	GFPT1	AAGCAGCTGCCTCTGAGGC#GCCTGGGAGGTTGAGGCTGCA#..((((((((((((.((((#)))).))))))...)))))).	4849	4870	1.0	-28.2	1	0.0006623078	0.456	0.3762478573333334	0.39228692375000007	-5.692450279622925	16	21	6	3UTR	MIRT548098	0	1
hsa-miR-646	NM_002056	GFPT1	AAGCAGCTGCCTCTGAGGC#GCCTGGGAGGTTGAGGCTGCA#..((((((((((((.((((#)))).))))))...)))))).	4795	4816	1.0	-28.2	1	0.0006623078	0.456	0.0	0.0	-5.692450279622925	16	21	6	3UTR	MIRT548098	0	1
hsa-miR-214-3p	NM_014056	HIGD1A	ACAGCAGGCACAGACAGGCAGT#ACTTTTGTCTGCCTGTTTTGTGGACTGGCTGG#.((((((.(((((((((((((.#.)))))))))).)))..))).))).	759	791	0.9615384615384616	-26.9	1	1.324678e-06	0.574	-0.35848250000000004	0.023877612499999888	-6.106959766537749	19	25	10	3UTR	MIRT547963	0	0
hsa-miR-214-3p	NM_001289003	PHLPP2	ACAGCAGGCACAGACAGGCAGT#TTGCTTGTAGTGAGTGCTGTT#((((((..(((..((((((((.#)))))))).)))..)))))).	7710	7731	1.0	-22.7	0	0.009305043	0.485	3.2809262500000003	3.2928805649999995	-12.430829832516213	17	21	8	3UTR	MIRT547120	0	0
hsa-miR-16-2-3p	XM_005264468	RAB1A	CCAATATTACTGTGCTGCTTTA#TAGAGCAGCATCCAGTAT#.......(((((((((((((((#))))))))))..))))).	1454	1472	1.0	-18.5	0	0.0003949039	0.647	0.0	0.0	-17.110244939514768	15	18	10	3UTR	MIRT546852	0	1
hsa-miR-125a-5p	NM_020225	STOX2	TCCCTGAGACCCTTTAACCTGTGA#CACATGTTTAGGGCTTGGGGGA#((((((((.((((..(((.((((.#)))).))).)))))))))))).	8984	9006	1.0	-24.2	1	4.338126e-05	0.559	0.723146	0.0711839925	-6.586253582218469	19	22	12	3UTR	MIRT546391	1	1
hsa-miR-646	NM_018362	LIN7C	AAGCAGCTGCCTCTGAGGC#GCCTCCGCCACCTCAAGGCAGTTCAAGCA#..((((((((((.(((((.#.)))))))))))))...)).	3849	3878	1.0	-21.3	1	0.004137557	0.412	1.3978206153846153	1.2284916257499998	-6.246131332038532	15	20	13	3UTR	MIRT545367	0	0
hsa-miR-646	NM_004579	MAP4K2	AAGCAGCTGCCTCTGAGGC#GCCTTTGGGCAGCTGCA#..((((((((((..(((((#))))).)))))))))).	3685	3702	1.0	-28.5	1	0.0006303472	0.382	0.0	0.0	-7.102971249558938	15	17	10	3UTR	MIRT545182	0	0
hsa-miR-646	NM_001307990	MAP4K2	AAGCAGCTGCCTCTGAGGC#GCCTTTGGGCAGCTGCA#..((((((((((..(((((#))))).)))))))))).	3661	3678	1.0	-28.5	1	0.0006303472	0.382	0.41490536999999994	-0.35572860249999994	-7.102971249558938	15	17	10	3UTR	MIRT545182	0	0
hsa-miR-30d-5p	NM_001102396	SIKE1	TGTAAACATCCCCGACTGGAAG#CTATGAAGATAATATGTAGTTAGAAAATTGAGTCGGGGAGGAATGCT#.(((....(((((((((.((..#.)).)))))))))....))).	2590	2637	1.0	-21.6	0	0.004701632	0.691	0.46936275555555557	0.026825163749999992	-13.670642237414587	14	21	9	3UTR	MIRT544265	0	1
hsa-miR-1266-5p	NM_006113	VAV3	CCTCAGGGCTGTAGAACAGGGCT#CCTGTATGCAGCCCTC#....(((((((((..(((((...#))))).))))))))).	4927	4943	1.0	-24.2	0	0.009754681	0.603	0.8654726666666668	0.23632715999999998	-11.13885194640897	14	16	9	3UTR	MIRT544248	0	0
hsa-miR-1266-5p	NM_001079874	VAV3	CCTCAGGGCTGTAGAACAGGGCT#GGCCTCCAGCTTCTCTCAGAGTCTCCCCCTCTGCAGCCCATCCTGGGA#.((((((((((((((...(((..#.))).))))))))))....)))).	2015	2063	1.0	-25.5	1	7.839002e-06	0.456	1.8345405000000004	2.0493212025000003	-4.026373917660731	17	24	10	3UTR	MIRT544248	0	0
hsa-miR-646	NM_001367364	GSG1	AAGCAGCTGCCTCTGAGGC#GCCTACCACATCACCATCAGTGTTTCCCTCGGCGGCTGTC#..(((((((((...((((.#.))))))))))))).	1078	1118	1.0	-21.7	1	1.087348e-05	0.397	0.5706381111111112	0.4771117087499999	-10.449774559155296	13	15	13	3UTR	MIRT543831	0	0
hsa-miR-646	NM_031289	GSG1	AAGCAGCTGCCTCTGAGGC#GCCTACCACATCACCATCAGTGTTTCCCTCGGCGGCTGTC#..(((((((((...((((.#.))))))))))))).	952	992	1.0	-21.7	1	1.087348e-05	0.397	-0.5207670000000001	-0.193890095	-10.449774559155296	13	15	13	3UTR	MIRT543831	0	0
hsa-miR-646	NM_001080554	GSG1	AAGCAGCTGCCTCTGAGGC#GCCTACCACATCACCATCAGTGTTTCCCTCGGCGGCTGTC#..(((((((((...((((.#.))))))))))))).	1147	1187	1.0	-21.7	1	1.087348e-05	0.397	-0.1257944333333333	-0.2299402149999999	-10.449774559155296	13	15	13	3UTR	MIRT543831	0	0
hsa-miR-542-3p	NM_001145340	MDM2	TGTGACAGATTGATAACTGAAA#CAGGGTCTCATTCTGTCACC#.((((((((.(((...(((...#)))....))).)))))))).	8113	8133	1.0	-18.4	1	0.01294982	0.544	-0.22882737500000003	-0.2893865598250001	-6.861169863759951	14	20	8	3UTR	MIRT543496	0	0
hsa-miR-646	NM_014338	PISD	AAGCAGCTGCCTCTGAGGC#GTCTTGGAGGCAGAGGA#...(..(((((((((((((#)))))))))))))..).	2409	2426	1.0	-22.5	0	7.238552e-06	0.456	0.19503639999999997	0.18088746	-12.534536129684257	14	17	13	3UTR	MIRT541145	0	1
hsa-miR-214-3p	NM_183353	RLIM	ACAGCAGGCACAGACAGGCAGT#CTGACCTCAAGTGATGTGCCTGCC#...(((((((((.((((((((.#))).)))...))..))))))))).	5341	5365	0.9615384615384616	-23.3	0	0.009683699	0.441	0.0	0.0	-7.803670806344982	17	24	9	3UTR	MIRT541083	0	0
hsa-miR-214-3p	NM_016120	RLIM	ACAGCAGGCACAGACAGGCAGT#GCCTGGTGATGTATCTGTGCCTGTTT#..(((((((((((((((((...#)))))........)))))))))))).	7434	7460	1.0	-28.3	1	0.05474603	0.5	0.5022202360000001	0.9694045162500001	-4.95700071937229	17	26	12	3UTR	MIRT541083	0	0
hsa-miR-646	NM_144499	GNAT1	AAGCAGCTGCCTCTGAGGC#CCTGAGGGGTGGCTGG#...(((((((((((.(((.#))).))))))))))).	2014	2030	1.0	-24.7	0	1.408529e-06	0.368	1.8672316363636363	0.6443650825	-7.249989753929374	14	16	11	3UTR	MIRT540839	0	1
hsa-miR-484	NM_025181	SLC35F5	TCAGGCTCAGTCCCCTCCCGAT#GTCTGGCGGTGGGGATGGTGGGCCTGGT#((((((((((((((((((((((#))).)).)).))))))..))))))))).	7255	7283	1.0	-28.5	1	0.0001962416	0.471	0.3420712518518518	0.339258088	-3.937574446201665	22	28	9	3UTR	MIRT540810	0	0
hsa-miR-484	NM_032816	CEP89	TCAGGCTCAGTCCCCTCCCGAT#TCAGGAGGCTGAGGTGGGAGGATCACTTGAGCCTGGG#(((((((((((..(((((((..#.)))))))...))).)))))))).	5360	5397	1.0	-28.5	1	1.058172e-05	0.441	2.9377980833333335	2.093809575	-8.573508368464264	18	24	8	3UTR	MIRT540574	0	0
hsa-miR-370-3p	NM_001167820	BLCAP	GCCTGCTGGGGTGGAACCTGGT#CTGGGTCCATCCTGGTCAGCTGCCCCAATGTGACCTGGGGCA#((((((((((((((.((((((.#)))))))))))))))).....................)))).	947	989	1.0	-26.3	1	4.270722e-09	0.456	2.3009225428571427	1.1348917124999998	-4.6730240064523	20	42	16	3UTR	MIRT538965	0	0
hsa-miR-370-3p	NM_001167821	BLCAP	GCCTGCTGGGGTGGAACCTGGT#CTGGGTCCATCCTGGTCAGCTGCCCCAATGTGACCTGGGGCA#((((((((((((((.((((((.#)))))))))))))))).....................)))).	832	874	1.0	-26.3	1	4.270722e-09	0.456	1.10492376	0.868286180625	-4.6730240064523	20	42	16	3UTR	MIRT538965	0	0
hsa-miR-370-3p	NM_001317074	BLCAP	GCCTGCTGGGGTGGAACCTGGT#GCCTCATTACTGTGAGGAGTCTGGGTCCATCCTGGTCAGCTGCCCCAATGTGACCTGGGGCA#((((((((((((((.((((((.#.)))))))))))))))).....................)))).	862	924	1.0	-26.4	1	4.270722e-09	0.456	1.0014683485714289	1.209166535625	-4.6730240064523	20	43	16	3UTR	MIRT538965	0	0
hsa-miR-214-3p	NM_199076	CNNM2	ACAGCAGGCACAGACAGGCAGT#CTGCCTGCTCTGTAAATGAGGAGGGCTTTTCTCCTGCTGTT#((((((((.((((((((((((.#))))))).)))))...................)))))))).	5871	5912	1.0	-28.7	1	0.008805278	0.456	0.0	0.0	-4.993964104447428	20	41	8	3UTR	MIRT538448	0	0
hsa-miR-125a-5p	NM_177559	CSNK2A1	TCCCTGAGACCCTTTAACCTGTGA#GGGTGGGGGGTGGGGGGGAG#(((((...(((((((.((((....#)))))))))))...))))).	3980	4000	1.0	-22.8	0	0.2264453	0.515	0.0	0.0	-9.928903751750276	16	20	11	3UTR	MIRT538301	1	0
hsa-miR-125a-5p	NM_177560	CSNK2A1	TCCCTGAGACCCTTTAACCTGTGA#GGGTGGGGGGTGGGGGGGAG#(((((...(((((((.((((....#)))))))))))...))))).	3653	3673	1.0	-22.8	0	0.2264453	0.515	-0.02136542857142856	-0.00658516037500001	-9.928903751750276	16	20	11	3UTR	MIRT538301	1	0
hsa-miR-125a-5p	NM_001895	CSNK2A1	TCCCTGAGACCCTTTAACCTGTGA#GGGTGGGGGGTGGGGGGGAG#(((((...(((((((.((((....#)))))))))))...))))).	3863	3883	1.0	-22.8	0	0.2264453	0.515	0.0	0.0	-9.928903751750276	16	20	11	3UTR	MIRT538301	1	0
hsa-miR-646	NM_001257191	DDX6	AAGCAGCTGCCTCTGAGGC#CCACTACTGGACACGGTCTTGTAGAGGCAGCTGTC#..(((((((((((((((((#.)))))..)))))))))))).	4420	4455	1.0	-27.3	1	8.616849e-06	0.5	5.958798473684209	6.443594337499999	-4.95700071937229	17	21	12	3UTR	MIRT538108	0	1
hsa-miR-646	NM_004397	DDX6	AAGCAGCTGCCTCTGAGGC#CCACTACTGGACACGGTCTTGTAGAGGCAGCTGTC#..(((((((((((((((((#.)))))..)))))))))))).	4399	4434	1.0	-27.3	1	8.616849e-06	0.5	0.0	0.0	-4.95700071937229	17	21	12	3UTR	MIRT538108	0	1
hsa-miR-151a-3p	NM_015258	FKBP15	CTAGACTGAAGCTCCTTGAGG#AAGGAGCTCAGTCTAT#.(((((((.((((((((....#))))))))))))))).	6085	6101	1.0	-23.5	1	0.004054705	0.471	1.1179842500000001	1.9617253136250004	-4.849714495602881	15	16	15	3UTR	MIRT537343	0	0
hsa-miR-151a-3p	XM_006717018	FKBP15	CTAGACTGAAGCTCCTTGAGG#AAGGAGCTCAGTCTAT#.(((((((.((((((((....#))))))))))))))).	6055	6071	1.0	-23.5	1	0.004054705	0.471	0.0	0.0	-4.849714495602881	15	16	15	3UTR	MIRT537343	0	0
hsa-miR-151a-3p	NM_014730	MLEC	CTAGACTGAAGCTCCTTGAGG#CCTCTATTTTGAGCTTCAGTGCTT#..((((((((((((...((((#))))......)))))))))).)).	5629	5653	1.0	-20.5	1	0.001411197	0.647	2.182295615384616	1.5508909524999999	-5.925499359926538	16	24	10	3UTR	MIRT535884	0	0
hsa-miR-151a-3p	NM_001303628	MLEC	CTAGACTGAAGCTCCTTGAGG#CCTCTATTTTGAGCTTCAGTGCTT#..((((((((((((...((((#))))......)))))))))).)).	5394	5418	1.0	-20.5	1	0.001411197	0.647	2.182295615384616	1.5508909524999999	-5.925499359926538	16	24	10	3UTR	MIRT535884	0	0
hsa-miR-484	NM_001243385	PARVB	TCAGGCTCAGTCCCCTCCCGAT#TGGGGACGTTTCTTAATTTCTTGCTGTGGTTGAGGGGCTGGGTCTGGA#((((((((((.(((((((((..#.)))..)))))))))))))))).	1738	1786	1.0	-29.9	1	6.579984e-06	0.515	0.0	0.0	-6.7623489216120145	19	23	16	3UTR	MIRT535480	0	0
hsa-miR-484	NM_001243386	PARVB	TCAGGCTCAGTCCCCTCCCGAT#TGGGGACGTTTCTTAATTTCTTGCTGTGGTTGAGGGGCTGGGTCTGGA#((((((((((.(((((((((..#.)))..)))))))))))))))).	1685	1733	1.0	-29.9	1	6.579984e-06	0.515	0.0	0.0	-6.7623489216120145	19	23	16	3UTR	MIRT535480	0	0
hsa-miR-484	NM_013327	PARVB	TCAGGCTCAGTCCCCTCCCGAT#TGGGGACGTTTCTTAATTTCTTGCTGTGGTTGAGGGGCTGGGTCTGGA#((((((((((.(((((((((..#.)))..)))))))))))))))).	1831	1879	1.0	-29.9	1	6.579984e-06	0.515	-0.50393829	-0.8775064574999998	-6.7623489216120145	19	23	16	3UTR	MIRT535480	0	0
hsa-miR-484	NM_001003828	PARVB	TCAGGCTCAGTCCCCTCCCGAT#TGGGGACGTTTCTTAATTTCTTGCTGTGGTTGAGGGGCTGGGTCTGGA#((((((((((.(((((((((..#.)))..)))))))))))))))).	2022	2070	1.0	-29.9	1	6.579984e-06	0.515	0.0	0.0	-6.7623489216120145	19	23	16	3UTR	MIRT535480	0	0
hsa-miR-1266-5p	XM_024449577	RAB15	CCTCAGGGCTGTAGAACAGGGCT#CCCTGCCTGGCCCTGAGA#.(((((((((..((..(((((..#))))).))))))))))).	807	825	1.0	-25.4	1	0.000379805	0.382	0.0	0.0	-10.933401262918071	16	18	11	3UTR	MIRT534852	0	0
hsa-miR-1266-5p	NM_198686	RAB15	CCTCAGGGCTGTAGAACAGGGCT#CCCTGCCTGGCCCTGAGA#.(((((((((..((..(((((..#))))).))))))))))).	1163	1181	1.0	-25.4	1	0.000379805	0.382	0.14024800666666665	-0.05267782525000002	-10.933401262918071	16	18	11	3UTR	MIRT534852	0	0
hsa-miR-1266-5p	NM_001308154	RAB15	CCTCAGGGCTGTAGAACAGGGCT#AGCCACTACTCCCCCTGCCTGGCCCTGAGA#.(((((((((..((..(((((..#.))))).))))))))))).	1020	1050	1.0	-25.7	1	0.000379805	0.382	-0.5017639988888889	0.049699853375000005	-10.933401262918071	16	19	11	3UTR	MIRT534852	0	0
hsa-miR-1266-5p	NM_001330182	RAB15	CCTCAGGGCTGTAGAACAGGGCT#AGCCACTACTCCCCCTGCCTGGCCCTGAGA#.(((((((((..((..(((((..#.))))).))))))))))).	1240	1270	1.0	-25.7	1	0.000379805	0.382	-0.20554343222222224	0.12079277937500003	-10.933401262918071	16	19	11	3UTR	MIRT534852	0	0
hsa-miR-151a-3p	NM_178509	STXBP4	CTAGACTGAAGCTCCTTGAGG#TCTCAAAACAAGGAGCTCATAGTCTAA#.(((((((.(((((((((...#.)))))))))..))))))).	5610	5637	1.0	-23.3	1	0.01575328	0.662	0.0	0.0	-4.849714495602881	16	20	9	3UTR	MIRT534016	0	1
hsa-miR-151a-3p	NM_178509	STXBP4	CTAGACTGAAGCTCCTTGAGG#CCTTAAACAGAATGTGCCTGTGGAGCTTCGCTTTAGA#(((((.(((((((((...(((#.)))..))))))))).))))).	6078	6115	1.0	-21.7	0	0.002516834	0.618	0.0	0.0	-6.071582287698324	17	22	9	3UTR	MIRT534016	0	1
hsa-miR-146a-5p	NM_001350167	USP48	TGAGAACTGAATTCCATGGGTT#CCTGTCCTCCATGTCACTGTTTCTTGGACCTCAGTTCTCT#.(((((((((..((((.(((..#.))).))))..))))))))).	4181	4221	1.0	-20.4	1	0.000406344	0.574	3.8092985555555554	2.7250389387499996	-9.964902622363823	16	21	9	3UTR	MIRT533311	0	0
hsa-miR-146a-5p	NM_032236	USP48	TGAGAACTGAATTCCATGGGTT#CCTGTCCTCCATGTCACTGTTTCTTGGACCTCAGTTCTCT#.(((((((((..((((.(((..#.))).))))..))))))))).	4184	4224	1.0	-20.4	1	0.000406344	0.574	3.8092985555555554	2.7250389387499996	-9.964902622363823	16	21	9	3UTR	MIRT533311	0	0
hsa-miR-146a-5p	NM_001330394	USP48	TGAGAACTGAATTCCATGGGTT#CCTGTCCTCCATGTCACTGTTTCTTGGACCTCAGTTCTCT#.(((((((((..((((.(((..#.))).))))..))))))))).	4028	4068	1.0	-20.4	1	0.000406344	0.574	0.0	0.0	-9.964902622363823	16	21	9	3UTR	MIRT533311	0	0
hsa-miR-146b-5p	NM_001350167	USP48	TGAGAACTGAATTCCATAGGCTG#CCTGTCCTCCATGTCACTGTTTCTTGGACCTCAGTTCTCT#.(((((((((..((((.(((...#.)))))))..))))))))).	4181	4221	0.9615384615384616	-20.0	1	0.000406344	0.574	3.7255818888888887	2.8027382887499996	-9.964902622363823	16	20	9	3UTR	MIRT533310	0	0
hsa-miR-146b-5p	NM_032236	USP48	TGAGAACTGAATTCCATAGGCTG#CCTGTCCTCCATGTCACTGTTTCTTGGACCTCAGTTCTCT#.(((((((((..((((.(((...#.)))))))..))))))))).	4184	4224	0.9615384615384616	-20.0	1	0.000406344	0.574	3.7255818888888887	2.8027382887499996	-9.964902622363823	16	20	9	3UTR	MIRT533310	0	0
hsa-miR-370-3p	NM_173517	VKORC1L1	GCCTGCTGGGGTGGAACCTGGT#GCCATTGCACTCCAGCCTGGGCA#(((((((((((((.((..((((#)))))).)))))))))..)))).	4317	4340	1.0	-27.8	1	4.967191e-05	0.529	0.0	0.0	-4.794414363722071	19	23	9	3UTR	MIRT533240	0	0
hsa-miR-370-3p	NM_001284342	VKORC1L1	GCCTGCTGGGGTGGAACCTGGT#GCCATTGCACTCCAGCCTGGGCA#(((((((((((((.((..((((#)))))).)))))))))..)))).	4207	4230	1.0	-27.8	1	4.967191e-05	0.529	0.16851020000000003	0.003824764999999994	-4.794414363722071	19	23	9	3UTR	MIRT533240	0	0
hsa-miR-30d-5p	NM_152548	FAM81B	TGTAAACATCCCCGACTGGAAG#TTCTGAAGAAGAAAGTTACTATCTCTGGGATGTTTACT#.(((((((((((.((.......#.)).))))))))))).	1438	1476	1.0	-18.9	1	0.001495797	0.618	0.31502142727272725	0.128974133875	-5.315504530326973	13	16	11	3UTR	MIRT531355	0	0
hsa-miR-205-5p	NM_058169	BORCS5	TCCTTCATTCCACCGGAGTCTG#TAGCTTCGAGGAATGAAGGGC#(((((((((((..(((((.(((#)))))))).))))))))))).	2452	2473	1.0	-23.1	1	0.001363802	0.588	0.5983337624545454	-0.11246077195	-8.573508368464264	19	21	11	3UTR	MIRT530245	0	0
hsa-miR-205-5p	NM_001300742	BORCS5	TCCTTCATTCCACCGGAGTCTG#CAGGGATATGTTTGTAGCTTCGAGGAATGAAGGGC#(((((((((((..(((((.(((#.)))))))).))))))))))).	2047	2082	1.0	-23.3	1	0.001363802	0.588	0.0	0.0	-8.573508368464264	19	22	11	3UTR	MIRT530245	0	0
hsa-miR-205-5p	NM_001330356	BORCS5	TCCTTCATTCCACCGGAGTCTG#TAGCTTCGAGGAATGAAGGGC#(((((((((((..(((((.(((#)))))))).))))))))))).	2308	2329	1.0	-23.1	1	0.001363802	0.588	0.5983337624545454	-0.11246077195	-8.573508368464264	19	21	11	3UTR	MIRT530245	0	0
hsa-miR-484	NM_198484	ZNF621	TCAGGCTCAGTCCCCTCCCGAT#TTGGGAGGCTGAGGCAGGAGAATTGCTTGAA#((((((....(((((((((((.#))))))))........))).....)))))).	7010	7041	1.0	-22.9	0	0.001068065	0.441	0.0	0.0	-10.093792036827557	17	31	8	3UTR	MIRT529638	0	0
hsa-miR-484	NM_001287245	ZNF621	TCAGGCTCAGTCCCCTCCCGAT#TTGGGAGGCTGAGGCAGGAGAATTGCTTGAA#((((((....(((((((((((.#))))))))........))).....)))))).	931	962	1.0	-22.9	0	0.001068065	0.441	-0.13797115789473682	0.05784487249999999	-10.093792036827557	17	31	8	3UTR	MIRT529638	0	0
hsa-miR-484	NM_001098414	ZNF621	TCAGGCTCAGTCCCCTCCCGAT#TTGGGAGGCTGAGGCAGGAGAATTGCTTGAA#((((((....(((((((((((.#))))))))........))).....)))))).	6774	6805	1.0	-22.9	0	0.001068065	0.441	0.054832894736842115	-0.0015161500000000078	-10.093792036827557	17	31	8	3UTR	MIRT529638	0	0
hsa-miR-205-5p	NM_000949	PRLR	TCCTTCATTCCACCGGAGTCTG#TAGATACTGGAGGTCTGAAGGAG#(((((((..((.((((.(((((#))))).)))).))..))))))).	7460	7483	1.0	-22.5	1	0.0001303074	0.632	0.0	0.0	-10.654402343224413	18	23	7	3UTR	MIRT529569	0	0
hsa-miR-205-5p	NM_015650	TRAF3IP1	TCCTTCATTCCACCGGAGTCTG#ATTTTGGGGGAGTGGAGGGA#(((((((((((.(((((((...#))))))).))))))))))).	3910	3930	1.0	-23.3	1	0.003084394	0.632	-0.08146863636363631	-0.6358832775000001	-7.284377755798021	18	20	11	3UTR	MIRT528382	0	0
hsa-miR-205-5p	NM_001139490	TRAF3IP1	TCCTTCATTCCACCGGAGTCTG#ATTTTGGGGGAGTGGAGGGA#(((((((((((.(((((((...#))))))).))))))))))).	3686	3706	1.0	-23.3	1	0.003084394	0.632	-0.08146863636363631	-0.6358832775000001	-7.284377755798021	18	20	11	3UTR	MIRT528382	0	0
hsa-miR-370-3p	NM_003923	FOXH1	GCCTGCTGGGGTGGAACCTGGT#ACCTGTGGCCTGATGCAGGGCTGGGGGCGGGGGGTGATCACTTCAGCAGGCA#((((((((((((((..(((.((#.)).))).....)))))))))))))).	1814	1866	1.0	-31.6	1	0.02266622	0.353	0.0	0.0	-4.906073086755913	19	27	14	3UTR	MIRT528117	0	0
hsa-miR-205-5p	NM_024993	LRRTM4	TCCTTCATTCCACCGGAGTCTG#ACTGCGGGGAAGGAGA#..((((.((((.(((.(((...#))).))))))))))).	1998	2014	0.9807692307692307	-17.7	0	0.0001029683	0.544	2.71314825	2.1187440625000002	-10.080539644143578	14	16	11	3UTR	MIRT527180	0	0
hsa-miR-638	NM_000636	SOD2	AGGGATCGCGGGCGGGTGGCGGCCT#CTGCCACCTTGCAGTTCGATCTCA#.(((((((...(((((((((((...#))))))))).))....))))))).	12206	12230	0.9807692307692307	-28.7	1	0.000356014	0.426	0.0	0.0	-8.91699543934141	18	24	9	3UTR	MIRT525802	0	0
hsa-miR-484	NM_006012	CLPP	TCAGGCTCAGTCCCCTCCCGAT#GGTGAGGGGTGGAGCCTGT#.(((((((...((((((((...#)).))))))..))))))).	1710	1729	1.0	-29.1	1	6.124154e-05	0.412	0.4383128444444444	0.31311651250000005	-8.91699543934141	15	19	7	3UTR	MIRT525171	0	0
hsa-miR-2110	NM_002031	FRK	TTGGGGAAACGGCCGCTGAGTG#CAGCAGGCTGTTAAAATTTCCCAC#.(((((((((((((((((....#)))).))))))).....)))))).	6613	6637	1.0	-23.2	1	0.08224117	0.632	0.0	0.0	-3.793324837357118	17	24	7	3UTR	MIRT525078	0	0
hsa-miR-1914-5p	NM_001202485	HSPE1-MOB4	CCCTGTGCCCGGCCCACTTCTG#GGTCAGGCACAGGGG#(((((((((.((((........#)))).))))))))).	3349	3364	1.0	-26.6	1	0.0001005849	0.515	0.08388195777777772	0.14235822025000006	-6.148579555084091	13	15	9	3UTR	MIRT523102	0	0
hsa-miR-1914-5p	NM_199482	MOB4	CCCTGTGCCCGGCCCACTTCTG#GGTCAGGCACAGGGG#(((((((((.((((........#)))).))))))))).	3254	3269	1.0	-26.6	1	0.0001005849	0.515	0.0	0.0	-6.148579555084091	13	15	9	3UTR	MIRT522453	0	0
hsa-miR-1914-5p	NM_001204094	MOB4	CCCTGTGCCCGGCCCACTTCTG#GGTCAGGCACAGGGG#(((((((((.((((........#)))).))))))))).	3181	3196	1.0	-26.6	1	0.0001005849	0.515	0.08388195777777772	0.14235822025000006	-6.148579555084091	13	15	9	3UTR	MIRT522453	0	0
hsa-miR-214-3p	NM_020772	NUFIP2	ACAGCAGGCACAGACAGGCAGT#ACGGACTGTCTGTTGCCCAGGCTGG#.((((.(((((((((((...((#))...)))))))).)))...)))).	7143	7168	1.0	-24.7	0	3.074024e-05	0.5	1.0877610666666666	1.3511506650000005	-5.694283598550164	17	25	8	3UTR	MIRT522092	0	1
hsa-miR-214-3p	NM_020772	NUFIP2	ACAGCAGGCACAGACAGGCAGT#ACTGCTTTAGTGATGTCTGCTT#..((((((((((...(((((((#)))))))...)).)))))))).	7602	7624	1.0	-21.9	1	0.01626744	0.676	1.3587706181818184	1.4985915562499996	-7.838420809809573	17	22	8	3UTR	MIRT522092	0	1
hsa-miR-484	NM_017946	FKBP14	TCAGGCTCAGTCCCCTCCCGAT#TCGGGAGGCTGAGACAGGAGATTTGCTTGAA#((((((....(((((((((((.#))))))))........))).....)))))).	2188	2219	1.0	-25.0	0	0.04754399	0.397	0.27074732105263155	0.26329966475	-10.093792036827557	17	31	8	3UTR	MIRT519382	0	0
hsa-miR-484	NM_001172674	ZNF347	TCAGGCTCAGTCCCCTCCCGAT#TCGGGAGGCTGAGGCAGGAGAATTGCTTGAGCCTGGG#(((((((((((((((((((((.#))))))))........))).......)))))))))).	7751	7788	1.0	-30.5	1	2.891871e-05	0.412	0.0	0.0	-3.937574446201665	21	37	10	3UTR	MIRT517327	0	0
hsa-miR-1914-5p	NM_001170330	C4orf3	CCCTGTGCCCGGCCCACTTCTG#AAGCTGTAGTAGCTAATAAAAAATATTAATGTTGGCCGGGCACAGTGGC#((((((((((((((.((.....#.)).)))))))))))).)).	1589	1638	1.0	-32.2	1	1.862864e-05	0.544	0.4561880666666668	0.21336510874999998	-4.6730240064523	16	20	12	3UTR	MIRT515287	0	0
hsa-miR-1914-5p	NM_001001701	C4orf3	CCCTGTGCCCGGCCCACTTCTG#AAGCTGTAGTAGCTAATAAAAAATATTAATGTTGGCCGGGCACAGTGGC#((((((((((((((.((.....#.)).)))))))))))).)).	1300	1349	1.0	-32.2	1	1.862864e-05	0.544	0.0	0.0	-4.6730240064523	16	20	12	3UTR	MIRT515287	0	0
hsa-miR-2110	NM_173629	DYNAP	TTGGGGAAACGGCCGCTGAGTG#CACCAGTAATACTAGCCTACAACTACTCGCCACACTGGCTCTTCCCCAAA#((((((((..((((((.(((((#.)))))))......)))).)))))))).	1815	1865	1.0	-22.4	1	0.01135718	0.588	2.5560067500000003	4.743532030500001	-6.236470572775607	19	28	8	3UTR	MIRT513099	0	0
hsa-miR-2110	NM_001307955	DYNAP	TTGGGGAAACGGCCGCTGAGTG#CACCAGTAATACTAGCCTACAACTACTCGCCACACTGGCTCTTCCCCAAA#((((((((..((((((.(((((#.)))))))......)))).)))))))).	1788	1838	1.0	-22.4	1	0.01135718	0.588	0.036916037500000026	0.18392034499999999	-6.236470572775607	19	28	8	3UTR	MIRT513099	0	0
hsa-miR-1266-5p	NM_080677	DYNLL2	CCTCAGGGCTGTAGAACAGGGCT#CCCTCTTCTCCCCAGCCCTGGGA#.((((((((((.((((.((((..#)))).))))...)))))))))).	6030	6053	1.0	-29.0	1	5.545347e-05	0.485	0.0	0.0	-7.140128146953473	18	23	10	3UTR	MIRT508271	0	1
hsa-miR-1266-5p	NM_080677	DYNLL2	CCTCAGGGCTGTAGAACAGGGCT#GCCTTCTTTAGGGGCCCTGAGA#.(((((((((.(.(((.(((((.#))))).))).).))))))))).	1119	1141	1.0	-27.9	1	3.432634e-06	0.397	0.806896311111111	0.47862955500000004	-7.907229925433711	18	22	9	3UTR	MIRT508271	0	1
hsa-miR-214-3p	NM_001363824	BCL2L13	ACAGCAGGCACAGACAGGCAGT#GCTGGGACTATAGGTGCCCACCACTGTGCCGTGCTC#..(((((((((((...((((.(#.).)))).....))))))).)))).	1149	1185	1.0	-22.9	1	0.001845823	0.529	0.0	0.0	-6.782339277446944	16	25	7	3UTR	MIRT507993	0	0
hsa-miR-214-3p	NM_005776	CNIH1	ACAGCAGGCACAGACAGGCAGT#GCTGCTTGTAAGGCAGGTAAATTATGGCTTGCATGTT#(((((((((....(((((((((#))))))))).................)))))).))).	1704	1741	1.0	-20.9	1	0.00348069	0.647	0.27069914444444443	0.19623555874999996	-12.640789312202793	18	37	9	3UTR	MIRT507713	0	1
hsa-miR-214-3p	NM_005776	CNIH1	ACAGCAGGCACAGACAGGCAGT#CCTGTTTGTGTCTA#.....(((((((((((((....#))))))))))))).	2984	2998	1.0	-20.7	0	0.02447882	0.647	0.14485119999999999	0.19879326249999993	-13.6655996434504	13	14	13	3UTR	MIRT507713	0	1
hsa-miR-2110	NM_002745	MAPK1	TTGGGGAAACGGCCGCTGAGTG#ACTCGGTGTTCTGTCCCAGTGCGGTGCCTCCTCTTGACTTCCCCAC#.(((((((((((.((((((((.#))))))))..))))........................))))))).	2567	2613	1.0	-22.3	1	0.01343675	0.456	0.0	0.0	-5.08245545002336	19	46	8	3UTR	MIRT506640	0	1
hsa-miR-646	XM_047432540	MYO5A	AAGCAGCTGCCTCTGAGGC#CCTGGGAGGCGGAGATTGCA#..((((((((((((.(((.#))).))))))))...)))).	7120	7140	0.9615384615384616	-23.1	1	0.001781327	0.456	0.0	0.0	-5.692450279622925	15	20	8	3UTR	MIRT506480	0	1
hsa-miR-646	XM_047432541	MYO5A	AAGCAGCTGCCTCTGAGGC#CCTGGGAGGCGGAGATTGCA#..((((((((((((.(((.#))).))))))))...)))).	7048	7068	0.9615384615384616	-23.1	1	0.001781327	0.456	0.0	0.0	-5.692450279622925	15	20	8	3UTR	MIRT506480	0	1
hsa-miR-646	XM_047432542	MYO5A	AAGCAGCTGCCTCTGAGGC#CCTGGGAGGCGGAGATTGCA#..((((((((((((.(((.#))).))))))))...)))).	7045	7065	0.9615384615384616	-23.1	1	0.001781327	0.456	0.0	0.0	-5.692450279622925	15	20	8	3UTR	MIRT506480	0	1
hsa-miR-646	NM_001382347	MYO5A	AAGCAGCTGCCTCTGAGGC#CCTGGGAGGCGGAGATTGCA#..((((((((((((.(((.#))).))))))))...)))).	6959	6979	0.9615384615384616	-23.1	1	0.001781327	0.456	0.0	0.0	-5.692450279622925	15	20	8	3UTR	MIRT506480	0	1
hsa-miR-646	NM_002655	PLAG1	AAGCAGCTGCCTCTGAGGC#GAGGCAGACTCGCTTA#(((((((((((((......#))))))).)).)))).	4784	4800	1.0	-19.1	1	0.0009468387	0.662	0.0	0.0	-5.762913004276319	13	16	7	3UTR	MIRT506162	0	1
hsa-miR-646	NM_001114634	PLAG1	AAGCAGCTGCCTCTGAGGC#GAGGCAGACTCGCTTA#(((((((((((((......#))))))).)).)))).	4679	4695	1.0	-19.1	1	0.0009468387	0.662	0.7182595333333333	0.7007758325	-5.762913004276319	13	16	7	3UTR	MIRT506162	0	1
hsa-miR-646	NM_001114635	PLAG1	AAGCAGCTGCCTCTGAGGC#GAGGCAGACTCGCTTA#(((((((((((((......#))))))).)).)))).	4320	4336	1.0	-19.1	1	0.0009468387	0.662	0.5616708266666667	0.44683366625	-5.762913004276319	13	16	7	3UTR	MIRT506162	0	1
hsa-miR-646	NM_178123	SESTD1	AAGCAGCTGCCTCTGAGGC#GTCTTAGAAGACAGAGGCTTCTGCTTC#((((((..(((((((....#.)))))))..)))))).	10089	10116	1.0	-22.3	0	3.987177e-06	0.485	0.0	0.0	-8.027944990557229	13	17	7	3UTR	MIRT505681	0	1
hsa-miR-205-5p	NM_001278387	SLC38A1	TCCTTCATTCCACCGGAGTCTG#AGAGCTTGGTGGTAGGAGGAGGGTGAAGGAG#((((((((((((((((..(((.#)))..))))))).........))))))))).	5478	5509	1.0	-22.2	1	0.05887318	0.397	1.432812764	1.1378282562500002	-3.937574446201665	19	31	9	3UTR	MIRT505597	0	0
hsa-miR-205-5p	NM_001278387	SLC38A1	TCCTTCATTCCACCGGAGTCTG#AGGCTTTGGTTGGGGCGAGGC#..((((.((((((((((((((.#)))))))))).)))).)))).	6462	6483	1.0	-21.9	0	0.0001055068	0.588	3.8408952666666663	4.340625559999999	-6.5006872542436085	18	21	10	3UTR	MIRT505597	0	0
hsa-miR-205-5p	NM_001278388	SLC38A1	TCCTTCATTCCACCGGAGTCTG#AGGCTTTGGTTGGGGCGAGGC#..((((.((((((((((((((.#)))))))))).)))).)))).	6224	6245	1.0	-21.9	0	0.0001055068	0.588	2.811486354	3.157429365125	-6.5006872542436085	18	21	10	3UTR	MIRT505597	0	0
hsa-miR-205-5p	NM_030674	SLC38A1	TCCTTCATTCCACCGGAGTCTG#AGAGCTTGGTGGTAGGAGGAGGGTGAAGGAG#((((((((((((((((..(((.#)))..))))))).........))))))))).	5355	5386	1.0	-22.2	1	0.05887318	0.397	0.065176484	0.9222319699999999	-3.937574446201665	19	31	9	3UTR	MIRT505597	0	0
hsa-miR-205-5p	NM_030674	SLC38A1	TCCTTCATTCCACCGGAGTCTG#AGGCTTTGGTTGGGGCGAGGC#..((((.((((((((((((((.#)))))))))).)))).)))).	6339	6360	1.0	-21.9	0	0.0001055068	0.588	4.7642636000000005	3.8039591437499998	-6.5006872542436085	18	21	10	3UTR	MIRT505597	0	0
hsa-miR-205-5p	NM_001077484	SLC38A1	TCCTTCATTCCACCGGAGTCTG#AGAGCTTGGTGGTAGGAGGAGGGTGAAGGAG#((((((((((((((((..(((.#)))..))))))).........))))))))).	5016	5047	1.0	-22.2	1	0.05887318	0.397	0.1503999	-0.007412347500000062	-3.937574446201665	19	31	9	3UTR	MIRT505597	0	0
hsa-miR-205-5p	NM_001077484	SLC38A1	TCCTTCATTCCACCGGAGTCTG#AGGCTTTGGTTGGGGCGAGGC#..((((.((((((((((((((.#)))))))))).)))).)))).	6000	6021	1.0	-21.9	0	0.0001055068	0.588	2.4422479266666666	2.840495538875001	-6.5006872542436085	18	21	10	3UTR	MIRT505597	0	0
hsa-miR-203a-3p	NM_001257273	ZNF451	GTGAAATGTTTAGGACCACTAG#CTAGTATTTGATGTCTTAGCTATTAACTAATTCCTGATTATTTCACT#((((((((.((((((.......#.)))))).)))))))).	8715	8762	1.0	-16.8	1	0.02445266	0.647	0.4119604125	0.15772821875000004	-5.227013184751041	14	17	8	3UTR	MIRT505037	0	1
hsa-miR-30d-5p	NM_022048	CSNK1G1	TGTAAACATCCCCGACTGGAAG#TTCATGGTAATAAGTGGGGGTGTGGTGCAG#((((.((((((((.(((.....#.)))))))))))..)))).	6773	6803	1.0	-19.5	0	0.007863598	0.515	7.9320087500000005	5.461520180000001	-8.913451538534543	15	19	11	3UTR	MIRT502700	1	1
hsa-miR-30d-5p	NM_001329606	CSNK1G1	TGTAAACATCCCCGACTGGAAG#TTCATGGTAATAAGTGGGGGTGTGGTGCAG#((((.((((((((.(((.....#.)))))))))))..)))).	6695	6725	1.0	-19.5	0	0.007863598	0.515	4.95245875	5.01745221625	-8.913451538534543	15	19	11	3UTR	MIRT502700	1	1
hsa-miR-646	NM_001199743	DCTN5	AAGCAGCTGCCTCTGAGGC#GCCTCCAAGGCAGCTGGCTTT#((((((((((((..(((((#)))))..))))))))).))).	5190	5211	1.0	-28.3	1	7.936761e-07	0.426	0.13774467692307693	0.23641723124999997	-6.083544976388314	17	21	9	3UTR	MIRT502650	0	0
hsa-miR-646	NM_032486	DCTN5	AAGCAGCTGCCTCTGAGGC#GCCTCCAAGGCAGCTGGCTTT#((((((((((((..(((((#)))))..))))))))).))).	5160	5181	1.0	-28.3	1	7.936761e-07	0.426	0.13774467692307693	0.23641723124999997	-6.083544976388314	17	21	9	3UTR	MIRT502650	0	0
hsa-miR-646	NM_032486	DCTN5	AAGCAGCTGCCTCTGAGGC#GCTGAAGAAAAGCAGCTGCTTG#((((((((((.(((..(((#)))..)))...)))))))))).	7527	7549	1.0	-24.3	1	0.0006359449	0.574	0.3438269	0.0029161464999999803	-7.730847562166263	16	22	10	3UTR	MIRT502650	0	0
hsa-miR-1266-5p	NM_001145064	CASTOR2	CCTCAGGGCTGTAGAACAGGGCT#CCCTGGCTTTCCAGGCCTGAGGT#(((((((.(((.(((.(((((..#)))))..))).))).))))))).	2090	2113	1.0	-28.3	1	0.0001247078	0.397	0.7077398857142858	0.5097457325	-9.831061765282264	18	23	7	3UTR	MIRT502385	0	1
hsa-miR-203a-3p	XM_047425482	MAPK8	GTGAAATGTTTAGGACCACTAG#GGTCCATTTACATTTTACA#(((((((((..((((((.....#))))).)..))))))))).	5633	5652	1.0	-19.4	1	0.08714	0.691	0.0	0.0	-8.004855389940193	15	19	9	3UTR	MIRT501966	0	1
hsa-miR-203a-3p	NM_001278547	MAPK8	GTGAAATGTTTAGGACCACTAG#GGTCCATTTACATTTTACA#(((((((((..((((((.....#))))).)..))))))))).	5320	5339	1.0	-19.4	1	0.08714	0.691	3.555417777777778	2.16302368125	-8.004855389940193	15	19	9	3UTR	MIRT501966	0	1
hsa-miR-203a-3p	NM_001278548	MAPK8	GTGAAATGTTTAGGACCACTAG#GGTCCATTTACATTTTACA#(((((((((..((((((.....#))))).)..))))))))).	5360	5379	1.0	-19.4	1	0.08714	0.691	2.0228889999999997	2.94823637875	-8.004855389940193	15	19	9	3UTR	MIRT501966	0	1
hsa-miR-203a-3p	NM_001323324	MAPK8	GTGAAATGTTTAGGACCACTAG#GGTCCATTTACATTTTACA#(((((((((..((((((.....#))))).)..))))))))).	5325	5344	1.0	-19.4	1	0.08714	0.691	4.038496666666667	2.99602350125	-8.004855389940193	15	19	9	3UTR	MIRT501966	0	1
hsa-miR-203a-3p	NM_001323329	MAPK8	GTGAAATGTTTAGGACCACTAG#GGTCCATTTACATTTTACA#(((((((((..((((((.....#))))).)..))))))))).	5320	5339	1.0	-19.4	1	0.08714	0.691	4.038496666666667	2.99602350125	-8.004855389940193	15	19	9	3UTR	MIRT501966	0	1
hsa-miR-1914-5p	NM_017789	SEMA4C	CCCTGTGCCCGGCCCACTTCTG#GGAGGTGGGGTGGACAGGGT#((((((..(((.(((((((((.#))))))))).))))))))).	3242	3262	0.978021978021978	-30.6	0	0.002129525	0.353	1.1426993333333337	1.3130506337499999	-11.14169921984997	18	20	9	3UTR	MIRT501228	0	1
hsa-miR-1914-5p	XM_017004394	SEMA4C	CCCTGTGCCCGGCCCACTTCTG#GGAGGTGGGGTGGACAGGGT#((((((..(((.(((((((((.#))))))))).))))))))).	2797	2817	0.978021978021978	-30.6	0	0.002129525	0.353	0.0	0.0	-11.14169921984997	18	20	9	3UTR	MIRT501228	0	1
hsa-miR-125a-5p	NM_001290002	ZNF385A	TCCCTGAGACCCTTTAACCTGTGA#TCACAAGCCATGGTCGGGGTCCGGGGGG#((((((.((((((...((((((((#)))))......))).)))))))))))).	1740	1768	1.0	-25.8	0	1.425488e-05	0.456	0.6624774571428571	1.4653729247500007	-7.306599539147638	20	28	12	3UTR	MIRT500381	1	1
hsa-miR-125a-5p	NM_001130967	ZNF385A	TCCCTGAGACCCTTTAACCTGTGA#TCACAAGCCATGGTCGGGGTCCGGGGGG#((((((.((((((...((((((((#)))))......))).)))))))))))).	1553	1581	1.0	-25.8	0	1.425488e-05	0.456	1.877997142857143	2.6441063824999995	-7.306599539147638	20	28	12	3UTR	MIRT500381	1	1
hsa-miR-125a-5p	NM_001130968	ZNF385A	TCCCTGAGACCCTTTAACCTGTGA#TCACAAGCCATGGTCGGGGTCCGGGGGG#((((((.((((((...((((((((#)))))......))).)))))))))))).	1310	1338	1.0	-25.8	0	1.425488e-05	0.456	2.1433663571428574	2.2509330887500005	-7.306599539147638	20	28	12	3UTR	MIRT500381	1	1
hsa-miR-486-5p	NM_018254	RCOR3	TCCTGTACTGAGCTGCCCCGAG#TTGAGGTTCTTTATATTCCTGCCTCTTCATAGTCAAGGCTCTTAGTACAGGAA#((((((((((((..(((..((.#.))..))).)))))))))))).	1975	2028	1.0	-24.7	1	0.002662967	0.618	1.878056333333333	2.1155250912500003	-6.083544976388314	17	22	12	3UTR	MIRT498107	0	1
hsa-miR-486-5p	NM_001136223	RCOR3	TCCTGTACTGAGCTGCCCCGAG#CTCTTCATAGTCAAGGCTCTTAGTACAGGAA#((((((((((((..(((..((.#.))..))).)))))))))))).	2197	2228	1.0	-24.7	1	0.002662967	0.618	2.0712129999999997	2.0899607141249996	-6.083544976388314	17	22	12	3UTR	MIRT498107	0	1
hsa-miR-486-5p	NM_001136224	RCOR3	TCCTGTACTGAGCTGCCCCGAG#CTCTTCATAGTCAAGGCTCTTAGTACAGGAA#((((((((((((..(((..((.#.))..))).)))))))))))).	1955	1986	1.0	-24.7	1	0.002662967	0.618	1.4974202833333334	1.6323472532499996	-6.083544976388314	17	22	12	3UTR	MIRT498107	0	1
hsa-miR-2861	NM_001367860	NEU3	GGGGCCTGGCGGTGGGCGG#CCTTATATGAGGCCCACTGTCAGGGAAAACCTCT#(((((((((((((((((..#.))))))))))))).....)))).	3313	3347	1.0	-30.9	1	1.527346e-05	0.471	0.0	0.0	-3.937574446201665	17	24	13	3UTR	MIRT496464	0	0
hsa-miR-2861	NM_001367863	NEU3	GGGGCCTGGCGGTGGGCGG#CCTTATATGAGGCCCACTGTCAGGGAAAACCTCT#(((((((((((((((((..#.))))))))))))).....)))).	3101	3135	1.0	-30.9	1	1.527346e-05	0.471	0.0	0.0	-3.937574446201665	17	24	13	3UTR	MIRT496464	0	0
hsa-miR-2861	NM_001367864	NEU3	GGGGCCTGGCGGTGGGCGG#CCTTATATGAGGCCCACTGTCAGGGAAAACCTCT#(((((((((((((((((..#.))))))))))))).....)))).	3104	3138	1.0	-30.9	1	1.527346e-05	0.471	0.0	0.0	-3.937574446201665	17	24	13	3UTR	MIRT496464	0	0
hsa-miR-2861	NM_001367866	NEU3	GGGGCCTGGCGGTGGGCGG#CCTTATATGAGGCCCACTGTCAGGGAAAACCTCT#(((((((((((((((((..#.))))))))))))).....)))).	3417	3451	1.0	-30.9	1	1.527346e-05	0.471	0.0	0.0	-3.937574446201665	17	24	13	3UTR	MIRT496464	0	0
hsa-miR-2861	NM_006656	NEU3	GGGGCCTGGCGGTGGGCGG#CCTTATATGAGGCCCACTGTCAGGGAAAACCTCT#(((((((((((((((((..#.))))))))))))).....)))).	3316	3350	1.0	-30.9	1	1.527346e-05	0.471	0.2713793	0.100092345	-3.937574446201665	17	24	13	3UTR	MIRT496464	0	0
hsa-miR-214-3p	NM_005582	CD180	ACAGCAGGCACAGACAGGCAGT#GCTTGTTGATGGCTGCTGTC#(((((((.((..(((((((...#)))))))..)).))))))).	4942	4962	1.0	-26.1	1	9.19325e-05	0.588	1.015851	2.37387131	-12.422787160389001	16	20	7	3UTR	MIRT496011	0	0
hsa-miR-214-3p	XM_017023793	ZNRF1	ACAGCAGGCACAGACAGGCAGT#CTGCCTGGCAACTGTGTCTCCCTGTG#((((.((((((((.(((((((.#)))))))....))))))))..)))).	1840	1866	1.0	-26.0	0	0.03845852	0.471	0.0	0.0	-8.913451538534543	19	26	8	3UTR	MIRT495138	0	0
hsa-miR-214-3p	NM_032268	ZNRF1	ACAGCAGGCACAGACAGGCAGT#CTGCCTGGCAACTGTGTCTCCCTGTG#((((.((((((((.(((((((.#)))))))....))))))))..)))).	3509	3535	1.0	-26.0	0	0.03845852	0.471	2.8242050000000005	1.3307006912500001	-8.913451538534543	19	26	8	3UTR	MIRT495138	0	0
hsa-miR-9-5p	NM_020791	TAOK1	TCTTTGGTTATCTAGCTGTATGA#CAGGACCAGCTGTGGTGGCTAAAGGG#((((((((((((((((((.....#.)))))).)))))))))))).	11823	11849	1.0	-21.6	1	0.0004682404	0.559	1.4398692842105263	1.7358216425	-3.937574446201665	18	21	12	3UTR	MIRT492094	0	0
hsa-miR-9-5p	NM_025142	TAOK1	TCTTTGGTTATCTAGCTGTATGA#GTAGCCCAGGACCAGCTGTGGTGGCTAAAGGG#((((((((((((((((((.....#.)))))).)))))))))))).	10811	10843	1.0	-21.6	1	0.0004682404	0.559	0.9971175473684211	1.8760263674999997	-3.937574446201665	18	21	12	3UTR	MIRT492094	0	0
hsa-miR-486-5p	NM_032873	UBASH3B	TCCTGTACTGAGCTGCCCCGAG#TCGGGGCACCTGCTACAGAAGAGA#..((.(.((((((((((((((.#))))))))...))).))).).)).	2525	2549	1.0	-24.1	0	0.001938947	0.515	-0.10947287777777782	0.3145126049999999	-10.619724429056081	17	24	8	3UTR	MIRT492022	0	1
hsa-miR-214-3p	NM_001193331	AOPEP	ACAGCAGGCACAGACAGGCAGT#CTGCCTCTGTGGCCAGTCCTTCCTCACCTCTCTTGCTGG#.(((((((((((((..(((((.#)))))))))))....................))))))).	2000	2039	0.9743589743589743	-23.3	1	0.001518908	0.441	-0.09803928181818182	0.019142338750000022	-4.761823477911366	18	39	11	3UTR	MIRT490235	0	1
hsa-miR-146a-5p	NM_001393937	MICAL2	TGAGAACTGAATTCCATGGGTT#GCCCATGGGGTTCT#........(((((((((((((.#))))))))))))).	8993	9007	1.0	-21.1	0	1.002786e-05	0.529	0.0	0.0	-19.423879868695398	13	14	13	3UTR	MIRT487736	0	0
hsa-miR-146b-5p	NM_001080393	GXYLT2	TGAGAACTGAATTCCATAGGCTG#CAGCCTAGTGGATTTGGTAGGGTCCTGAATCATCTCT#.(((((((((((((..(((((((#)))))))..)))))))))..............)))).	3097	3134	1.0	-20.7	1	0.002778519	0.603	0.38711864444444444	0.36094894149999995	-4.761823477911366	20	37	9	3UTR	MIRT487522	0	0
hsa-miR-1914-5p	XM_024450770	MYO1D	CCCTGTGCCCGGCCCACTTCTG#GTGTCCCGGGCGCTGAGGGG#((((((((((((..(((.....#)))..))))))))..)))).	4988	5008	1.0	-26.7	1	9.661813e-06	0.426	0.0	0.0	-6.083544976388314	15	20	8	3UTR	MIRT485325	0	0
hsa-miR-1914-5p	NM_015194	MYO1D	CCCTGTGCCCGGCCCACTTCTG#GTGTCCCGGGCGCTGAGGGG#((((((((((((..(((.....#)))..))))))))..)))).	5243	5263	1.0	-26.7	1	9.661813e-06	0.426	3.2211608928571427	1.37686758625	-6.083544976388314	15	20	8	3UTR	MIRT485325	0	0
hsa-miR-9-5p	NM_006599	NFAT5	TCTTTGGTTATCTAGCTGTATGA#TCAATATAAAAGGCACAGCTGTTGGCCAAAGT#.(((((((((..(((((((....#.))))))).))))))))).	5394	5426	1.0	-20.1	1	0.004866818	0.676	1.5460824444444448	1.1499680099999998	-9.964902622363823	16	19	9	3UTR	MIRT485305	0	0
hsa-miR-9-5p	NM_001113178	NFAT5	TCTTTGGTTATCTAGCTGTATGA#ACAGCTGTTGGCCAAAGT#.(((((((((..(((((((....#))))))).))))))))).	5459	5477	1.0	-20.0	1	0.004866818	0.676	1.9125794444444442	0.8671047725000002	-9.964902622363823	16	18	9	3UTR	MIRT485305	0	0
hsa-miR-9-5p	NM_138713	NFAT5	TCTTTGGTTATCTAGCTGTATGA#ACAGCTGTTGGCCAAAGT#.(((((((((..(((((((....#))))))).))))))))).	5462	5480	1.0	-20.0	1	0.004866818	0.676	1.9125794444444442	0.8671047725000002	-9.964902622363823	16	18	9	3UTR	MIRT485305	0	0
hsa-miR-2110	NM_015100	POGZ	TTGGGGAAACGGCCGCTGAGTG#GCTCTGTGGCTTTCCCCT#..((((((..((((((.((((.#)))).)))))))))))).	5659	5677	1.0	-26.0	1	0.003269401	0.559	2.734625666666666	3.9362333883750003	-7.255896845946231	16	18	12	3UTR	MIRT485238	0	0
hsa-miR-2110	NM_001194937	POGZ	TTGGGGAAACGGCCGCTGAGTG#GCTCTGTGGCTTTCCCCT#..((((((..((((((.((((.#)))).)))))))))))).	5632	5650	1.0	-26.0	1	0.003269401	0.559	2.734625666666666	3.9362333883750003	-7.255896845946231	16	18	12	3UTR	MIRT485238	0	0
hsa-miR-2110	NM_001194938	POGZ	TTGGGGAAACGGCCGCTGAGTG#GCTCTGTGGCTTTCCCCT#..((((((..((((((.((((.#)))).)))))))))))).	5473	5491	1.0	-26.0	1	0.003269401	0.559	2.229620666666667	2.4412777825	-7.255896845946231	16	18	12	3UTR	MIRT485238	0	0
hsa-miR-2110	NM_207171	POGZ	TTGGGGAAACGGCCGCTGAGTG#GCTCTGTGGCTTTCCCCT#..((((((..((((((.((((.#)))).)))))))))))).	5157	5175	1.0	-26.0	1	0.003269401	0.559	3.6140648333333334	3.1836294824999998	-7.255896845946231	16	18	12	3UTR	MIRT485238	0	0
hsa-miR-2110	NM_145796	POGZ	TTGGGGAAACGGCCGCTGAGTG#GCTCTGTGGCTTTCCCCT#..((((((..((((((.((((.#)))).)))))))))))).	5374	5392	1.0	-26.0	1	0.003269401	0.559	2.972271033333333	3.263390802250001	-7.255896845946231	16	18	12	3UTR	MIRT485238	0	0
hsa-miR-30d-5p	NM_001385256	PTP4A1	TGTAAACATCCCCGACTGGAAG#CCATATATTTATACTGTCTGGGGATGTG#.....(((((((((((......#.))).)))))))).	2654	2682	1.0	-18.6	0	0.001509577	0.662	0.0	0.0	-13.6655996434504	11	14	8	3UTR	MIRT485202	1	1
hsa-miR-30d-5p	NM_001385259	PTP4A1	TGTAAACATCCCCGACTGGAAG#CCATATATTTATACTGTCTGGGGATGTG#.....(((((((((((......#.))).)))))))).	2167	2195	1.0	-18.6	0	0.001509577	0.662	0.0	0.0	-13.6655996434504	11	14	8	3UTR	MIRT485202	1	1
hsa-miR-30d-5p	NM_001385260	PTP4A1	TGTAAACATCCCCGACTGGAAG#CCATATATTTATACTGTCTGGGGATGTG#.....(((((((((((......#.))).)))))))).	2157	2185	1.0	-18.6	0	0.001509577	0.662	0.0	0.0	-13.6655996434504	11	14	8	3UTR	MIRT485202	1	1
hsa-miR-30d-5p	NM_003463	PTP4A1	TGTAAACATCCCCGACTGGAAG#CCATATATTTATACTGTCTGGGGATGTG#.....(((((((((((......#.))).)))))))).	2353	2381	1.0	-18.6	0	0.001509577	0.662	0.0	0.0	-13.6655996434504	11	14	8	3UTR	MIRT485202	1	1
hsa-miR-214-3p	NM_001257396	UBE2V1	ACAGCAGGCACAGACAGGCAGT#ATTGCTGCGTCTTTCCACTTGCTGTT#((((((((...((((.((((((#))))))..)))).....)))))))).	1653	1679	1.0	-19.8	1	0.00337694	0.515	6.3583655	3.7648948824999997	-9.294294128489573	18	26	8	3UTR	MIRT484989	0	1
hsa-miR-214-3p	NM_001257398	UBE2V1	ACAGCAGGCACAGACAGGCAGT#ATTGCTGCGTCTTTCCACTTGCTGTT#((((((((...((((.((((((#))))))..)))).....)))))))).	1918	1944	1.0	-19.8	1	0.00337694	0.515	5.2898172500000005	6.1705197875	-9.294294128489573	18	26	8	3UTR	MIRT484989	0	1
hsa-miR-214-3p	NM_001282579	UBE2V1	ACAGCAGGCACAGACAGGCAGT#ATTGCTGCGTCTTTCCACTTGCTGTT#((((((((...((((.((((((#))))))..)))).....)))))))).	1879	1905	1.0	-19.8	1	0.00337694	0.515	6.585600000000001	5.315257599999999	-9.294294128489573	18	26	8	3UTR	MIRT484989	0	1
hsa-miR-370-3p	NM_001286239	SPATA6	GCCTGCTGGGGTGGAACCTGGT#ATCAGGAAGTCCTAGGCAGGCA#(((((((.(((.....((((((#))))))....))).))))))).	4482	4504	1.0	-25.0	1	0.0003911239	0.632	0.0	0.0	-12.712481855719549	16	22	7	3UTR	MIRT483377	0	0
hsa-miR-2110	NM_000044	AR	TTGGGGAAACGGCCGCTGAGTG#GTGGCCTTTCCCCC#..(((((((.((((((......#))))))))))))).	7622	7636	1.0	-24.2	1	0.008350453	0.485	0.3819528571428572	0.29307609874999996	-6.199507187700468	13	14	13	3UTR	MIRT481682	0	1
hsa-miR-2110	NM_148174	AZIN1	TTGGGGAAACGGCCGCTGAGTG#ACTTAGTGGAGATGGAAGCCCATTAATTGGGTTCCCCAT#.((((((..(.((((((((((.#)))))))))..................).)..)))))).	2208	2247	1.0	-22.1	1	3.847495e-05	0.618	3.33073	1.949630158875	-9.988123900193862	17	39	9	3UTR	MIRT481121	0	0
hsa-miR-2861	NM_001127241	BBC3	GGGGCCTGGCGGTGGGCGG#CTGCCCGTGACCGCCCCCCGCCCCA#(((((..((((((((((((#))))))...))))))....))))).	1099	1124	1.0	-32.1	0	0.09270304	0.412	0.9545119	1.1282903537499998	-7.382219742266031	17	25	6	3UTR	MIRT480964	0	0
hsa-miR-214-3p	NM_001199671	CALU	ACAGCAGGCACAGACAGGCAGT#ATTGTGTGTTCTGTGAATGCTA#..((((..((((((((.(((((#))))).))).)))))..)))).	4023	4045	1.0	-22.5	0	0.001391023	0.632	1.2154017999999998	1.64253312125	-8.81432218342424	17	22	5	3UTR	MIRT480074	0	1
hsa-miR-214-3p	NM_001199672	CALU	ACAGCAGGCACAGACAGGCAGT#ATTGTGTGTTCTGTGAATGCTA#..((((..((((((((.(((((#))))).))).)))))..)))).	4023	4045	1.0	-22.5	0	0.001391023	0.632	1.2154017999999998	1.64253312125	-8.81432218342424	17	22	5	3UTR	MIRT480074	0	1
hsa-miR-214-3p	NM_001199673	CALU	ACAGCAGGCACAGACAGGCAGT#ATTGTGTGTTCTGTGAATGCTA#..((((..((((((((.(((((#))))).))).)))))..)))).	3008	3030	1.0	-22.5	0	0.001391023	0.632	1.2154017999999998	1.64253312125	-8.81432218342424	17	22	5	3UTR	MIRT480074	0	1
hsa-miR-214-3p	NM_001219	CALU	ACAGCAGGCACAGACAGGCAGT#ATTGTGTGTTCTGTGAATGCTA#..((((..((((((((.(((((#))))).))).)))))..)))).	3208	3230	1.0	-22.5	0	0.001391023	0.632	1.2154017999999998	1.64253312125	-8.81432218342424	17	22	5	3UTR	MIRT480074	0	1
hsa-miR-214-3p	NM_001130674	CALU	ACAGCAGGCACAGACAGGCAGT#ATTGTGTGTTCTGTGAATGCTA#..((((..((((((((.(((((#))))).))).)))))..)))).	3208	3230	1.0	-22.5	0	0.001391023	0.632	1.2154017999999998	1.64253312125	-8.81432218342424	17	22	5	3UTR	MIRT480074	0	1
hsa-miR-1266-5p	NM_001330660	GBA2	CCTCAGGGCTGTAGAACAGGGCT#GGCCTACATGCGGCCACTGAGC#.((((((((((((.....(((((#)))))...))))))).))))).	3305	3327	1.0	-25.0	1	2.842263e-06	0.397	-0.44496130000000006	0.054358024999999977	-5.618663395431772	17	22	7	3UTR	MIRT476450	0	0
hsa-miR-101-3p	NM_022347	TOR1AIP2	TACAGTACTGTGATAACTGAA#CAGAATACTCATAGTACTGC#..(((((((((((...(((..#))).....))))))))))).	4358	4378	1.0	-17.0	1	0.01345806	0.632	0.6824364818181818	0.17778288750000001	-6.782339277446944	14	20	11	3UTR	MIRT475275	0	0
hsa-miR-214-3p	NM_024076	KCTD15	ACAGCAGGCACAGACAGGCAGT#GCTTCCAGTCCTGTCTGTGTGGACTGGCACCTGGGCTGCTGG#.(((((((((((((((((....#.)))))))))))...............)))))).	2829	2871	1.0	-27.0	1	8.094547e-07	0.368	-0.06022121874999998	0.12625442999999997	-3.793324837357118	17	34	11	3UTR	MIRT474942	0	0
hsa-miR-214-3p	XM_011527298	KCTD15	ACAGCAGGCACAGACAGGCAGT#GCTTCCAGTCCTGTCTGTGTGGACTGGCACCTGGGCTGCTGG#.(((((((((((((((((....#.)))))))))))...............)))))).	1955	1997	1.0	-27.0	1	8.094547e-07	0.368	0.0	0.0	-3.793324837357118	17	34	11	3UTR	MIRT474942	0	0
hsa-miR-214-3p	NM_001129994	KCTD15	ACAGCAGGCACAGACAGGCAGT#GCTTCCAGTCCTGTCTGTGTGGACTGGCACCTGGGCTGCTGG#.(((((((((((((((((....#.)))))))))))...............)))))).	1830	1872	1.0	-27.0	1	8.094547e-07	0.368	0.0	0.0	-3.793324837357118	17	34	11	3UTR	MIRT474942	0	0
hsa-miR-214-3p	NM_001129995	KCTD15	ACAGCAGGCACAGACAGGCAGT#GCTTCCAGTCCTGTCTGTGTGGACTGGCACCTGGGCTGCTGG#.(((((((((((((((((....#.)))))))))))...............)))))).	1827	1869	1.0	-27.0	1	8.094547e-07	0.368	-0.06022121874999998	0.12625442999999997	-3.793324837357118	17	34	11	3UTR	MIRT474942	0	0
hsa-miR-214-3p	NM_014687	RUBCN	ACAGCAGGCACAGACAGGCAGT#CTGCCCATGGGCATGTCTTCTCATAGTTGCTTGCTGG#.((((((((((((((((((((.#)))))........))))).......)).)))))))).	4634	4671	1.0	-23.8	1	0.0007382443	0.456	0.3824601888888889	0.15648407250000002	-3.793324837357118	20	37	8	3UTR	MIRT474824	0	1
hsa-miR-214-3p	NM_001145642	RUBCN	ACAGCAGGCACAGACAGGCAGT#CTGCCCATGGGCATGTCTTCTCATAGTTGCTTGCTGG#.((((((((((((((((((((.#)))))........))))).......)).)))))))).	4981	5018	1.0	-23.8	1	0.0007382443	0.456	0.385529675	0.60644925375	-3.793324837357118	20	37	8	3UTR	MIRT474824	0	1
hsa-miR-214-3p	XM_005269374	RUBCN	ACAGCAGGCACAGACAGGCAGT#CTGCCCATGGGCATGTCTTCTCATAGTTGCTTGCTGG#.((((((((((((((((((((.#)))))........))))).......)).)))))))).	4679	4716	1.0	-23.8	1	0.0007382443	0.456	0.0	0.0	-3.793324837357118	20	37	8	3UTR	MIRT474824	0	1
hsa-miR-2110	NM_017490	MARK2	TTGGGGAAACGGCCGCTGAGTG#CAGCGGCCACCTTTCCTCC#..(((((((.((((((((....#))))))))...))))))).	3073	3092	1.0	-25.9	1	0.07953389	0.515	1.934344875	1.8863775022500002	-6.199507187700468	15	19	8	3UTR	MIRT473596	0	0
hsa-miR-2110	NM_001163296	MARK2	TTGGGGAAACGGCCGCTGAGTG#CAGCGGCCACCTTTCCTCC#..(((((((.((((((((....#))))))))...))))))).	2919	2938	1.0	-25.9	1	0.07953389	0.515	1.934344875	1.8863775022500002	-6.199507187700468	15	19	8	3UTR	MIRT473596	0	0
hsa-miR-2110	NM_001163297	MARK2	TTGGGGAAACGGCCGCTGAGTG#CAGCGGCCACCTTTCCTCC#..(((((((.((((((((....#))))))))...))))))).	2889	2908	1.0	-25.9	1	0.07953389	0.515	1.934344875	1.8863775022500002	-6.199507187700468	15	19	8	3UTR	MIRT473596	0	0
hsa-miR-2110	NM_004954	MARK2	TTGGGGAAACGGCCGCTGAGTG#CAGCGGCCACCTTTCCTCC#..(((((((.((((((((....#))))))))...))))))).	2934	2953	1.0	-25.9	1	0.07953389	0.515	1.934344875	1.8863775022500002	-6.199507187700468	15	19	8	3UTR	MIRT473596	0	0
hsa-miR-2110	NM_001039469	MARK2	TTGGGGAAACGGCCGCTGAGTG#CAGCGGCCACCTTTCCTCC#..(((((((.((((((((....#))))))))...))))))).	3126	3145	1.0	-25.9	1	0.07953389	0.515	0.0	0.0	-6.199507187700468	15	19	8	3UTR	MIRT473596	0	0
hsa-miR-30d-5p	XM_024448983	NAP1L1	TGTAAACATCCCCGACTGGAAG#GGGGATGTGGTTTGCAG#(((((((((((((.........#))))))))...))))).	3219	3236	1.0	-17.9	1	0.002313151	0.706	0.0	0.0	-5.762913004276319	13	17	8	3UTR	MIRT472475	1	0
hsa-miR-30d-5p	NM_004537	NAP1L1	TGTAAACATCCCCGACTGGAAG#GGGGATGTGGTTTGCAG#(((((((((((((.........#))))))))...))))).	3408	3425	1.0	-17.9	1	0.002313151	0.706	3.209796999999999	3.06701246625	-5.762913004276319	13	17	8	3UTR	MIRT472475	1	0
hsa-miR-30d-5p	NM_001330232	NAP1L1	TGTAAACATCCCCGACTGGAAG#GGGGATGTGGTTTGCAG#(((((((((((((.........#))))))))...))))).	2545	2562	1.0	-17.9	1	0.002313151	0.706	0.3001065625	0.9775327762499999	-5.762913004276319	13	17	8	3UTR	MIRT472475	1	0
hsa-miR-101-3p	NM_205842	NCKAP1	TACAGTACTGTGATAACTGAA#TAGTTGTCACTATCTGTC#.((((....((((((((((..#))))))))))...)))).	5279	5297	1.0	-16.4	0	0.01847916	0.676	0.4487146000000001	0.08726959875000001	-10.607994720847877	14	18	10	3UTR	MIRT472408	0	0
hsa-miR-101-3p	XM_006712200	NCKAP1	TACAGTACTGTGATAACTGAA#TAGTTGTCACTATCTGTC#.((((....((((((((((..#))))))))))...)))).	5273	5291	1.0	-16.4	0	0.01847916	0.676	0.0	0.0	-10.607994720847877	14	18	10	3UTR	MIRT472408	0	0
hsa-miR-101-3p	XM_006712201	NCKAP1	TACAGTACTGTGATAACTGAA#TAGTTGTCACTATCTGTC#.((((....((((((((((..#))))))))))...)))).	5255	5273	1.0	-16.4	0	0.01847916	0.676	0.0	0.0	-10.607994720847877	14	18	10	3UTR	MIRT472408	0	0
hsa-miR-214-3p	NM_001245002	NFIC	ACAGCAGGCACAGACAGGCAGT#CTGTCTGTCTGTACCCATGGGCCTGGCTC#..(((((((((((((((((((.#))))))))))))........))))).)).	4880	4909	1.0	-27.4	1	1.346848e-05	0.382	0.24202623928571435	0.16376475000000001	-4.95700071937229	19	29	12	3UTR	MIRT472260	0	0
hsa-miR-214-3p	NM_001245004	NFIC	ACAGCAGGCACAGACAGGCAGT#CTGTCTGTCTGTACCCATGGGCCTGGCTC#..(((((((((((((((((((.#))))))))))))........))))).)).	4726	4755	1.0	-27.4	1	1.346848e-05	0.382	0.24202623928571435	0.16376475000000001	-4.95700071937229	19	29	12	3UTR	MIRT472260	0	0
hsa-miR-214-3p	NM_001245005	NFIC	ACAGCAGGCACAGACAGGCAGT#CTGTCTGTCTGTACCCATGGGCCTGGCTC#..(((((((((((((((((((.#))))))))))))........))))).)).	4698	4727	1.0	-27.4	1	1.346848e-05	0.382	0.24202623928571435	0.16376475000000001	-4.95700071937229	19	29	12	3UTR	MIRT472260	0	0
hsa-miR-214-3p	NM_005597	NFIC	ACAGCAGGCACAGACAGGCAGT#CTGTCTGTCTGTACCCATGGGCCTGGCTC#..(((((((((((((((((((.#))))))))))))........))))).)).	4640	4669	1.0	-27.4	1	1.346848e-05	0.382	0.24202623928571435	0.16376475000000001	-4.95700071937229	19	29	12	3UTR	MIRT472260	0	0
hsa-miR-214-3p	NM_205843	NFIC	ACAGCAGGCACAGACAGGCAGT#CTGTCTGTCTGTACCCATGGGCCTGGCTC#..(((((((((((((((((((.#))))))))))))........))))).)).	4852	4881	1.0	-27.4	1	1.346848e-05	0.382	0.24202623928571435	0.16376475000000001	-4.95700071937229	19	29	12	3UTR	MIRT472260	0	0
hsa-miR-646	NM_001278546	NR6A1	AAGCAGCTGCCTCTGAGGC#CCTCAGGTTCCTAATGGCCCGGCTGCTA#.(((((((((((((((((.#)))))))........)))..))))))).	2984	3012	1.0	-23.7	1	0.0009625295	0.456	3.127590703703705	3.0994070512499996	-3.793324837357118	17	28	7	3UTR	MIRT471947	0	1
hsa-miR-646	NM_001489	NR6A1	AAGCAGCTGCCTCTGAGGC#CCTCAGGTTCCTAATGGCCCGGCTGCTA#.(((((((((((((((((.#)))))))........)))..))))))).	2981	3009	1.0	-23.7	1	0.0009625295	0.456	0.0	0.0	-3.793324837357118	17	28	7	3UTR	MIRT471947	0	1
hsa-miR-646	XM_005251917	NR6A1	AAGCAGCTGCCTCTGAGGC#CCTCAGGTTCCTAATGGCCCGGCTGCTA#.(((((((((((((((((.#)))))))........)))..))))))).	2993	3021	1.0	-23.7	1	0.0009625295	0.456	0.0	0.0	-3.793324837357118	17	28	7	3UTR	MIRT471947	0	1
hsa-miR-646	NM_033334	NR6A1	AAGCAGCTGCCTCTGAGGC#CCTCAGGTTCCTAATGGCCCGGCTGCTA#.(((((((((((((((((.#)))))))........)))..))))))).	2996	3024	1.0	-23.7	1	0.0009625295	0.456	2.3655271111111107	2.7901336274999995	-3.793324837357118	17	28	7	3UTR	MIRT471947	0	1
hsa-miR-146a-5p	NM_021959	PPP1R11	TGAGAACTGAATTCCATGGGTT#AGCCCAGATGTTCAGTTCTCT#.(((((((((((....((((((#))))))...))))))))))).	1451	1472	1.0	-24.8	1	0.003351776	0.456	0.08316393636363635	0.19934004	-6.907794008098015	17	21	11	3UTR	MIRT470477	1	1
hsa-miR-146b-5p	NM_021959	PPP1R11	TGAGAACTGAATTCCATAGGCTG#CAGCCCAGATGTTCAGTTCTCT#.(((((((((((......(((((#))))).....))))))))))).	1450	1472	1.0	-23.6	1	0.003351776	0.456	0.08316393636363635	0.19934004	-6.907794008098015	16	22	11	3UTR	MIRT470475	1	1
hsa-miR-101-3p	NM_001354909	PSPC1	TACAGTACTGTGATAACTGAA#AGTATTCCATAGTACTGTGA#((((((((((((.........#.)))))))))))).	1999	2019	1.0	-17.4	1	0.003846147	0.735	5.078940666666667	4.2967754437500005	-7.052043616942562	12	14	12	3UTR	MIRT470123	0	1
hsa-miR-2110	NM_005401	PTPN14	TTGGGGAAACGGCCGCTGAGTG#CTCAGGGGCCTCCCA#...((((...((((.(((((..#))))).)))))))).	12144	12159	1.0	-24.1	0	5.033928e-06	0.456	4.2669142	2.9235262000000004	-11.862520809683947	13	15	8	3UTR	MIRT469980	0	1
hsa-miR-646	XM_017004627	REL	AAGCAGCTGCCTCTGAGGC#CTCAGAGGCCAGGCGCA#..((.((((((((((((..#)))))))))..))))).	2182	2199	0.9743589743589745	-22.8	0	0.007703853	0.485	0.0	0.0	-9.076037894184761	14	17	9	3UTR	MIRT469407	0	0
hsa-miR-646	NM_001291746	REL	AAGCAGCTGCCTCTGAGGC#CTCAGAGGCCAGGCGCA#..((.((((((((((((..#)))))))))..))))).	2251	2268	0.9743589743589745	-22.8	0	0.007703853	0.485	-0.2539450214285714	0.09311664925000002	-9.076037894184761	14	17	9	3UTR	MIRT469407	0	0
hsa-miR-203a-3p	NM_194358	RNF41	GTGAAATGTTTAGGACCACTAG#GGTTCTAAGCTTCACC#(((((..((((((((((.....#))))))))))))))).	2814	2830	1.0	-18.4	0	0.003048286	0.618	3.3495743599999996	4.08373690375	-7.382219742266031	15	16	15	3UTR	MIRT469008	0	0
hsa-miR-203a-3p	NM_005785	RNF41	GTGAAATGTTTAGGACCACTAG#AGTGGTCCTGAGTTTTTGGG#.(.(((..((((((((((((..#))))))))))))..))).).	3555	3575	1.0	-19.5	0	4.538905e-05	0.647	0.7230678833333332	-0.003343848749999977	-9.208185775715517	16	20	12	3UTR	MIRT469008	0	0
hsa-miR-214-3p	XM_047443850	SH3BP4	ACAGCAGGCACAGACAGGCAGT#GCTGCTCTGGAGTGCAAGCCCTCTTCTGCCCTGCGTGCCCTGCTGTC#(((((((((((.(.(((((((.#.))))).)))))))).)))))).	3400	3447	1.0	-26.9	1	0.001002224	0.324	0.0	0.0	-8.141217673318426	19	23	8	3UTR	MIRT468142	0	1
hsa-miR-214-3p	NM_001371304	SH3BP4	ACAGCAGGCACAGACAGGCAGT#GCTGCTCTGGAGTGCAAGCCCTCTTCTGCCCTGCGTGCCCTGCTGTC#(((((((((((.(.(((((((.#.))))).)))))))).)))))).	3231	3278	1.0	-26.9	1	0.001002224	0.324	0.0	0.0	-8.141217673318426	19	23	8	3UTR	MIRT468142	0	1
hsa-miR-214-3p	NM_014521	SH3BP4	ACAGCAGGCACAGACAGGCAGT#ACTTCCTGTGTGCCTGCA#...((((((((..(((((.(((#))).))))))))))))).	4634	4652	1.0	-25.0	0	5.309475e-05	0.456	-1.294165625	-0.4610587125	-11.150474115941337	16	18	13	3UTR	MIRT468142	0	1
hsa-miR-2110	NM_014631	SH3PXD2A	TTGGGGAAACGGCCGCTGAGTG#ACTCAGTGGCCTTAGAGAATGGGGTCCCCT#..(((((..((((((((((((.#)))))))))))..........)..))))).	9765	9795	0.9692307692307692	-29.9	0	3.36336e-05	0.412	4.590542045454546	5.393363877500001	-8.327025306798683	17	30	11	3UTR	MIRT468122	0	1
hsa-miR-2110	NM_001394015	SH3PXD2A	TTGGGGAAACGGCCGCTGAGTG#ACTCAGTGGCCTTAGAGAATGGGGTCCCCT#..(((((..((((((((((((.#)))))))))))..........)..))))).	9849	9879	1.0	-29.9	0	3.36336e-05	0.412	0.0	0.0	-8.327025306798683	17	30	11	3UTR	MIRT468122	0	1
hsa-miR-2110	NM_199203	PEDS1-UBE2V1	TTGGGGAAACGGCCGCTGAGTG#ATTCAGGGCTTTCCCCAT#.(((((((..((((.((((((.#))))))))))))))))).	1847	1865	1.0	-24.8	1	0.0008827388	0.456	0.0	0.0	-6.827670524181695	17	18	17	3UTR	MIRT465934	0	0
hsa-miR-370-3p	NM_015088	TNRC6B	GCCTGCTGGGGTGGAACCTGGT#GCTTTGGGTTCCATAATCCTAGGGGGCT#((((.(((((((((((((((((#)))..)))))))))...))))).)))).	16749	16777	1.0	-30.1	0	1.290296e-05	0.632	2.7857914999999993	2.44357733875	-8.056611621014136	21	28	9	3UTR	MIRT465574	0	1
hsa-miR-370-3p	NM_015088	TNRC6B	GCCTGCTGGGGTGGAACCTGGT#CCAGCAGATCCATCCCCTGCAGGG#.(((((.((((((((..((((.#))))....))))))))..))))).	15591	15615	1.0	-28.2	0	5.048182e-05	0.5	0.2147323	0.24478292999999995	-5.570060452532049	17	24	8	3UTR	MIRT465574	0	1
hsa-miR-370-3p	NM_001162501	TNRC6B	GCCTGCTGGGGTGGAACCTGGT#GCTTTGGGTTCCATAATCCTAGGGGGCT#((((.(((((((((((((((((#)))..)))))))))...))))).)))).	17079	17107	1.0	-30.1	0	1.290296e-05	0.632	2.7857914999999993	2.44357733875	-8.056611621014136	21	28	9	3UTR	MIRT465574	0	1
hsa-miR-370-3p	NM_001162501	TNRC6B	GCCTGCTGGGGTGGAACCTGGT#CCAGCAGATCCATCCCCTGCAGGG#.(((((.((((((((..((((.#))))....))))))))..))))).	15921	15945	1.0	-28.2	0	5.048182e-05	0.5	0.2147323	0.24478292999999995	-5.570060452532049	17	24	8	3UTR	MIRT465574	0	1
hsa-miR-370-3p	NM_001024843	TNRC6B	GCCTGCTGGGGTGGAACCTGGT#CCAGCAGATCCATCCCCTGCAGGG#.(((((.((((((((..((((.#))))....))))))))..))))).	13583	13607	1.0	-28.2	0	5.048182e-05	0.5	0.0	0.0	-5.570060452532049	17	24	8	3UTR	MIRT465574	0	1
hsa-miR-484	NM_001134431	TOR2A	TCAGGCTCAGTCCCCTCCCGAT#TGGTGAGGAGGACACAGGCCTGGG#(((((((..(((((((((((..#))).)))).))))...))))))).	618	642	1.0	-27.1	1	0.0001413489	0.544	0.25247446153846154	2.8823802575000004	-7.307599033628058	18	24	7	3UTR	MIRT465475	0	0
hsa-miR-214-3p	NM_153649	TPM3	ACAGCAGGCACAGACAGGCAGT#GCTGCTGTCTCTAGAAGTGCCATCTCAATTGTGCTTTGTATCAGTCAGTGCTGG#.(((((((((((((((.(((((#))))))))))......)))))...........................))))).	1715	1769	0.9807692307692307	-23.5	1	0.0007141514	0.618	0.9854293791666667	0.694400865	-3.793324837357118	20	54	10	3UTR	MIRT465374	0	0
hsa-miR-214-3p	NM_001278190	TPM3	ACAGCAGGCACAGACAGGCAGT#GCTGCTGTCTCTAGAAGTGCCATCTCAATTGTGCTTTGTATCAGTCAGTGCTGG#.(((((((((((((((.(((((#))))))))))......)))))...........................))))).	1652	1706	0.9807692307692307	-23.5	1	0.0007141514	0.618	0.6009922291666666	0.6534152649999999	-3.793324837357118	20	54	10	3UTR	MIRT465374	0	0
hsa-miR-214-3p	NM_001278191	TPM3	ACAGCAGGCACAGACAGGCAGT#GCTGCTGTCTCTAGAAGTGCCATCTCAATTGTGCTTTGTATCAGTCAGTGCTGG#.(((((((((((((((.(((((#))))))))))......)))))...........................))))).	1575	1629	0.9807692307692307	-23.5	1	0.0007141514	0.618	0.48184824583333324	0.49900521999999997	-3.793324837357118	20	54	10	3UTR	MIRT465374	0	0
hsa-miR-214-3p	NM_001043351	TPM3	ACAGCAGGCACAGACAGGCAGT#GCTGCTGTCTCTAGAAGTGCCATCTCAATTGTGCTTTGTATCAGTCAGTGCTGG#.(((((((((((((((.(((((#))))))))))......)))))...........................))))).	1715	1769	0.9807692307692307	-23.5	1	0.0007141514	0.618	0.9854293791666667	0.694400865	-3.793324837357118	20	54	10	3UTR	MIRT465374	0	0
hsa-miR-214-3p	NM_001043352	TPM3	ACAGCAGGCACAGACAGGCAGT#GCTGCTGTCTCTAGAAGTGCCATCTCAATTGTGCTTTGTATCAGTCAGTGCTGG#.(((((((((((((((.(((((#))))))))))......)))))...........................))))).	3042	3096	0.9807692307692307	-23.5	1	0.0007141514	0.618	0.3934964729166668	0.252498165	-3.793324837357118	20	54	10	3UTR	MIRT465374	0	0
hsa-miR-214-3p	NM_001043353	TPM3	ACAGCAGGCACAGACAGGCAGT#GCTGCTGTCTCTAGAAGTGCCATCTCAATTGTGCTTTGTATCAGTCAGTGCTGG#.(((((((((((((((.(((((#))))))))))......)))))...........................))))).	3042	3096	0.9807692307692307	-23.5	1	0.0007141514	0.618	0.3934964729166668	0.252498165	-3.793324837357118	20	54	10	3UTR	MIRT465374	0	0
hsa-miR-2110	NM_001257394	UBE2V1	TTGGGGAAACGGCCGCTGAGTG#TTCGGTGAGGAATTCAGGGCTTTCCCCAT#.(((((((..((((.((((((.#.))))))))))))))))).	1383	1412	1.0	-25.2	1	0.0008827388	0.456	4.304421428571429	3.16775116	-6.827670524181695	17	19	17	3UTR	MIRT464671	0	0
hsa-miR-2110	NM_001257396	UBE2V1	TTGGGGAAACGGCCGCTGAGTG#TTCGGTGAGGAATTCAGGGCTTTCCCCAT#.(((((((..((((.((((((.#.))))))))))))))))).	977	1006	1.0	-25.2	1	0.0008827388	0.456	3.1053600000000006	2.1539474637500002	-6.827670524181695	17	19	17	3UTR	MIRT464671	0	0
hsa-miR-2110	NM_001257398	UBE2V1	TTGGGGAAACGGCCGCTGAGTG#ATTCAGGGCTTTCCCCAT#.(((((((..((((.((((((.#))))))))))))))))).	1253	1271	1.0	-24.8	1	0.0008827388	0.456	0.8745360000000001	2.15394748	-6.827670524181695	17	18	17	3UTR	MIRT464671	0	0
hsa-miR-2110	NM_001282576	UBE2V1	TTGGGGAAACGGCCGCTGAGTG#ATTCAGGGCTTTCCCCAT#.(((((((..((((.((((((.#))))))))))))))))).	1388	1406	1.0	-24.8	1	0.0008827388	0.456	0.0	0.0	-6.827670524181695	17	18	17	3UTR	MIRT464671	0	0
hsa-miR-2110	NM_001282579	UBE2V1	TTGGGGAAACGGCCGCTGAGTG#TTCGGTGAGGAATTCAGGGCTTTCCCCAT#.(((((((..((((.((((((.#.))))))))))))))))).	1203	1232	1.0	-25.2	1	0.0008827388	0.456	1.5995534285714288	1.3792596049999999	-6.827670524181695	17	19	17	3UTR	MIRT464671	0	0
hsa-miR-2110	NM_021988	UBE2V1	TTGGGGAAACGGCCGCTGAGTG#TTCGGTGAGGAATTCAGGGCTTTCCCCAT#.(((((((..((((.((((((.#.))))))))))))))))).	1532	1561	1.0	-25.2	1	0.0008827388	0.456	3.927972857142857	2.97502890375	-6.827670524181695	17	19	17	3UTR	MIRT464671	0	0
hsa-miR-2110	NM_001032288	UBE2V1	TTGGGGAAACGGCCGCTGAGTG#TTCGGTGAGGAATTCAGGGCTTTCCCCAT#.(((((((..((((.((((((.#.))))))))))))))))).	1103	1132	1.0	-25.2	1	0.0008827388	0.456	0.0	0.0	-6.827670524181695	17	19	17	3UTR	MIRT464671	0	0
hsa-miR-646	NM_012474	UCK2	AAGCAGCTGCCTCTGAGGC#GCCTTGGCTTTTCAGTGGGCAGCATGCTC#.((((((((((((((((((#))))))).........))))))).)))).	3041	3070	1.0	-25.0	1	1.12005e-05	0.471	0.6206723392857142	1.4458871125000001	-3.793324837357118	18	29	7	3UTR	MIRT464496	0	0
hsa-miR-30d-5p	NM_014909	VASH1	TGTAAACATCCCCGACTGGAAG#CTTTGCAGTTGCTGGGTCACCAGCGGGGGTGGCGCAT#(((...((((((((.((((...#.))))))))))))..))).	4402	4439	1.0	-24.0	0	2.49074e-06	0.382	-0.4349248125	-0.5936275004999998	-13.725042217417007	15	19	12	3UTR	MIRT464289	1	0
hsa-miR-203a-3p	NM_001128220	VGLL4	GTGAAATGTTTAGGACCACTAG#TGGTCAATGAGCGTTTCT#..((((((((((.(((((....#)))))..)))))))))).	2089	2107	1.0	-17.6	1	0.04047238	0.426	0.4629257599999998	0.99450063	-6.246131332038532	15	18	10	3UTR	MIRT464203	0	1
hsa-miR-30d-5p	NM_001330059	ZDHHC20	TGTAAACATCCCCGACTGGAAG#TGCAGGGGAGGGGGTGTTG#....(((((((((..(((.(..#).)))....))))))))).	2679	2698	0.9743589743589745	-19.2	0	0.009276741	0.515	-0.4606771444444444	-0.42361384874999986	-11.13885194640897	13	19	9	3UTR	MIRT463403	1	1
hsa-miR-2110	NM_018708	FEM1A	TTGGGGAAACGGCCGCTGAGTG#CTGAGCGTCTGTTTCCCTC#..((((((((((.((((.((..#)).)))).)))))))))).	7086	7105	0.9807692307692307	-25.3	1	0.001303792	0.353	0.16192130000000002	-0.005649646250000013	-6.246131332038532	16	19	10	3UTR	MIRT460556	0	0
hsa-miR-542-3p	NM_015969	MRPS17	TGTGACAGATTGATAACTGAAA#TAGCAGTCTGTTGCAT#((((((((((((.((.......#)).)))))))))))).	695	711	1.0	-14.9	1	0.002621472	0.618	-0.23803386666666668	-0.141964865	-5.459754139171521	14	16	12	3UTR	MIRT460294	0	0
hsa-miR-151a-3p	NM_174981	POTED	CTAGACTGAAGCTCCTTGAGG#CCTCGAGGAGCCAGA#.....(((..(((((((((((#)))))))))))))).	4882	4897	1.0	-22.2	0	0.0001030431	0.456	0.0	0.0	-15.964495770024342	14	15	14	3UTR	MIRT459805	0	0
hsa-miR-214-3p	NM_178039	ERC1	ACAGCAGGCACAGACAGGCAGT#CTGCCTGTCTGTCGCAGCC#...((..((((((((((((((.#)))))))))))).)).)).	4171	4190	1.0	-27.6	0	0.00310167	0.426	0.3655665933333333	0.43702235125000005	-9.959185489743104	16	19	12	3UTR	MIRT457193	0	1
hsa-miR-214-3p	NM_001301248	ERC1	ACAGCAGGCACAGACAGGCAGT#GCTGCCTTCAGCTGTATGTGTGTGTTCCTGCTGG#.(((((((((((.(((((((((#)))))))..........)).))))..))))))).	9082	9116	1.0	-28.7	1	0.0002145366	0.515	1.5081099692307693	1.804178534	-5.08245545002336	20	34	7	3UTR	MIRT457193	0	1
hsa-miR-214-3p	NM_001301248	ERC1	ACAGCAGGCACAGACAGGCAGT#CTGCCTGTCTGTCGCAGCC#...((..((((((((((((((.#)))))))))))).)).)).	4211	4230	1.0	-27.6	0	0.00310167	0.426	-0.23605676666666664	-0.31970875749999994	-9.959185489743104	16	19	12	3UTR	MIRT457193	0	1
hsa-miR-2110	NM_006212	PFKFB2	TTGGGGAAACGGCCGCTGAGTG#CATTCCGGTGGTGTAACTGTGTGTTTCCCTC#..((((((((((((((((((((#))))).)))))).........))))))))).	1644	1675	1.0	-22.5	1	0.02801262	0.441	1.9160182966666668	1.6518214675000003	-4.95700071937229	20	31	9	3UTR	MIRT456496	0	0
hsa-miR-151a-3p	NM_015146	SEPTIN8	CTAGACTGAAGCTCCTTGAGG#CCTCAAGGAGCTCACAGTCTAGC#((((((((.((((((((((((#))))))))))))..)))))))).	2630	2653	1.0	-33.8	1	0.0002545058	0.426	-0.22561408333333324	1.3519745375000003	-4.993964104447428	20	23	12	3UTR	MIRT454898	0	0
hsa-miR-151a-3p	NM_001098812	SEPTIN8	CTAGACTGAAGCTCCTTGAGG#CCTCAAGGAGCTCACAGTCTAGC#((((((((.((((((((((((#))))))))))))..)))))))).	2362	2385	1.0	-33.8	1	0.0002545058	0.426	0.6619075000000001	0.928163255	-4.993964104447428	20	23	12	3UTR	MIRT454898	0	0
hsa-miR-151a-3p	NM_001300798	SEPTIN8	CTAGACTGAAGCTCCTTGAGG#CCTCAAGGAGCTCACAGTCTAGC#((((((((.((((((((((((#))))))))))))..)))))))).	2356	2379	1.0	-33.8	1	0.0002545058	0.426	1.728560391666667	0.9391556124999999	-4.993964104447428	20	23	12	3UTR	MIRT454898	0	0
hsa-miR-1266-5p	NM_016056	TMBIM4	CCTCAGGGCTGTAGAACAGGGCT#GTTCTACAGCTTGGGT#.((((.(((((((((((......#))))))))))))))).	1902	1918	1.0	-21.9	0	0.0005574714	0.588	0.05007197272727271	0.07899833374999998	-5.694283598550164	15	16	15	3UTR	MIRT454047	0	0
hsa-miR-1266-5p	NM_001282606	TMBIM4	CCTCAGGGCTGTAGAACAGGGCT#GTTCTACAGCTTGGGT#.((((.(((((((((((......#))))))))))))))).	2043	2059	1.0	-21.9	0	0.0005574714	0.588	0.0	0.0	-5.694283598550164	15	16	15	3UTR	MIRT454047	0	0
hsa-miR-1266-5p	NM_001282609	TMBIM4	CCTCAGGGCTGTAGAACAGGGCT#GTTCTACAGCTTGGGT#.((((.(((((((((((......#))))))))))))))).	1867	1883	1.0	-21.9	0	0.0005574714	0.588	0.0	0.0	-5.694283598550164	15	16	15	3UTR	MIRT454047	0	0
hsa-miR-2861	NM_002346	LY6E	GGGGCCTGGCGGTGGGCGG#CCAGCCCCTGCCTCTGCCCCA#(((((..(((((.((((((#)).)))))))))...))))).	662	683	0.9807692307692307	-30.2	0	0.01511972	0.279	0.0	0.0	-8.671350354932274	16	21	9	3UTR	MIRT452379	0	0
hsa-miR-2861	NM_001127213	LY6E	GGGGCCTGGCGGTGGGCGG#CCAGCCCCTGCCTCTGCCCCA#(((((..(((((.((((((#)).)))))))))...))))).	657	678	1.0	-30.2	0	0.01511972	0.279	-0.7043431428571428	-0.33820520749999994	-8.671350354932274	16	21	9	3UTR	MIRT452379	0	0
hsa-miR-146b-5p	NM_001288751	TMPRSS5	TGAGAACTGAATTCCATAGGCTG#AGCCTATGGGAGTCAGGACCCTCT#.(((..((((.(((((((((((.#))))))))))).))))....))).	2075	2099	1.0	-25.8	0	6.977046e-05	0.382	0.0	0.0	-12.638095248772986	18	24	11	3UTR	MIRT451935	0	0
hsa-miR-214-3p	NM_001039029	LRTM2	ACAGCAGGCACAGACAGGCAGT#GCTCCTGTCTGGGCCAGTA#...((.(((.((((((((.(((#))))))))))).))).)).	1825	1844	1.0	-23.2	0	1.048169e-05	0.426	0.0	0.0	-9.658005423199965	16	19	11	3UTR	MIRT451757	0	1
hsa-miR-146b-5p	XM_047436853	LIMD2	TGAGAACTGAATTCCATAGGCTG#TGGAGTCAAGTTCTCT#.(((((((..((((((.......#))))))..))))))).	2620	2636	1.0	-17.8	1	3.196862e-05	0.441	0.0	0.0	-6.09222096393106	13	16	7	3UTR	MIRT450496	0	0
hsa-miR-146b-5p	NM_030576	LIMD2	TGAGAACTGAATTCCATAGGCTG#TGGAGTCAAGTTCTCT#.(((((((..((((((.......#))))))..))))))).	2649	2665	1.0	-17.8	1	3.196862e-05	0.441	0.2167319285714285	1.4195831125000005	-6.09222096393106	13	16	7	3UTR	MIRT450496	0	0
hsa-miR-146b-5p	XM_005257703	LIMD2	TGAGAACTGAATTCCATAGGCTG#TGGAGTCAAGTTCTCT#.(((((((..((((((.......#))))))..))))))).	2878	2894	1.0	-17.8	1	3.196862e-05	0.441	0.0	0.0	-6.09222096393106	13	16	7	3UTR	MIRT450496	0	0
hsa-miR-146b-5p	XM_005257705	LIMD2	TGAGAACTGAATTCCATAGGCTG#TGGAGTCAAGTTCTCT#.(((((((..((((((.......#))))))..))))))).	2727	2743	1.0	-17.8	1	3.196862e-05	0.441	0.0	0.0	-6.09222096393106	13	16	7	3UTR	MIRT450496	0	0
hsa-miR-1266-5p	NM_001019	RPS15A	CCTCAGGGCTGTAGAACAGGGCT#GTCCTGTCTCAGCCGCCTGAGT#.((((((((((.((.(((((((.#))))))))))))))..))))).	865	887	1.0	-27.9	1	8.010152e-05	0.456	0.0	0.0	-7.875577707204108	19	22	14	3UTR	MIRT449074	0	0
hsa-miR-1266-5p	NM_001019	RPS15A	CCTCAGGGCTGTAGAACAGGGCT#AGTGCTGGGATTACAGCCACGAGC#.(((..((((((((..(((.(((#))).)))...))))))))..))).	1019	1043	1.0	-23.1	0	0.0007754447	0.485	0.0	0.0	-10.781819413916883	17	24	8	3UTR	MIRT449074	0	0
hsa-miR-1266-5p	NM_001030009	RPS15A	CCTCAGGGCTGTAGAACAGGGCT#GTCCTGTCTCAGCCGCCTGAGT#.((((((((((.((.(((((((.#))))))))))))))..))))).	799	821	1.0	-27.9	1	8.010152e-05	0.456	0.0	0.0	-7.875577707204108	19	22	14	3UTR	MIRT449074	0	0
hsa-miR-1266-5p	NM_001030009	RPS15A	CCTCAGGGCTGTAGAACAGGGCT#AGTGCTGGGATTACAGCCACGAGC#.(((..((((((((..(((.(((#))).)))...))))))))..))).	953	977	1.0	-23.1	0	0.0007754447	0.485	0.0	0.0	-10.781819413916883	17	24	8	3UTR	MIRT449074	0	0
hsa-miR-214-3p	NM_001330612	CYRIB	ACAGCAGGCACAGACAGGCAGT#ACTGCTCCCCCACTTCACACCCTGTCCTGCAGCCAGGCCCTACTGCTTGCTGTT#((((((((((((((((((..((#.))..)))))).))..............)))))))))).	2496	2550	1.0	-23.2	1	0.002580062	0.471	2.3775390515151504	3.4362436299999994	-3.937574446201665	20	39	10	3UTR	MIRT448866	0	1
hsa-miR-203a-3p	NM_001033723	ZNF704	GTGAAATGTTTAGGACCACTAG#GGTGGGGGAGGGGGACGGGGTGGGGGTGGTATTCCTAGACTCACG#((((...(((((((((((((..#.)))))...)))))))))))).	5770	5815	1.0	-20.4	0	0.03479343	0.5	0.0	0.0	-11.501256917078504	17	22	12	3UTR	MIRT448274	0	1
hsa-miR-370-3p	NM_001363996	CANX	GCCTGCTGGGGTGGAACCTGGT#TCACCATCAGCAGGCT#((((((((((((((........#))))).))))))))).	1931	1947	1.0	-24.8	1	0.02006746	0.588	0.0	0.0	-4.906073086755913	14	16	9	3UTR	MIRT447905	0	1
hsa-miR-370-3p	NM_001363997	CANX	GCCTGCTGGGGTGGAACCTGGT#TCACCATCAGCAGGCT#((((((((((((((........#))))).))))))))).	1969	1985	1.0	-24.8	1	0.02006746	0.588	0.0	0.0	-4.906073086755913	14	16	9	3UTR	MIRT447905	0	1
hsa-miR-370-3p	XM_047417792	CANX	GCCTGCTGGGGTGGAACCTGGT#TCACCATCAGCAGGCT#((((((((((((((........#))))).))))))))).	1951	1967	1.0	-24.8	1	0.02006746	0.588	0.0	0.0	-4.906073086755913	14	16	9	3UTR	MIRT447905	0	1
hsa-miR-370-3p	XM_011534665	CANX	GCCTGCTGGGGTGGAACCTGGT#TCACCATCAGCAGGCT#((((((((((((((........#))))).))))))))).	2014	2030	1.0	-24.8	1	0.02006746	0.588	0.0	0.0	-4.906073086755913	14	16	9	3UTR	MIRT447905	0	1
hsa-miR-370-3p	NM_001024649	CANX	GCCTGCTGGGGTGGAACCTGGT#TCACCATCAGCAGGCT#((((((((((((((........#))))).))))))))).	1975	1991	1.0	-24.8	1	0.02006746	0.588	0.0	0.0	-4.906073086755913	14	16	9	3UTR	MIRT447905	0	1
hsa-miR-21-5p	NM_015051	ERP44	TAGCTTATCAGACTGATGTTGA#CAGCATACAGTAAGATGGGTC#..(((((((..((((((((((.#)))))).))))..))))))).	2368	2389	1.0	-19.2	1	0.004885591	0.426	1.0654315090909092	1.1084358074999998	-9.02428166311082	17	21	7	3UTR	MIRT447714	0	0
hsa-miR-203a-3p	NM_177538	CYP20A1	GTGAAATGTTTAGGACCACTAG#TAGAGATGGGGTTTTACCGTGTTGGTCAGGCTGGTCCTGAACTCTTGACC#((.((..(((((((((((((..#.)).)))))))))))..)).)).	7400	7450	0.9615384615384616	-21.3	0	0.01386317	0.471	0.0	0.0	-8.93975921657248	17	23	11	3UTR	MIRT446361	0	0
hsa-miR-203a-3p	NM_001371695	CYP20A1	GTGAAATGTTTAGGACCACTAG#TAGAGATGGGGTTTTACCGTGTTGGTCAGGCTGGTCCTGAACTCTTGACC#((.((..(((((((((((((..#.)).)))))))))))..)).)).	7424	7474	0.9615384615384616	-21.3	0	0.01386317	0.471	0.0	0.0	-8.93975921657248	17	23	11	3UTR	MIRT446361	0	0
hsa-miR-125a-5p	NM_001257379	SEC14L3	TCCCTGAGACCCTTTAACCTGTGA#AGGTAGGGTGCAGGTGAC#((((((..(((((...((((....#))))))))).)))).)).	1754	1772	1.0	-17.9	0	0.0002921176	0.471	4.219658042857143	3.2488306975	-9.62023446832827	15	18	9	3UTR	MIRT445607	0	0
hsa-miR-203a-3p	NM_001080393	GXYLT2	GTGAAATGTTTAGGACCACTAG#CTAGTGGATTTGGTAGGGTCCTGAATCATCTCT#..((.((((((((((((.(((.#.)))))))))))).))).)).	3101	3134	1.0	-18.9	0	0.002778519	0.603	0.4698162846153847	0.42318999525	-9.076037894184761	17	21	12	3UTR	MIRT445215	0	0
hsa-miR-101-3p	NM_144684	ZNF480	TACAGTACTGTGATAACTGAA#CATAGTACTGG#..((((((((((.........#)))))))))).	2749	2760	1.0	-15.1	1	0.01785393	0.544	-0.06740471379999999	-0.2489059956500001	-8.071469890113187	10	11	10	3UTR	MIRT444392	0	0
hsa-miR-101-3p	NM_001297624	ZNF480	TACAGTACTGTGATAACTGAA#CATAGTACTGG#..((((((((((.........#)))))))))).	2620	2631	1.0	-15.1	1	0.01785393	0.544	-0.06740471379999999	-0.2489059956500001	-8.071469890113187	10	11	10	3UTR	MIRT444392	0	0
hsa-miR-101-3p	NM_001297625	ZNF480	TACAGTACTGTGATAACTGAA#CATAGTACTGG#..((((((((((.........#)))))))))).	2622	2633	1.0	-15.1	1	0.01785393	0.544	-0.06740471379999999	-0.2489059956500001	-8.071469890113187	10	11	10	3UTR	MIRT444392	0	0
hsa-miR-2110	NM_001368118	CNKSR3	TTGGGGAAACGGCCGCTGAGTG#TTGGTGGCTGTTTTCACACAGA#(((((((((((((((((((...#))))))))))))))).).))).	2144	2166	1.0	-22.2	1	0.001448062	0.529	0.0	0.0	-3.937574446201665	19	22	15	3UTR	MIRT443884	0	0
hsa-miR-2110	NM_001368119	CNKSR3	TTGGGGAAACGGCCGCTGAGTG#TTGGTGGCTGTTTTCACACAGA#(((((((((((((((((((...#))))))))))))))).).))).	1821	1843	1.0	-22.2	1	0.001448062	0.529	0.0	0.0	-3.937574446201665	19	22	15	3UTR	MIRT443884	0	0
hsa-miR-2110	NM_173515	CNKSR3	TTGGGGAAACGGCCGCTGAGTG#GCTCAGTCTGGCTGTTTTCTTC#..(((((((((((((((((((.#)))))))..)))))))))))).	4040	4062	1.0	-26.1	1	0.0004344107	0.5	0.0	0.0	-4.95700071937229	19	22	12	3UTR	MIRT443884	0	0
hsa-miR-2110	NM_173515	CNKSR3	TTGGGGAAACGGCCGCTGAGTG#GCTCTGTGGCTGTCCTCT#..(((((..(((((((.((((.#)))).)))))))))))).	14095	14113	1.0	-24.0	0	0.000638809	0.456	0.0	0.0	-8.327025306798683	16	18	12	3UTR	MIRT443884	0	0
hsa-miR-2110	NM_173515	CNKSR3	TTGGGGAAACGGCCGCTGAGTG#ACTCAAATTGGTGGCTGTTTTCACACAGA#(((((((((((((((((((((.#))))).....)))))))))))).).))).	2597	2626	1.0	-23.3	1	0.001448062	0.529	0.0	0.0	-3.937574446201665	21	29	12	3UTR	MIRT443884	0	0
hsa-miR-125a-5p	NM_030645	SH3BP5L	TCCCTGAGACCCTTTAACCTGTGA#TACAGGTTGAGGGAGGTTGGTCACAATGAGAACCTCGGGGT#.(((((((..(((((((((((((.#)))))))))))))....................))))))).	2976	3017	1.0	-27.2	1	1.253867e-05	0.426	1.6345339999999997	1.0010871749999999	-6.09222096393106	20	41	13	3UTR	MIRT443832	1	1
hsa-miR-9-5p	NM_001174071	SERINC5	TCTTTGGTTATCTAGCTGTATGA#TACAGCTAGGCTCCCCCTCCCCTCTCTAAACCAAAGT#.((((((((.((((((((((...#))))))))))..................)))))))).	1764	1801	1.0	-19.6	1	0.7005801	0.515	1.8607351900000002	1.9955190327499992	-5.035831305685297	18	37	10	3UTR	MIRT442743	1	1
hsa-miR-521	NM_001297434	INPP5B	AACGCACTTCCCTTTAGAGTGT#GCGCAGGGTGGAGTGCGG#..((((((((((((....((((#)))))))).)))))))).	2577	2595	1.0	-19.8	1	2.628786e-05	0.382	2.8474744615384613	3.435766828	-5.925499359926538	16	18	8	3UTR	MIRT441793	0	0
hsa-miR-2110	NM_001146276	NCEH1	TTGGGGAAACGGCCGCTGAGTG#TTCAATTGGCATTTTCCCCAGA#(((((((((..((((.((((..#))))..))))..))))))))).	3574	3596	0.9743589743589743	-21.2	1	0.002895437	0.574	4.638146666666667	1.43324498125	-8.237904470243807	17	22	9	3UTR	MIRT441482	0	0
hsa-miR-2110	NM_020792	NCEH1	TTGGGGAAACGGCCGCTGAGTG#TTCAGTGGCCTCCTTGAT#(((((((...((((((((((..#))))))))))))))))).	4280	4298	1.0	-22.8	1	0.006446992	0.574	3.2171996	2.664019595	-8.550105501956237	17	18	17	3UTR	MIRT441482	0	0
hsa-miR-2110	NM_020792	NCEH1	TTGGGGAAACGGCCGCTGAGTG#TTCAATTGGCATTTTCCCCAGA#(((((((((..((((.((((..#))))..))))..))))))))).	3550	3572	1.0	-21.2	1	0.002895437	0.574	2.0621184444444443	1.4636742124999995	-8.237904470243807	17	22	9	3UTR	MIRT441482	0	0
hsa-miR-2110	NM_001146276	NCEH1	TTGGGGAAACGGCCGCTGAGTG#TTCAGTGGCCTCCTTGAT#(((((((...((((((((((..#))))))))))))))))).	4304	4322	1.0	-22.8	1	0.006446992	0.574	3.2171996	2.664019595	-8.550105501956237	17	18	17	3UTR	MIRT441482	0	0
hsa-miR-2110	NM_001146278	NCEH1	TTGGGGAAACGGCCGCTGAGTG#TTCAGTGGCCTCCTTGAT#(((((((...((((((((((..#))))))))))))))))).	4051	4069	1.0	-22.8	1	0.006446992	0.574	0.0	0.0	-8.550105501956237	17	18	17	3UTR	MIRT441482	0	0
hsa-miR-2110	NM_001146278	NCEH1	TTGGGGAAACGGCCGCTGAGTG#TTCAATTGGCATTTTCCCCAGA#(((((((((..((((.((((..#))))..))))..))))))))).	3321	3343	1.0	-21.2	1	0.002895437	0.574	3.7751763	4.22549868875	-8.237904470243807	17	22	9	3UTR	MIRT441482	0	0
hsa-miR-205-5p	NM_014423	AFF4	TCCTTCATTCCACCGGAGTCTG#GGATGGGTGGGGTGGGGGT#.(((((((((((((...((((.#)))).))))))))))))).	8713	8732	1.0	-23.5	1	4.584643e-05	0.426	1.2644720846153845	2.9063743124999997	-4.761823477911366	17	19	13	3UTR	MIRT441250	1	0
hsa-miR-21-5p	NM_001320674	BNIP2	TAGCTTATCAGACTGATGTTGA#TCATATACTTGAAAGGCTCATACACAGCTGGTAAGCA#..(((((((((.(((.((((((#.))).))))))))))))))).	2490	2527	1.0	-19.9	1	0.0005086769	0.603	0.46339433333333324	0.15805295375	-8.536853109272258	18	21	15	3UTR	MIRT441107	0	0
hsa-miR-21-5p	NM_001320675	BNIP2	TAGCTTATCAGACTGATGTTGA#TCATATACTTGAAAGGCTCATACACAGCTGGTAAGCA#..(((((((((.(((.((((((#.))).))))))))))))))).	2463	2500	1.0	-19.9	1	0.0005086769	0.603	0.3078553111111111	0.30591133375	-8.536853109272258	18	21	15	3UTR	MIRT441107	0	0
hsa-miR-205-5p	NM_080656	CDKN2AIPNL	TCCTTCATTCCACCGGAGTCTG#AGGCAGGTGGAATGAGAAGGAC#((((((((((((((...((((.#)))).))))))))))..)))).	493	515	1.0	-23.7	1	0.03007321	0.618	0.23177825000000002	-0.059472739249999976	-4.906073086755913	18	22	10	3UTR	MIRT440962	0	0
hsa-miR-205-5p	NM_018509	LRRC59	TCCTTCATTCCACCGGAGTCTG#TAGGCTTGGGGGTGGGGAGAGAG#((((((...((.((.(((((((#))))))).))))...)))).)).	1376	1399	1.0	-19.9	0	0.04085512	0.559	1.0275949857142856	1.159057875	-12.933538438346368	17	23	7	3UTR	MIRT440309	0	0
hsa-miR-205-5p	NM_198273	LYSMD3	TCCTTCATTCCACCGGAGTCTG#GATTCTTCAATAGAAATGAGATTTGGTGGAGTCTGGAT#(((...((((((((.((((((.#.))))))))))))))..))).	2425	2463	0.9551282051282051	-20.1	0	0.001780431	0.706	0.982176875	0.5147475612499999	-13.725042217417007	17	21	14	3UTR	MIRT440298	1	1
hsa-miR-205-5p	NM_007283	MGLL	TCCTTCATTCCACCGGAGTCTG#AGACTATTTTGGTGGATAGGTGGGAGGGAG#((((((..(((((((((((((.#)))))...)))))))).......)))))).	1970	2000	0.9615384615384616	-22.3	0	0.01428907	0.515	0.8755754937500001	0.02883572750000006	-7.794895910253615	19	30	8	3UTR	MIRT440246	0	1
hsa-miR-205-5p	NM_001003794	MGLL	TCCTTCATTCCACCGGAGTCTG#AGACTATTTTGGTGGATAGGTGGGAGGGAG#((((((..(((((((((((((.#)))))...)))))))).......)))))).	1865	1895	1.0	-22.3	0	0.01428907	0.515	0.0	0.0	-7.794895910253615	19	30	8	3UTR	MIRT440246	0	1
hsa-miR-205-5p	NM_001206947	PICALM	TCCTTCATTCCACCGGAGTCTG#CGGCCTCTGTGGGATTTAGGGA#((((..((((((.(((((.(((#))).)))))))))))..)))).	2558	2580	1.0	-19.9	0	0.0001885543	0.647	4.579166	4.42924512125	-11.246700994873427	18	22	11	3UTR	MIRT439978	1	1
hsa-miR-205-5p	NM_005643	TAF11	TCCTTCATTCCACCGGAGTCTG#GGATTTTGGTGAGTGAT#....(((((.(((((((((((.#)))))))))))))))).	1493	1510	1.0	-18.8	0	3.118767e-05	0.632	3.465550545454546	3.85256271975	-10.789068936966107	16	17	16	3UTR	MIRT439488	0	0
hsa-miR-205-5p	NM_052932	TMEM123	TCCTTCATTCCACCGGAGTCTG#AGACAAACAAGTCCTATCTTTTTTTTTTTGGCTGGGGTGGGGGC#.(((((((((((((((((....#.)))))).))))))))))).	1010	1054	1.0	-20.3	1	0.002838458	0.588	-0.19802762222222223	0.11148754875000005	-3.793324837357118	17	20	11	3UTR	MIRT439441	0	0
hsa-miR-125a-5p	NM_001354870	MYC	TCCCTGAGACCCTTTAACCTGTGA#CATGGGTTATCTCGCAAACCCCAGAGGATCTCTGGGAG#((((.((((.(((((((((((((.#)))))))))..............)))).)))).)))).	3457	3495	1.0	-25.0	0	4.154559e-05	0.544	-0.7779319255555557	-0.15981196450000007	-9.299118089342315	21	38	9	3UTR	MIRT439111	0	0
hsa-miR-30d-5p	NM_018036	ATG2B	TGTAAACATCCCCGACTGGAAG#CTTCTTTGGGGATGA#......(((((((((..(((((#)))))))))))))).	10448	10463	0.9743589743589743	-18.9	0	0.0002317989	0.588	3.7540070444444447	4.7037435425	-15.799607484947062	14	15	14	3UTR	MIRT438869	0	1
hsa-miR-486-5p	NM_005324	H3-3B	TCCTGTACTGAGCTGCCCCGAG#TTTGGTTGTAGGCGGCTTCCTGTATGGGAT#((((((((.(((((((((((((#))))).....))))))))...)))))))).	2562	2592	1.0	-24.5	1	0.0003214226	0.5	4.15821177777778	2.670987220000001	-4.993964104447428	21	30	8	3UTR	MIRT438848	1	0
hsa-miR-486-5p	NM_014333	CADM1	TCCTGTACTGAGCTGCCCCGAG#CGGCTCAGTATAGA#..(((((((((((((.......#))))))))))))).	2141	2155	1.0	-21.4	1	3.179104e-06	0.544	0.08745158769230771	0.941211725	-5.1900497996759025	13	14	13	3UTR	MIRT438847	1	1
hsa-miR-486-5p	NM_001301043	CADM1	TCCTGTACTGAGCTGCCCCGAG#CGGCTCAGTATAGA#..(((((((((((((.......#))))))))))))).	2228	2242	1.0	-21.4	1	3.179104e-06	0.544	0.7175194769230769	0.8966961280000004	-5.1900497996759025	13	14	13	3UTR	MIRT438847	1	1
hsa-miR-486-5p	NM_001301044	CADM1	TCCTGTACTGAGCTGCCCCGAG#CGGCTCAGTATAGA#..(((((((((((((.......#))))))))))))).	2174	2188	1.0	-21.4	1	3.179104e-06	0.544	1.1215863230769232	0.7386650304999998	-5.1900497996759025	13	14	13	3UTR	MIRT438847	1	1
hsa-miR-486-5p	NM_001301045	CADM1	TCCTGTACTGAGCTGCCCCGAG#CGGCTCAGTATAGA#..(((((((((((((.......#))))))))))))).	2144	2158	1.0	-21.4	1	3.179104e-06	0.544	0.3134536646153846	0.9167281150000002	-5.1900497996759025	13	14	13	3UTR	MIRT438847	1	1
hsa-miR-370-3p	NM_002412	MGMT	GCCTGCTGGGGTGGAACCTGGT#GCCAGCTCGGACTTCACCCCGTTGGAGCGGGCA#(((((((((((((((.((((((#))))....))..)))))))).....))))))).	4242	4275	1.0	-29.4	1	7.582584e-07	0.397	0.0	0.0	-4.1706235265052785	21	33	8	3UTR	MIRT438833	0	1
hsa-miR-9-5p	NM_001204107	BCL2L11	TCTTTGGTTATCTAGCTGTATGA#TCAGAGGCAGCAGATGCCCAGGGAG#(((((((.(((((.(((((....#.)))))))))).))))))).	2224	2249	0.9743589743589743	-21.6	1	3.518617e-05	0.456	-0.2795555571428571	-0.44315372124999985	-7.1080492929027015	17	20	10	3UTR	MIRT438753	1	1
hsa-miR-9-5p	NM_001204108	BCL2L11	TCTTTGGTTATCTAGCTGTATGA#TCAGAGGCAGCAGATGCCCAGGGAG#(((((((.(((((.(((((....#.)))))))))).))))))).	2429	2454	0.9743589743589743	-21.6	1	3.518617e-05	0.456	-0.2795555571428571	-0.44315372124999985	-7.1080492929027015	17	20	10	3UTR	MIRT438753	1	1
hsa-miR-9-5p	NM_001204109	BCL2L11	TCTTTGGTTATCTAGCTGTATGA#TCAGAGGCAGCAGATGCCCAGGGAG#(((((((.(((((.(((((....#.)))))))))).))))))).	2318	2343	0.9743589743589743	-21.6	1	3.518617e-05	0.456	-0.2795555571428571	-0.44315372124999985	-7.1080492929027015	17	20	10	3UTR	MIRT438753	1	1
hsa-miR-9-5p	NM_001204110	BCL2L11	TCTTTGGTTATCTAGCTGTATGA#TCAGAGGCAGCAGATGCCCAGGGAG#(((((((.(((((.(((((....#.)))))))))).))))))).	2159	2184	0.9743589743589743	-21.6	1	3.518617e-05	0.456	-0.2795555571428571	-0.44315372124999985	-7.1080492929027015	17	20	10	3UTR	MIRT438753	1	1
hsa-miR-9-5p	NM_001204112	BCL2L11	TCTTTGGTTATCTAGCTGTATGA#TCAGAGGCAGCAGATGCCCAGGGAG#(((((((.(((((.(((((....#.)))))))))).))))))).	2138	2163	0.9743589743589743	-21.6	1	3.518617e-05	0.456	-0.2795555571428571	-0.44315372124999985	-7.1080492929027015	17	20	10	3UTR	MIRT438753	1	1
hsa-miR-9-5p	NM_006538	BCL2L11	TCTTTGGTTATCTAGCTGTATGA#TCAGAGGCAGCAGATGCCCAGGGAG#(((((((.(((((.(((((....#.)))))))))).))))))).	2117	2142	0.9743589743589743	-21.6	1	3.518617e-05	0.456	-0.2795555571428571	-0.44315372124999985	-7.1080492929027015	17	20	10	3UTR	MIRT438753	1	1
hsa-miR-9-5p	NM_138621	BCL2L11	TCTTTGGTTATCTAGCTGTATGA#TCAGAGGCAGCAGATGCCCAGGGAG#(((((((.(((((.(((((....#.)))))))))).))))))).	2297	2322	0.9743589743589743	-21.6	1	3.518617e-05	0.456	-0.2795555571428571	-0.44315372124999985	-7.1080492929027015	17	20	10	3UTR	MIRT438753	1	1
hsa-miR-9-5p	NM_138622	BCL2L11	TCTTTGGTTATCTAGCTGTATGA#TCAGAGGCAGCAGATGCCCAGGGAG#(((((((.(((((.(((((....#.)))))))))).))))))).	2422	2447	0.9743589743589743	-21.6	1	3.518617e-05	0.456	-0.2795555571428571	-0.44315372124999985	-7.1080492929027015	17	20	10	3UTR	MIRT438753	1	1
hsa-miR-9-5p	NM_138623	BCL2L11	TCTTTGGTTATCTAGCTGTATGA#TCAGAGGCAGCAGATGCCCAGGGAG#(((((((.(((((.(((((....#.)))))))))).))))))).	2242	2267	0.9743589743589743	-21.6	1	3.518617e-05	0.456	-0.2795555571428571	-0.44315372124999985	-7.1080492929027015	17	20	10	3UTR	MIRT438753	1	1
hsa-miR-9-5p	NM_138624	BCL2L11	TCTTTGGTTATCTAGCTGTATGA#TCAGAGGCAGCAGATGCCCAGGGAG#(((((((.(((((.(((((....#.)))))))))).))))))).	2330	2355	0.9743589743589743	-21.6	1	3.518617e-05	0.456	-0.2795555571428571	-0.44315372124999985	-7.1080492929027015	17	20	10	3UTR	MIRT438753	1	1
hsa-miR-9-5p	NM_138625	BCL2L11	TCTTTGGTTATCTAGCTGTATGA#TCAGAGGCAGCAGATGCCCAGGGAG#(((((((.(((((.(((((....#.)))))))))).))))))).	2143	2168	0.9743589743589743	-21.6	1	3.518617e-05	0.456	-0.2795555571428571	-0.44315372124999985	-7.1080492929027015	17	20	10	3UTR	MIRT438753	1	1
hsa-miR-9-5p	NM_138626	BCL2L11	TCTTTGGTTATCTAGCTGTATGA#TCAGAGGCAGCAGATGCCCAGGGAG#(((((((.(((((.(((((....#.)))))))))).))))))).	2193	2218	0.9743589743589743	-21.6	1	3.518617e-05	0.456	-0.2795555571428571	-0.44315372124999985	-7.1080492929027015	17	20	10	3UTR	MIRT438753	1	1
hsa-miR-214-3p	NM_052947	ALPK2	ACAGCAGGCACAGACAGGCAGT#GCCGACTGTGCGCCAAGATGCTTCTAAACCCATCACCTGCTGTC#(((((((((((((...(((...#)))..)))))).........................))))))).	6980	7024	1.0	-22.4	1	0.01064277	0.559	1.433687755526316	1.6574753727499998	-5.762913004276319	16	44	7	3UTR	MIRT438676	0	1
hsa-miR-125a-5p	NM_013252	CLEC5A	TCCCTGAGACCCTTTAACCTGTGA#GAAGGGCTGCTCAGGGAA#((((((((.((((((.........#))))))...)))))))).	1736	1754	1.0	-22.7	1	0.0001550622	0.456	-0.07031265	-0.147789245	-5.227013184751041	14	18	8	3UTR	MIRT438500	0	0
hsa-miR-125a-5p	NM_001301167	CLEC5A	TCCCTGAGACCCTTTAACCTGTGA#GAAGGGCTGCTCAGGGAA#((((((((.((((((.........#))))))...)))))))).	1667	1685	1.0	-22.7	1	0.0001550622	0.456	-0.6161693874999999	-0.19709244874999998	-5.227013184751041	14	18	8	3UTR	MIRT438500	0	0
hsa-miR-214-3p	NM_014143	CD274	ACAGCAGGCACAGACAGGCAGT#TGCTTGTTTATATAGTGTCTGGTA#..(.((((((((((((((((..#))))))))).....))))))).).	2319	2343	1.0	-20.3	0	0.0007515356	0.721	-0.2109565619047619	0.248105325	-7.98902299433148	17	24	9	3UTR	MIRT438406	0	0
hsa-miR-146b-5p	NM_001206998	ZNRF3	TGAGAACTGAATTCCATAGGCTG#AGTGTGTGTGCTTGGGGTTCCGAGGTGTGGGATTGAGTTCTCT#.(((((((.(((((((((..((.#.)).))))))))).))))))).	3258	3301	1.0	-23.4	1	0.0008855777	0.603	1.7278344444444445	1.4670338875	-4.849714495602881	18	22	9	3UTR	MIRT438327	1	1
hsa-miR-146b-5p	NM_032173	ZNRF3	TGAGAACTGAATTCCATAGGCTG#AGTGTGTGTGCTTGGGGTTCCGAGGTGTGGGATTGAGTTCTCT#.(((((((.(((((((((..((.#.)).))))))))).))))))).	2856	2899	1.0	-23.4	1	0.0008855777	0.603	1.7278344444444445	1.4670338875	-4.849714495602881	18	22	9	3UTR	MIRT438327	1	1
hsa-miR-214-3p	NM_138761	BAX	ACAGCAGGCACAGACAGGCAGT#GCTGCCTTGGACTGTGTTTT#.....((((((((.((((((((#))))))).)..)))))))).	641	661	1.0	-20.3	0	0.02661863	0.5	0.40838155555555555	1.4718134574999995	-14.522439560970808	16	20	8	3UTR	MIRT438124	0	1
hsa-miR-214-3p	NM_138763	BAX	ACAGCAGGCACAGACAGGCAGT#GCTGCCTTGGACTGTGTTTT#.....((((((((.((((((((#))))))).)..)))))))).	494	514	1.0	-20.3	0	0.02661863	0.5	0.40838155555555555	1.4718134574999995	-14.522439560970808	16	20	8	3UTR	MIRT438124	0	1
hsa-miR-214-3p	NM_138764	BAX	ACAGCAGGCACAGACAGGCAGT#GCTGCCTTGGACTGTGTTTT#.....((((((((.((((((((#))))))).)..)))))))).	602	622	1.0	-20.3	0	0.02661863	0.5	0.40838155555555555	1.4718134574999995	-14.522439560970808	16	20	8	3UTR	MIRT438124	0	1
hsa-miR-214-3p	NM_001291430	BAX	ACAGCAGGCACAGACAGGCAGT#GCTGCCTTGGACTGTGTTTT#.....((((((((.((((((((#))))))).)..)))))))).	1059	1079	1.0	-20.3	0	0.02661863	0.5	0.0	0.0	-14.522439560970808	16	20	8	3UTR	MIRT438124	0	1
hsa-miR-214-3p	NM_001291431	BAX	ACAGCAGGCACAGACAGGCAGT#GCTGCCTTGGACTGTGTTTT#.....((((((((.((((((((#))))))).)..)))))))).	442	462	1.0	-20.3	0	0.02661863	0.5	0.40838155555555555	1.4718134574999995	-14.522439560970808	16	20	8	3UTR	MIRT438124	0	1
hsa-miR-214-3p	NM_001195102	GSR	ACAGCAGGCACAGACAGGCAGT#GCCAGTACTGTGCTCTGCA#...((((((((((((.(((...#))).)).)))))).)))).	2224	2243	1.0	-24.7	0	0.0001620715	0.618	3.706918571428571	3.792502237499999	-6.747589273982352	15	19	6	3UTR	MIRT438092	0	0
hsa-miR-214-3p	NM_001195103	GSR	ACAGCAGGCACAGACAGGCAGT#GCCAGTACTGTGCTCTGCA#...((((((((((((.(((...#))).)).)))))).)))).	2152	2171	1.0	-24.7	0	0.0001620715	0.618	3.706918571428571	3.792502237499999	-6.747589273982352	15	19	6	3UTR	MIRT438092	0	0
hsa-miR-214-3p	NM_001195104	GSR	ACAGCAGGCACAGACAGGCAGT#GCCAGTACTGTGCTCTGCA#...((((((((((((.(((...#))).)).)))))).)))).	2065	2084	1.0	-24.7	0	0.0001620715	0.618	3.706918571428571	3.792502237499999	-6.747589273982352	15	19	6	3UTR	MIRT438092	0	0
hsa-miR-146a-5p	NM_000609	CXCL12	TGAGAACTGAATTCCATGGGTT#AGCCCAAGGGAATTCGGTGTGCAC#((...((((((((((.((((((#))))))..))))))))))...)).	1393	1417	1.0	-23.2	0	0.0007684276	0.368	0.0	0.0	-12.87922245058339	18	24	10	3UTR	MIRT438058	0	0
hsa-miR-125a-5p	NM_004620	TRAF6	TCCCTGAGACCCTTTAACCTGTGA#TCCAGGTTGTTACTAAGGATATTCAGGGAT#((((((((..(((((((((((.((#))))))))).....))))...)))))))).	2378	2408	1.0	-23.2	1	0.0009580608	0.676	0.0	0.0	-6.236470572775607	21	30	9	3UTR	MIRT438046	1	1
hsa-miR-125a-5p	NM_145803	TRAF6	TCCCTGAGACCCTTTAACCTGTGA#TCCAGGTTGTTACTAAGGATATTCAGGGAT#((((((((..(((((((((((.((#))))))))).....))))...)))))))).	2471	2501	1.0	-23.2	1	0.0009580608	0.676	0.112474875	-0.15991586250000006	-6.236470572775607	21	30	9	3UTR	MIRT438046	1	1
hsa-miR-370-3p	NM_024674	LIN28A	GCCTGCTGGGGTGGAACCTGGT#CCAGGTCTGCGCAGCAGGA#.(((((((..((((.((((((.#)))))))))).))))))).	1528	1547	1.0	-27.7	1	1.011748e-05	0.471	2.339413142857143	2.20160516125	-6.827670524181695	17	19	10	3UTR	MIRT437878	1	1
hsa-miR-125a-5p	NM_001166355	LFNG	TCCCTGAGACCCTTTAACCTGTGA#AGGGAAAAGTTCTCAGGGAA#(((((((((..((((..(((....#)))..)))).))))))))).	2189	2209	1.0	-22.7	1	0.002298998	0.559	2.8707804444444442	1.3611533150000001	-8.237904470243807	16	20	9	3UTR	MIRT437807	1	1
hsa-miR-205-5p	NM_001304717	PTEN	TCCTTCATTCCACCGGAGTCTG#TTTGTGTGGAATGAAGTGAG#(((((((((((((((((.....#)))).))))))))))).)).	7876	7896	1.0	-20.6	1	0.000512582	0.647	0.0	0.0	-3.937574446201665	17	20	11	3UTR	MIRT437791	1	0
hsa-miR-205-5p	NM_000314	PTEN	TCCTTCATTCCACCGGAGTCTG#TTTGTGTGGAATGAAGTGAG#(((((((((((((((((.....#)))).))))))))))).)).	7877	7897	1.0	-20.6	1	0.000512582	0.647	0.0	0.0	-3.937574446201665	17	20	11	3UTR	MIRT437791	1	0
hsa-miR-21-5p	NM_001145511	NFIA	TAGCTTATCAGACTGATGTTGA#TCATATGTGTCTGATAAGTG#..(((((((((((..(((.(((#))))))..))))))))))).	4617	4637	1.0	-17.8	1	0.02666604	0.662	4.325546363636364	4.2943728750000005	-6.549290197143331	17	20	11	3UTR	MIRT437773	1	1
hsa-miR-21-5p	NM_001145512	NFIA	TAGCTTATCAGACTGATGTTGA#TCATATGTGTCTGATAAGTG#..(((((((((((..(((.(((#))))))..))))))))))).	4582	4602	1.0	-17.8	1	0.02666604	0.662	4.325546363636364	4.2943728750000005	-6.549290197143331	17	20	11	3UTR	MIRT437773	1	1
hsa-miR-21-5p	NM_005595	NFIA	TAGCTTATCAGACTGATGTTGA#TCATATGTGTCTGATAAGTG#..(((((((((((..(((.(((#))))))..))))))))))).	4381	4401	1.0	-17.8	1	0.02666604	0.662	4.325546363636364	4.2943728750000005	-6.549290197143331	17	20	11	3UTR	MIRT437773	1	1
hsa-miR-21-5p	NM_001134673	NFIA	TAGCTTATCAGACTGATGTTGA#TCATATGTGTCTGATAAGTG#..(((((((((((..(((.(((#))))))..))))))))))).	4473	4493	1.0	-17.8	1	0.02666604	0.662	4.325546363636364	4.2943728750000005	-6.549290197143331	17	20	11	3UTR	MIRT437773	1	1
hsa-miR-214-3p	NM_001365951	KIF1B	ACAGCAGGCACAGACAGGCAGT#ACTGTCTGTTCATAGCGTGCCTGA#....(((((((.((((((((((#))))))))))......))))))).	8563	8587	1.0	-24.2	0	0.001066473	0.471	0.0	0.0	-12.893365778234283	17	24	10	3UTR	MIRT437676	0	1
hsa-miR-214-3p	NM_001365952	KIF1B	ACAGCAGGCACAGACAGGCAGT#ACTGTCTGTTCATAGCGTGCCTGA#....(((((((.((((((((((#))))))))))......))))))).	8377	8401	1.0	-24.2	0	0.001066473	0.471	0.0	0.0	-12.893365778234283	17	24	10	3UTR	MIRT437676	0	1
hsa-miR-214-3p	NM_015074	KIF1B	ACAGCAGGCACAGACAGGCAGT#ACTGTCTGTTCATAGCGTGCCTGA#....(((((((.((((((((((#))))))))))......))))))).	8289	8313	1.0	-24.2	0	0.001066473	0.471	-0.50057795	0.7226672249999999	-12.893365778234283	17	24	10	3UTR	MIRT437676	0	1
hsa-miR-214-3p	NM_001252036	RAB5B	ACAGCAGGCACAGACAGGCAGT#CTGCCCTTTTGGCTTGCA#...((((((.((((..(((((.#)))))..)))))))))).	2608	2626	1.0	-22.3	0	0.0009086429	0.485	0.3582683	0.5597708452500001	-8.725545302561166	15	18	10	3UTR	MIRT437673	0	0
hsa-miR-214-3p	NM_001252037	RAB5B	ACAGCAGGCACAGACAGGCAGT#TTGCCTGCATCTTTGGCTCTGCTGTG#(((((((((.(((((((((((.#)))))))....)))))).))))))).	1500	1526	1.0	-26.1	1	0.005469603	0.515	0.5476989539999999	0.89913990525	-5.180080914529843	20	26	7	3UTR	MIRT437673	0	0
hsa-miR-214-3p	NM_001252037	RAB5B	ACAGCAGGCACAGACAGGCAGT#CTGCCTTCCTTTGAGCTCTGTTGG#.((((((((.((((.((((((.#))))))...)))).)).)))))).	2933	2957	1.0	-22.8	1	0.0008209498	0.559	1.3495443333333332	0.6622836700000001	-5.771280865935932	18	24	6	3UTR	MIRT437673	0	0
hsa-miR-214-3p	NM_001282902	TRPS1	ACAGCAGGCACAGACAGGCAGT#GCCTCCTGTTGTGTGGCTGCA#...((((.((((((((((..((#))..)))))).)))).)))).	7842	7863	1.0	-22.4	0	0.003919485	0.603	0.0	0.0	-8.82817512285937	16	21	6	3UTR	MIRT437671	0	1
hsa-miR-214-3p	NM_001282902	TRPS1	ACAGCAGGCACAGACAGGCAGT#ACTGCAGCATATCACTTTTTCTTTTTGTGCCTCAGGTTCCTCAGCTGTA#((((((((((((((.(((((((#)))))...............)).)))))))))...........))))).	8761	8810	1.0	-21.6	1	0.01300435	0.735	0.0	0.0	-4.6730240064523	21	49	9	3UTR	MIRT437671	0	1
hsa-miR-214-3p	NM_001345859	ABLIM3	ACAGCAGGCACAGACAGGCAGT#ACTGCCTGCCATGAGACTTGCTT#..(((((((.(((.((((((((#)))))))).).)).).)))))).	2112	2135	1.0	-21.7	1	8.779039e-05	0.5	2.255695875	1.94430009	-7.056347105220874	18	23	8	3UTR	MIRT437668	0	0
hsa-miR-146b-5p	NM_005436	CCDC6	TGAGAACTGAATTCCATAGGCTG#GCCTTCATGGTACAGTTCTCAG#(((((((((....((((((((..#))))..))))..))))))))).	3463	3485	1.0	-22.6	1	0.0365331	0.662	1.6221014333333332	0.9392800862500001	-12.640789312202793	17	22	9	3UTR	MIRT437624	1	1
hsa-miR-146a-5p	NM_005436	CCDC6	TGAGAACTGAATTCCATGGGTT#GCCTTCATGGTACAGTTCTCAG#(((((((((....((((((((.#)))..)))))..))))))))).	3463	3485	1.0	-21.1	1	0.0365331	0.662	1.6221014333333332	0.9392800862500001	-12.640789312202793	17	22	9	3UTR	MIRT437618	1	1
hsa-miR-146a-5p	NM_005436	CCDC6	TGAGAACTGAATTCCATGGGTT#ACCTATGGGAAGCTGACTTCCCTCAGTCGGGCACTTCTCAT#((((((((((.((((((((((.#))))))))))............)))))........))))).	4041	4082	1.0	-18.4	1	0.004674899	0.441	3.8429187000000007	3.22982611	-6.7623489216120145	20	41	10	3UTR	MIRT437618	1	1
hsa-miR-125a-5p	NM_014112	TRPS1	TCCCTGAGACCCTTTAACCTGTGA#GCAGAGGAGGAGAAATTGAAGGTCCAGGGC#.(((((.((((((((..(((((..#)))).)..))))........))))))))).	4897	4927	0.9692307692307692	-20.4	0	0.003918076	0.529	0.7835683	1.7107905975	-5.570060452532049	18	30	9	3UTR	MIRT437585	1	1
hsa-miR-125a-5p	NM_001330599	TRPS1	TCCCTGAGACCCTTTAACCTGTGA#GCAGAGGAGGAGAAATTGAAGGTCCAGGGC#.(((((.((((((((..(((((..#)))).)..))))........))))))))).	4739	4769	1.0	-20.4	0	0.003918076	0.529	2.2463513125000003	1.4592115150000002	-5.570060452532049	18	30	9	3UTR	MIRT437585	1	1
hsa-miR-125a-5p	NM_001282902	TRPS1	TCCCTGAGACCCTTTAACCTGTGA#GCAGAGGAGGAGAAATTGAAGGTCCAGGGC#.(((((.((((((((..(((((..#)))).)..))))........))))))))).	4448	4478	1.0	-20.4	0	0.003918076	0.529	0.0	0.0	-5.570060452532049	18	30	9	3UTR	MIRT437585	1	1
hsa-miR-125a-5p	XM_047444019	GRHL1	TCCCTGAGACCCTTTAACCTGTGA#TCACGGGTATCTTTAGGTTCAGGGAA#(((((((.(((.....((((((((#)))))))).......)))))))))).	2904	2930	1.0	-25.0	1	0.002857251	0.618	0.0	0.0	-12.712481855719549	18	26	10	3UTR	MIRT437584	1	0
hsa-miR-125a-5p	XM_006711882	GRHL1	TCCCTGAGACCCTTTAACCTGTGA#TCACGGGTATCTTTAGGTTCAGGGAA#(((((((.(((.....((((((((#)))))))).......)))))))))).	3347	3373	1.0	-25.0	1	0.002857251	0.618	0.0	0.0	-12.712481855719549	18	26	10	3UTR	MIRT437584	1	0
hsa-miR-125a-5p	NM_001378497	B4GALT1	TCCCTGAGACCCTTTAACCTGTGA#CAGGTGGGGCTTAGGTGGA#((((((((.((((...(((((...#))))))))))))))).)).	1128	1147	0.9743589743589743	-21.4	1	0.0001406235	0.471	0.0	0.0	-6.819302662522082	17	19	15	3UTR	MIRT437583	1	0
hsa-miR-125a-5p	NM_001497	B4GALT1	TCCCTGAGACCCTTTAACCTGTGA#TTACTGGGGATTTCAGGGCTGGGGGTTCAGGGAG#(((((((.((((((...((((.((#.)).))))...))))))))))))).	3743	3777	1.0	-27.1	1	5.117389e-05	0.471	0.0	0.0	-7.219708015936543	19	25	13	3UTR	MIRT437583	1	0
hsa-miR-205-5p	NM_005342	HMGB3	TCCTTCATTCCACCGGAGTCTG#TAGTGTAACATTTTATCCAGGTTGGGGTGAGGGGA#(((((((((((((((((.....#.))).))).))))))))))).	2282	2317	1.0	-23.3	1	0.0008733759	0.5	-0.27694316842105265	0.00415938224999994	-3.937574446201665	17	21	11	3UTR	MIRT437429	0	0
hsa-miR-205-5p	NM_001301228	HMGB3	TCCTTCATTCCACCGGAGTCTG#TAGTGTAACATTTTATCCAGGTTGGGGTGAGGGGA#(((((((((((((((((.....#.))).))).))))))))))).	2497	2532	1.0	-23.3	1	0.0008733759	0.5	-0.5623356568421054	-0.20387594675000004	-3.937574446201665	17	21	11	3UTR	MIRT437429	0	0
hsa-miR-646	NM_024595	AKIRIN1	AAGCAGCTGCCTCTGAGGC#CCTCAAGAGATGGCTGCTG#.((((((((.((((((((.#))))).))).)))))))).	716	735	1.0	-23.3	1	0.005323602	0.544	3.250542222222222	3.096478575	-5.035831305685297	16	19	8	3UTR	MIRT403798	0	1
hsa-miR-214-3p	NM_001259	CDK6	ACAGCAGGCACAGACAGGCAGT#ACAGGTGTGCCTGTCTAGGCCTGG#....(((((..(((((((((..#.)))))))))..))))).	10174	10198	1.0	-27.2	0	1.26818e-05	0.426	0.12124463333333334	1.0863680475000002	-13.613843412376458	14	18	9	3UTR	MIRT393091	0	1
hsa-miR-214-3p	NM_001259	CDK6	ACAGCAGGCACAGACAGGCAGT#GCTGCCCTGTGTGAAGCTGTC#(((((..((((((...((((((#))))))))))))...))))).	7952	7973	1.0	-23.4	0	9.82085e-05	0.441	0.3667945666666667	0.33267025749999996	-9.207558300340686	17	21	12	3UTR	MIRT393091	0	1
hsa-miR-214-3p	NM_001145306	CDK6	ACAGCAGGCACAGACAGGCAGT#ACAGGTGTGCCTGTCTAGGCCTGG#....(((((..(((((((((..#.)))))))))..))))).	10183	10207	1.0	-27.2	0	1.26818e-05	0.426	0.7082957333333335	1.2822772587500002	-13.613843412376458	14	18	9	3UTR	MIRT393091	0	1
hsa-miR-214-3p	NM_001145306	CDK6	ACAGCAGGCACAGACAGGCAGT#GCTGCCCTGTGTGAAGCTGTC#(((((..((((((...((((((#))))))))))))...))))).	7961	7982	1.0	-23.4	0	9.82085e-05	0.441	0.41469006666666663	0.26801199624999994	-9.207558300340686	17	21	12	3UTR	MIRT393091	0	1
hsa-miR-146b-5p	NM_021127	PMAIP1	TGAGAACTGAATTCCATAGGCTG#GGAACAGTTAGTTCTCAT#((((((((((.((((........#))))...)))))))))).	1341	1359	1.0	-17.1	1	0.0006099581	0.721	0.17597163	0.04978752000000003	-6.995398001915627	14	18	10	3UTR	MIRT387608	0	1
hsa-miR-146a-5p	NM_021127	PMAIP1	TGAGAACTGAATTCCATGGGTT#GGAACAGTTAGTTCTCAT#((((((((((.((((.......#))))...)))))))))).	1341	1359	1.0	-17.1	1	0.0006099581	0.721	0.17597163	0.04978752000000003	-6.995398001915627	14	18	10	3UTR	MIRT387607	0	1
hsa-miR-646	NM_005063	SCD	AAGCAGCTGCCTCTGAGGC#TTCAGAGGCAGTGATGACTTGCTG#.((((((((((((((((..#)))))))))))).......)))).	2998	3022	1.0	-23.9	1	6.493942e-05	0.471	0.28014687826086965	0.03329042500000007	-3.793324837357118	16	24	12	3UTR	MIRT329703	0	0
hsa-miR-205-5p	NM_001282185	ETF1	TCCTTCATTCCACCGGAGTCTG#GACCTCCTGGTGGGGTTGGAGC#..((((((((((((((((((..#))).))).)))))))).)))).	2467	2489	1.0	-22.5	1	3.626699e-05	0.559	0.0	0.0	-4.95700071937229	18	22	8	3UTR	MIRT329332	1	0
hsa-miR-205-5p	NM_004730	ETF1	TCCTTCATTCCACCGGAGTCTG#GACCTCCTGGTGGGGTTGGAGC#..((((((((((((((((((..#))).))).)))))))).)))).	2518	2540	1.0	-22.5	1	3.626699e-05	0.559	0.0	0.0	-4.95700071937229	18	22	8	3UTR	MIRT329332	1	0
hsa-miR-2110	NM_001243076	E2F3	TTGGGGAAACGGCCGCTGAGTG#CAGGTGGCAGCGGCCATCTCCCAC#.((((((...((((((((....#.)))))))).)).)))).	2715	2739	1.0	-25.0	1	1.008165e-08	0.382	0.5209053375	0.433187185	-8.40585589311169	14	18	8	3UTR	MIRT317152	0	0
hsa-miR-2110	NM_001949	E2F3	TTGGGGAAACGGCCGCTGAGTG#CAGCGGCCATCTCCCAC#.((((((...((((((((....#)))))))).)).)))).	3268	3285	1.0	-24.8	1	1.008165e-08	0.382	0.5257782875	0.8836734825000001	-8.40585589311169	14	17	8	3UTR	MIRT317152	0	0
hsa-miR-191-5p	NM_005927	MFAP3	CAACGGAATCCCAAAAGCAGCTG#GGCTGCTTTTGTAGCCTTTCCA#....((((...(((((((((((.#)))))))))))......)))).	2448	2470	1.0	-19.9	0	0.001831879	0.632	0.0	0.0	-14.67023307062222	15	22	11	3UTR	MIRT312643	0	0
hsa-miR-9-5p	NM_006636	MTHFD2	TCTTTGGTTATCTAGCTGTATGA#CATGCCTGCTTACCTAGATTATTAAATGTGGAGCAAGATGACCAGAC#..(((((((((((.(((.(((..#.))).))).))))))))))).	3041	3088	0.9615384615384616	-21.2	1	0.0301002	0.691	0.19969281818181822	0.543323165	-5.813840636892696	17	21	11	3UTR	MIRT303632	1	1
hsa-miR-9-5p	XM_006711924	MTHFD2	TCTTTGGTTATCTAGCTGTATGA#CATGCCTGCTTACCTAGATTATTAAATGTGGAGCAAGATGACCAGAC#..(((((((((((.(((.(((..#.))).))).))))))))))).	2856	2903	0.9615384615384616	-21.2	1	0.0301002	0.691	0.0	0.0	-5.813840636892696	17	21	11	3UTR	MIRT303632	1	1
hsa-miR-2110	NM_003901	SGPL1	TTGGGGAAACGGCCGCTGAGTG#ACCAAGCTGCCGTTCCCTAT#.(((((.((((((.(((..((.#))..))).))))))))))).	2801	2821	1.0	-23.2	0	0.01715904	0.485	0.0	0.0	-6.193851289748842	16	20	11	3UTR	MIRT263243	0	0
hsa-miR-2110	XM_005270263	SGPL1	TTGGGGAAACGGCCGCTGAGTG#ACCAAGCTGCCGTTCCCTAT#.(((((.((((((.(((..((.#))..))).))))))))))).	2835	2855	1.0	-23.2	0	0.01715904	0.485	0.0	0.0	-6.193851289748842	16	20	11	3UTR	MIRT263243	0	0
hsa-miR-2110	XM_011540317	SGPL1	TTGGGGAAACGGCCGCTGAGTG#ACCAAGCTGCCGTTCCCTAT#.(((((.((((((.(((..((.#))..))).))))))))))).	2811	2831	1.0	-23.2	0	0.01715904	0.485	0.0	0.0	-6.193851289748842	16	20	11	3UTR	MIRT263243	0	0
hsa-miR-2110	XM_011540318	SGPL1	TTGGGGAAACGGCCGCTGAGTG#ACCAAGCTGCCGTTCCCTAT#.(((((.((((((.(((..((.#))..))).))))))))))).	2731	2751	1.0	-23.2	0	0.01715904	0.485	0.0	0.0	-6.193851289748842	16	20	11	3UTR	MIRT263243	0	0
hsa-miR-125a-5p	NM_001164440	ANKRD33B	TCCCTGAGACCCTTTAACCTGTGA#CACAGGGGTGGGGCTCGGGA#..((((((.((((....((((((.#))))))...)))))))))).	6085	6105	1.0	-28.1	1	5.546043e-12	0.368	-0.4350764	-0.25940170874999996	-7.838728935692706	16	20	10	3UTR	MIRT256244	1	1
hsa-miR-125a-5p	NM_001164440	ANKRD33B	TCCCTGAGACCCTTTAACCTGTGA#CACAGGCCCCTCGGTCTCAGGA#..(((((((((......((((((.#))))))......))))))))).	5435	5457	1.0	-27.5	1	8.067223e-05	0.353	-0.36123498888888894	-0.17779123875000002	-11.418273199709544	15	22	9	3UTR	MIRT256244	1	1
hsa-miR-646	NM_004798	KIF3B	AAGCAGCTGCCTCTGAGGC#GCCTCAGGAAGGTGGCGACTC#.((..((((((((((((((#)))))))..)))))))..)).	4030	4051	1.0	-23.8	0	0.01010282	0.456	-0.08153858750000006	0.16358709625	-10.94438428712878	16	21	7	3UTR	MIRT235598	0	1
hsa-miR-646	NM_153607	CREBRF	AAGCAGCTGCCTCTGAGGC#GTTTTGGAGGTAGTA#.....((((((((((((((#)))))))))))))).	6966	6981	1.0	-19.0	0	0.001159267	0.603	0.9787953571428573	0.8521462000000002	-13.6655996434504	14	15	14	3UTR	MIRT215383	0	1
hsa-miR-30d-5p	NM_001242336	MFAP3	TGTAAACATCCCCGACTGGAAG#TCCTTGGTGGGGGTGTA#.....(((((((((...(((..#)))....))))))))).	2302	2319	1.0	-18.9	0	0.0003807246	0.647	0.563353058888889	0.678037290375	-14.634098284004649	12	17	9	3UTR	MIRT215131	0	1
hsa-miR-1914-5p	NM_001166693	AFF1	CCCTGTGCCCGGCCCACTTCTG#AGGAGTGGGAGGGCCCAGC#..(((.((((..(((((((((.#))))))))).)))).))).	6922	6941	1.0	-27.2	0	5.441252e-05	0.515	-0.39593916666666673	-0.4518284025	-13.029537265572042	16	19	9	3UTR	MIRT213749	0	0
hsa-miR-1914-5p	NM_001166693	AFF1	CCCTGTGCCCGGCCCACTTCTG#GAGGCTTGAGGCTGGGCTTTCGGGT#.((((.((((((((((((((..#))))..)).))))))))...)))).	7532	7557	1.0	-26.2	0	0.000125209	0.632	0.09853241176470591	0.04943989750000002	-5.694283598550164	18	25	8	3UTR	MIRT213749	0	0
hsa-miR-1914-5p	NM_005935	AFF1	CCCTGTGCCCGGCCCACTTCTG#AGGAGTGGGAGGGCCCAGC#..(((.((((..(((((((((.#))))))))).)))).))).	6769	6788	1.0	-27.2	0	5.441252e-05	0.515	-0.18798155555555557	0.30169456124999994	-13.029537265572042	16	19	9	3UTR	MIRT213749	0	0
hsa-miR-1914-5p	NM_005935	AFF1	CCCTGTGCCCGGCCCACTTCTG#GAGGCTTGAGGCTGGGCTTTCGGGT#.((((.((((((((((((((..#))))..)).))))))))...)))).	7379	7404	1.0	-26.2	0	0.000125209	0.632	-0.035919670588235315	0.37048830374999986	-5.694283598550164	18	25	8	3UTR	MIRT213749	0	0
hsa-miR-1914-5p	NM_001313959	AFF1	CCCTGTGCCCGGCCCACTTCTG#AGGAGTGGGAGGGCCCAGC#..(((.((((..(((((((((.#))))))))).)))).))).	6772	6791	1.0	-27.2	0	5.441252e-05	0.515	0.25392923333333334	0.33971176749999993	-13.029537265572042	16	19	9	3UTR	MIRT213749	0	0
hsa-miR-646	NM_020791	TAOK1	AAGCAGCTGCCTCTGAGGC#TCCAGAGGCTGGCTGTA#..(((((((((((((.((.#))))))))).)))))).	6655	6672	1.0	-22.6	1	0.0005998398	0.559	1.7435121428571427	0.6525068400000001	-5.1900497996759025	15	17	9	3UTR	MIRT196460	0	1
hsa-miR-646	NM_025142	TAOK1	AAGCAGCTGCCTCTGAGGC#TCCAGAGGCTGGCTGTA#..(((((((((((((.((.#))))))))).)))))).	5649	5666	1.0	-22.6	1	0.0005998398	0.559	1.7435121428571427	0.6525068400000001	-5.1900497996759025	15	17	9	3UTR	MIRT196460	0	1
hsa-miR-101-3p	NM_015646	RAP1B	TACAGTACTGTGATAACTGAA#GTCACAGACTGTAT#((((((.(((((((.......#))))))))))))).	12136	12150	1.0	-17.0	0	0.003434718	0.809	-0.2605917142857143	0.30803964000000006	-6.449759621627232	13	14	13	3UTR	MIRT188232	0	1
hsa-miR-101-3p	NM_001251917	RAP1B	TACAGTACTGTGATAACTGAA#GTCACAGACTGTAT#((((((.(((((((.......#))))))))))))).	12010	12024	1.0	-17.0	0	0.003434718	0.809	-0.2605917142857143	0.30803964000000006	-6.449759621627232	13	14	13	3UTR	MIRT188232	0	1
hsa-miR-101-3p	NM_001251918	RAP1B	TACAGTACTGTGATAACTGAA#GTCACAGACTGTAT#((((((.(((((((.......#))))))))))))).	12001	12015	1.0	-17.0	0	0.003434718	0.809	-0.2605917142857143	0.30803964000000006	-6.449759621627232	13	14	13	3UTR	MIRT188232	0	1
hsa-miR-101-3p	NM_001251921	RAP1B	TACAGTACTGTGATAACTGAA#GTCACAGACTGTAT#((((((.(((((((.......#))))))))))))).	12070	12084	1.0	-17.0	0	0.003434718	0.809	-0.2605917142857143	0.30803964000000006	-6.449759621627232	13	14	13	3UTR	MIRT188232	0	1
hsa-miR-101-3p	NM_001251922	RAP1B	TACAGTACTGTGATAACTGAA#GTCACAGACTGTAT#((((((.(((((((.......#))))))))))))).	11986	12000	1.0	-17.0	0	0.003434718	0.809	-0.2605917142857143	0.30803964000000006	-6.449759621627232	13	14	13	3UTR	MIRT188232	0	1
hsa-miR-101-3p	NM_001010942	RAP1B	TACAGTACTGTGATAACTGAA#GTCACAGACTGTAT#((((((.(((((((.......#))))))))))))).	12127	12141	1.0	-17.0	0	0.003434718	0.809	0.0	0.0	-6.449759621627232	13	14	13	3UTR	MIRT188232	0	1
hsa-miR-646	NM_017761	PNRC2	AAGCAGCTGCCTCTGAGGC#GTCAAGGGGTAGGTGCA#..(((.((((((((..(((#))).)))))))).))).	2033	2050	1.0	-21.0	0	0.0002742014	0.588	-0.3195362500000001	-0.15801694874999997	-7.826458121119584	14	17	8	3UTR	MIRT186378	0	1
hsa-miR-214-3p	XM_005245337	ASH1L	ACAGCAGGCACAGACAGGCAGT#ACAGCCTTTTAGTGCCTGCA#...(((((((((((.((((.((#)).))))))).)))))))).	5683	5703	1.0	-22.9	0	0.01192791	0.529	0.0	0.0	-7.249989753929374	17	20	8	3UTR	MIRT181245	0	1
hsa-miR-30d-5p	NM_001289125	IFNAR2	TGTAAACATCCCCGACTGGAAG#CTTCCAGGTGACATCACCTATGCACATTCCCAGTATGGGGACCATAGTATCATTCAGTGCATTGTTTACAT#(((((((((((((((((((...#.))))).)))))).....................)))))))).	2040	2111	1.0	-23.4	1	0.01661449	0.603	0.0	0.0	-3.937574446201665	19	43	8	3UTR	MIRT155237	1	1
hsa-miR-30d-5p	NM_207584	IFNAR2	TGTAAACATCCCCGACTGGAAG#CTTCCAGGTGACATCACCTATGCACATTCCCAGTATGGGGACCATAGTATCATTCAGTGCATTGTTTACAT#(((((((((((((((((((...#.))))).)))))).....................)))))))).	2226	2297	1.0	-23.4	1	0.01661449	0.603	0.0	0.0	-3.937574446201665	19	43	8	3UTR	MIRT155237	1	1
hsa-miR-30d-5p	NM_000874	IFNAR2	TGTAAACATCCCCGACTGGAAG#CTTCCAGGTGACATCACCTATGCACATTCCCAGTATGGGGACCATAGTATCATTCAGTGCATTGTTTACAT#(((((((((((((((((((...#.))))).)))))).....................)))))))).	2272	2343	1.0	-23.4	1	0.01661449	0.603	0.0	0.0	-3.937574446201665	19	43	8	3UTR	MIRT155237	1	1
hsa-miR-192-5p	NM_001204107	BCL2L11	CTGACCTATGAATTGACAGCC#TTGTGAGTATTTATTAGATTCGTAGGTCAT#.(((((((((((((.......#.))))))))))))).	3447	3477	1.0	-18.1	1	0.0139541	0.706	3.111772030769231	1.3432469237499998	-4.761823477911366	13	15	13	3UTR	MIRT155023	0	0
hsa-miR-192-5p	NM_001204108	BCL2L11	CTGACCTATGAATTGACAGCC#TTGTGAGTATTTATTAGATTCGTAGGTCAT#.(((((((((((((.......#.))))))))))))).	3652	3682	1.0	-18.1	1	0.0139541	0.706	3.111772030769231	1.3432469237499998	-4.761823477911366	13	15	13	3UTR	MIRT155023	0	0
hsa-miR-192-5p	NM_001204109	BCL2L11	CTGACCTATGAATTGACAGCC#TTGTGAGTATTTATTAGATTCGTAGGTCAT#.(((((((((((((.......#.))))))))))))).	3541	3571	1.0	-18.1	1	0.0139541	0.706	3.111772030769231	1.3432469237499998	-4.761823477911366	13	15	13	3UTR	MIRT155023	0	0
hsa-miR-192-5p	NM_001204110	BCL2L11	CTGACCTATGAATTGACAGCC#TTGTGAGTATTTATTAGATTCGTAGGTCAT#.(((((((((((((.......#.))))))))))))).	3382	3412	1.0	-18.1	1	0.0139541	0.706	3.111772030769231	1.3432469237499998	-4.761823477911366	13	15	13	3UTR	MIRT155023	0	0
hsa-miR-192-5p	NM_001204112	BCL2L11	CTGACCTATGAATTGACAGCC#TTGTGAGTATTTATTAGATTCGTAGGTCAT#.(((((((((((((.......#.))))))))))))).	3361	3391	1.0	-18.1	1	0.0139541	0.706	3.111772030769231	1.3432469237499998	-4.761823477911366	13	15	13	3UTR	MIRT155023	0	0
hsa-miR-192-5p	NM_006538	BCL2L11	CTGACCTATGAATTGACAGCC#TTGTGAGTATTTATTAGATTCGTAGGTCAT#.(((((((((((((.......#.))))))))))))).	3340	3370	1.0	-18.1	1	0.0139541	0.706	3.111772030769231	1.3432469237499998	-4.761823477911366	13	15	13	3UTR	MIRT155023	0	0
hsa-miR-192-5p	NM_138621	BCL2L11	CTGACCTATGAATTGACAGCC#TTGTGAGTATTTATTAGATTCGTAGGTCAT#.(((((((((((((.......#.))))))))))))).	3520	3550	1.0	-18.1	1	0.0139541	0.706	3.111772030769231	1.3432469237499998	-4.761823477911366	13	15	13	3UTR	MIRT155023	0	0
hsa-miR-192-5p	NM_138622	BCL2L11	CTGACCTATGAATTGACAGCC#TTGTGAGTATTTATTAGATTCGTAGGTCAT#.(((((((((((((.......#.))))))))))))).	3645	3675	1.0	-18.1	1	0.0139541	0.706	3.111772030769231	1.3432469237499998	-4.761823477911366	13	15	13	3UTR	MIRT155023	0	0
hsa-miR-192-5p	NM_138623	BCL2L11	CTGACCTATGAATTGACAGCC#TTGTGAGTATTTATTAGATTCGTAGGTCAT#.(((((((((((((.......#.))))))))))))).	3465	3495	1.0	-18.1	1	0.0139541	0.706	3.111772030769231	1.3432469237499998	-4.761823477911366	13	15	13	3UTR	MIRT155023	0	0
hsa-miR-192-5p	NM_138624	BCL2L11	CTGACCTATGAATTGACAGCC#TTGTGAGTATTTATTAGATTCGTAGGTCAT#.(((((((((((((.......#.))))))))))))).	3553	3583	1.0	-18.1	1	0.0139541	0.706	3.111772030769231	1.3432469237499998	-4.761823477911366	13	15	13	3UTR	MIRT155023	0	0
hsa-miR-192-5p	NM_138625	BCL2L11	CTGACCTATGAATTGACAGCC#TTGTGAGTATTTATTAGATTCGTAGGTCAT#.(((((((((((((.......#.))))))))))))).	3366	3396	1.0	-18.1	1	0.0139541	0.706	3.111772030769231	1.3432469237499998	-4.761823477911366	13	15	13	3UTR	MIRT155023	0	0
hsa-miR-192-5p	NM_138626	BCL2L11	CTGACCTATGAATTGACAGCC#TTGTGAGTATTTATTAGATTCGTAGGTCAT#.(((((((((((((.......#.))))))))))))).	3416	3446	1.0	-18.1	1	0.0139541	0.706	3.111772030769231	1.3432469237499998	-4.761823477911366	13	15	13	3UTR	MIRT155023	0	0
hsa-miR-205-5p	NM_023079	UBE2Z	TCCTTCATTCCACCGGAGTCTG#GGTGGAGTAAGGGGGAG#((((((((((((((........#))))))))..)))))).	2066	2083	1.0	-19.7	1	0.0001568508	0.574	0.37555070625000003	0.7849107537500001	-4.906073086755913	14	17	8	3UTR	MIRT146575	0	0
hsa-miR-30d-5p	NM_015554	GLCE	TGTAAACATCCCCGACTGGAAG#TCCAGTCTGGGAACCTTTTTTACT#.(((((..((((.(((((((..#))))))).))))......))))).	3830	3854	1.0	-19.6	0	0.001649794	0.691	-0.36636341428571434	0.03881066625	-8.939776914075312	16	24	7	3UTR	MIRT140879	1	1
hsa-miR-205-5p	NM_001378457	DMXL2	TCCTTCATTCCACCGGAGTCTG#CAGGTTGGTGGAATGAAT#...(((((((((((((..((((#))))))))))))))))).	9549	9567	1.0	-20.7	0	0.003475115	0.603	0.0	0.0	-6.514540193678739	17	18	17	3UTR	MIRT140253	0	1
hsa-miR-26b-5p	NM_012316	KPNA6	TTCAAGTAATTCAGGATAGGT#GCCCTGATCTGTGTAACTCTTATCTTGGGTACTTGAGC#(((((((.((((((((((((.#.))))))))))))))))))).	2096	2134	1.0	-20.1	1	0.003178135	0.5	1.752922833333333	1.8488287425000003	-6.251209375382295	19	21	19	3UTR	MIRT136530	1	1
hsa-miR-2110	NM_003036	SKI	TTGGGGAAACGGCCGCTGAGTG#GGCGGCCGCCCCAC#.(((((...((((((((.....#))))))))))))).	3048	3062	0.9538461538461539	-25.4	0	5.634668e-07	0.279	-0.055828162499999986	0.12107491374999999	-8.707035959654831	13	14	13	3UTR	MIRT133706	0	1
hsa-miR-146b-5p	NM_001256129	ARL8A	TGAGAACTGAATTCCATAGGCTG#CAGCATGGGGGGTTGGTTCTTT#.(((((((.((((((....((((#))))....))))))))))))).	1520	1542	1.0	-18.6	1	0.001849062	0.603	3.2719748571428573	2.4121524224999997	-5.082763575906494	17	22	13	3UTR	MIRT132298	0	1
hsa-miR-146b-5p	NM_138795	ARL8A	TGAGAACTGAATTCCATAGGCTG#CAGCATGGGGGGTTGGTTCTTT#.(((((((.((((((....((((#))))....))))))))))))).	1588	1610	1.0	-18.6	1	0.001849062	0.603	3.2719748571428573	2.4121524224999997	-5.082763575906494	17	22	13	3UTR	MIRT132298	0	1
hsa-miR-151a-3p	NM_001364294	TNPO1	CTAGACTGAAGCTCCTTGAGG#CCTCAGGAGGTCAGTGTT#..(.(((((..((((.(((((#))))))))).))))).).	5833	5851	1.0	-19.5	0	0.002239227	0.676	0.0	0.0	-12.289353018373623	15	18	9	3UTR	MIRT122174	0	1
hsa-miR-151a-3p	NM_001364295	TNPO1	CTAGACTGAAGCTCCTTGAGG#CCTCAGGAGGTCAGTGTT#..(.(((((..((((.(((((#))))))))).))))).).	5758	5776	1.0	-19.5	0	0.002239227	0.676	0.0	0.0	-12.289353018373623	15	18	9	3UTR	MIRT122174	0	1
hsa-miR-151a-3p	NM_153188	TNPO1	CTAGACTGAAGCTCCTTGAGG#CCTCAGGAGGTCAGTGTT#..(.(((((..((((.(((((#))))))))).))))).).	5929	5947	1.0	-19.5	0	0.002239227	0.676	6.031442	4.951156149999999	-12.289353018373623	15	18	9	3UTR	MIRT122174	0	1
hsa-miR-151a-3p	NM_002270	TNPO1	CTAGACTGAAGCTCCTTGAGG#CCTCAGGAGGTCAGTGTT#..(.(((((..((((.(((((#))))))))).))))).).	5908	5926	1.0	-19.5	0	0.002239227	0.676	0.0	0.0	-12.289353018373623	15	18	9	3UTR	MIRT122174	0	1
hsa-miR-214-3p	NM_001184742	ZBTB33	ACAGCAGGCACAGACAGGCAGT#GCTGCTGCTGCTGTGCTCTGTA#...((((((((((.((((((((#)))))..))))))))).)))).	4397	4419	1.0	-25.1	0	0.009939891	0.647	1.3339090909090912	0.9179999999999999	-7.371380111199145	18	22	9	3UTR	MIRT108653	0	0
hsa-miR-214-3p	NM_006777	ZBTB33	ACAGCAGGCACAGACAGGCAGT#GCTGCTGCTGCTGTGCTCTGTA#...((((((((((.((((((((#)))))..))))))))).)))).	4295	4317	1.0	-25.1	0	0.009939891	0.647	1.3339090909090912	0.9179999999999999	-7.371380111199145	18	22	9	3UTR	MIRT108653	0	0
hsa-miR-16-2-3p	NM_001099666	PTAR1	CCAATATTACTGTGCTGCTTTA#GGCAGTACGGTGT#.......((((((((((((...#)))))))))))).	4177	4190	1.0	-17.7	0	0.005671516	0.588	0.07301939166666664	-0.19651486375	-17.110244939514768	12	13	12	3UTR	MIRT107898	0	1
hsa-miR-214-3p	NM_001253676	TBPL1	ACAGCAGGCACAGACAGGCAGT#GCTGCCTCTGTGCCACAGTGTA#(((...((((((((..((((((#))))))))))))))....))).	2216	2238	1.0	-25.2	0	0.005645743	0.574	0.0	0.0	-13.958091297720621	17	22	14	3UTR	MIRT098546	0	0
hsa-miR-214-3p	NM_004865	TBPL1	ACAGCAGGCACAGACAGGCAGT#GCTGCCTCTGTGCCACAGTGTA#(((...((((((((..((((((#))))))))))))))....))).	1861	1883	1.0	-25.2	0	0.005645743	0.574	1.235486625	1.1669213262499998	-13.958091297720621	17	22	14	3UTR	MIRT098546	0	0
hsa-miR-125a-5p	NM_020928	ZSWIM6	TCCCTGAGACCCTTTAACCTGTGA#ATGGGGTGGGGGGTGGGGAT#(((((...(((((((..(((((..#)))))..)))))))))))).	3677	3697	1.0	-21.4	0	0.2977147	0.5	2.0698402857142857	5.020519042875001	-9.928903751750276	17	20	12	3UTR	MIRT096813	1	1
hsa-miR-646	NM_001080517	SETD5	AAGCAGCTGCCTCTGAGGC#GCCTTGGAGAAAGCTGTA#..((((((..(((((((((#)))))))))..)))))).	5034	5052	1.0	-24.2	1	0.001689308	0.559	2.6612505555555557	2.5373771225	-7.255896845946231	15	18	9	3UTR	MIRT092735	0	1
hsa-miR-30d-5p	XM_047443869	LCLAT1	TGTAAACATCCCCGACTGGAAG#CTTTCAGTTGAGGGTGA#......(((((.((((((((((#)))))))))).))))).	6318	6335	1.0	-19.9	0	0.0002883198	0.574	0.0	0.0	-18.9133617142398	15	17	10	3UTR	MIRT088446	1	1
hsa-miR-146b-5p	NM_024076	KCTD15	TGAGAACTGAATTCCATAGGCTG#TGGTGCTCAGTTCTCAG#((((((((((...(((.......#)))...)))))))))).	2580	2597	1.0	-18.3	1	0.003127468	0.471	2.0335989000000003	0.29891692499999994	-11.398282843874613	13	17	10	3UTR	MIRT081896	1	0
hsa-miR-146b-5p	NM_001129995	KCTD15	TGAGAACTGAATTCCATAGGCTG#TGGTGCTCAGTTCTCAG#((((((((((...(((.......#)))...)))))))))).	1578	1595	1.0	-18.3	1	0.003127468	0.471	2.0335989000000003	0.29891692499999994	-11.398282843874613	13	17	10	3UTR	MIRT081896	1	0
hsa-miR-146a-5p	NM_024076	KCTD15	TGAGAACTGAATTCCATGGGTT#TGGTGCTCAGTTCTCAG#((((((((((...(((......#)))...)))))))))).	2580	2597	1.0	-18.3	1	0.003127468	0.471	2.0335989000000003	0.29891692499999994	-11.398282843874613	13	17	10	3UTR	MIRT081894	1	0
hsa-miR-146a-5p	NM_001129995	KCTD15	TGAGAACTGAATTCCATGGGTT#TGGTGCTCAGTTCTCAG#((((((((((...(((......#)))...)))))))))).	1578	1595	1.0	-18.3	1	0.003127468	0.471	2.0335989000000003	0.29891692499999994	-11.398282843874613	13	17	10	3UTR	MIRT081894	1	0
hsa-miR-646	NM_001012270	BIRC5	AAGCAGCTGCCTCTGAGGC#CCTCAGAGGACAGTTTTTTTGTTG#.(((((((((((((((((.#))))))))).)))).....)))).	848	872	1.0	-23.2	1	0.001030282	0.647	0.0	0.0	-3.793324837357118	17	24	9	3UTR	MIRT079080	0	1
hsa-miR-646	NM_001012271	BIRC5	AAGCAGCTGCCTCTGAGGC#CCTCAGAGGACAGTTTTTTTGTTG#.(((((((((((((((((.#))))))))).)))).....)))).	1035	1059	1.0	-23.2	1	0.001030282	0.647	0.0	0.0	-3.793324837357118	17	24	9	3UTR	MIRT079080	0	1
hsa-miR-370-3p	NM_020772	NUFIP2	GCCTGCTGGGGTGGAACCTGGT#CCAGGTTCAGAAACTTGTGGTAGGCC#(((((((.((((.((((((((.#))))))))....))))..))))))).	4006	4032	1.0	-25.7	1	0.0001261942	0.603	0.52944075	0.62988678	-7.5403399880485384	19	26	8	3UTR	MIRT076643	1	0
hsa-miR-26b-5p	NM_152924	ABHD2	TTCAAGTAATTCAGGATAGGT#CCTTTTCTCCGATCCTGTGGTACTTGAAT#((((((((...((((((.((.#.)).))))))...)))))))).	2921	2950	1.0	-20.4	1	0.0009512468	0.603	0.799964875	0.7331618575000001	-9.06124504818596	16	22	8	3UTR	MIRT073376	1	1
hsa-miR-26b-5p	NM_007011	ABHD2	TTCAAGTAATTCAGGATAGGT#CCTTTTCTCCGATCCTGTGGTACTTGAAT#((((((((...((((((.((.#.)).))))))...)))))))).	3319	3348	1.0	-20.4	1	0.0009512468	0.603	0.799964875	0.7331618575000001	-9.06124504818596	16	22	8	3UTR	MIRT073376	1	1
hsa-miR-200a-3p	NM_016530	RAB8B	TAACACTGTCTGGTAACGATGT#ATAGAGTCTGAGGGTATCAGACAGTGA#...((((((((((((.......#.)))))))))))).	3296	3323	1.0	-18.8	0	0.01009344	0.632	1.0208053333333333	1.2153155199999999	-6.747589273982352	12	14	12	3UTR	MIRT072481	0	1
hsa-miR-30d-5p	NM_012316	KPNA6	TGTAAACATCCCCGACTGGAAG#TCTGGTTGGGGGTA#.......(((((((((((((..#))))))))))))).	4669	4683	0.9615384615384616	-20.5	0	4.553418e-05	0.529	-0.028007369230769186	0.05512651499999998	-17.110244939514768	13	14	13	3UTR	MIRT068115	1	1
hsa-miR-26b-5p	NM_032283	ZDHHC18	TTCAAGTAATTCAGGATAGGT#ACCTGCCCTGAGGTGCTTGGGT#((((((((.((((((.(((((#))))).)))))).)))))))).	3995	4017	1.0	-22.1	1	4.930183e-05	0.353	-0.08284737499999997	0.4805605574999998	-5.227013184751041	19	22	8	3UTR	MIRT066810	1	1
hsa-miR-484	NM_134323	TARBP2	TCAGGCTCAGTCCCCTCCCGAT#AGGGGGCTGTCTACTAGAGCCTGGA#((((((((((((((((......#))))))))........)))))))).	1457	1482	1.0	-25.6	1	0.0008663732	0.597	2.1544479583333334	1.1678642487499995	-3.937574446201665	16	25	8	3UTR	MIRT065720	0	0
hsa-miR-125a-5p	NM_006763	BTG2	TCCCTGAGACCCTTTAACCTGTGA#TATAGGAGGGGGAGCTGTTAGGGGG#(((((((.(((((((..((((((.#))))))))))))...).))))))).	822	847	1.0	-21.3	1	0.003796546	0.412	0.53517383	0.8628714187499996	-6.484258455685908	20	25	12	3UTR	MIRT061545	1	1
hsa-miR-30d-5p	NM_001170765	LCOR	TGTAAACATCCCCGACTGGAAG#GGTTGGGGGTAGTTGGACAC#(((.(((((((((((((.....#)))))))))).)))..))).	7593	7613	1.0	-19.0	0	0.0095996	0.426	0.38666799999999996	2.1695655512500003	-6.969596721160855	16	20	10	3UTR	MIRT057674	1	1
hsa-miR-30d-5p	NM_001170766	LCOR	TGTAAACATCCCCGACTGGAAG#GGTTGGGGGTAGTTGGACAC#(((.(((((((((((((.....#)))))))))).)))..))).	5016	5036	1.0	-19.0	0	0.0095996	0.426	0.38666799999999996	2.1695655512500003	-6.969596721160855	16	20	10	3UTR	MIRT057674	1	1
hsa-miR-30d-5p	NM_032440	LCOR	TGTAAACATCCCCGACTGGAAG#GGTTGGGGGTAGTTGGACAC#(((.(((((((((((((.....#)))))))))).)))..))).	7661	7681	1.0	-19.0	0	0.0095996	0.426	0.38666799999999996	2.1695655512500003	-6.969596721160855	16	20	10	3UTR	MIRT057674	1	1
hsa-miR-9-5p	NM_001244813	FOXP1	TCTTTGGTTATCTAGCTGTATGA#GTGTAGCTAGACATGAGTAAAGAT#((((((.((((((((((((((..#)))))))))))..))).)))))).	4512	4536	1.0	-18.2	0	0.009051498	0.618	1.2968684062500002	3.010010931250001	-5.4812609810729835	20	24	11	3UTR	MIRT054798	1	1
hsa-miR-146a-5p	NM_005901	SMAD2	TGAGAACTGAATTCCATGGGTT#CCCATGATTCAGTTACCTCTCAC#((((((((((((..((((((..#)))))))))))))....))))).	31404	31427	1.0	-20.3	1	0.03733308	0.515	0.36844098750000004	0.4497838750000001	-6.083544976388314	18	23	13	3UTR	MIRT054772	0	0
hsa-miR-214-3p	NM_002524	NRAS	ACAGCAGGCACAGACAGGCAGT#AGTGCCTGGCCAGCTGTC#(((((.(((.....((((((.(#).))))))))).))))).	3323	3341	1.0	-20.3	0	0.02601284	0.632	0.0	0.0	-15.398587990916246	15	18	9	3UTR	MIRT054716	0	0
hsa-miR-214-3p	NM_001354368	FGFR1	ACAGCAGGCACAGACAGGCAGT#GCTGCTTGGAATTTACTTCTGCCACCTGCTGG#.(((((((..((((((((((((#)))))))).........))))...))))))).	4795	4827	1.0	-25.7	1	0.0001470533	0.544	0.0	0.0	-6.09222096393106	19	32	8	3UTR	MIRT054638	0	1
hsa-miR-214-3p	NM_001354369	FGFR1	ACAGCAGGCACAGACAGGCAGT#GCTGCTTGGAATTTACTTCTGCCACCTGCTGG#.(((((((..((((((((((((#)))))))).........))))...))))))).	3251	3283	1.0	-25.7	1	0.0001470533	0.544	0.0	0.0	-6.09222096393106	19	32	8	3UTR	MIRT054638	0	1
hsa-miR-214-3p	XM_047421569	FGFR1	ACAGCAGGCACAGACAGGCAGT#GCTGCTTGGAATTTACTTCTGCCACCTGCTGG#.(((((((..((((((((((((#)))))))).........))))...))))))).	3853	3885	1.0	-25.7	1	0.0001470533	0.544	0.0	0.0	-6.09222096393106	19	32	8	3UTR	MIRT054638	0	1
hsa-miR-214-3p	XM_047421571	FGFR1	ACAGCAGGCACAGACAGGCAGT#GCTGCTTGGAATTTACTTCTGCCACCTGCTGG#.(((((((..((((((((((((#)))))))).........))))...))))))).	4460	4492	1.0	-25.7	1	0.0001470533	0.544	0.0	0.0	-6.09222096393106	19	32	8	3UTR	MIRT054638	0	1
hsa-miR-214-3p	NM_015850	FGFR1	ACAGCAGGCACAGACAGGCAGT#GCTGCTTGGAATTTACTTCTGCCACCTGCTGG#.(((((((..((((((((((((#)))))))).........))))...))))))).	5068	5100	1.0	-25.7	1	0.0001470533	0.544	0.6574738952380952	0.48632427075	-6.09222096393106	19	32	8	3UTR	MIRT054638	0	1
hsa-miR-214-3p	NM_023105	FGFR1	ACAGCAGGCACAGACAGGCAGT#GCTGCTTGGAATTTACTTCTGCCACCTGCTGG#.(((((((..((((((((((((#)))))))).........))))...))))))).	4807	4839	1.0	-25.7	1	0.0001470533	0.544	0.6574738952380952	0.48632427075	-6.09222096393106	19	32	8	3UTR	MIRT054638	0	1
hsa-miR-214-3p	NM_023106	FGFR1	ACAGCAGGCACAGACAGGCAGT#GCTGCTTGGAATTTACTTCTGCCACCTGCTGG#.(((((((..((((((((((((#)))))))).........))))...))))))).	4801	4833	1.0	-25.7	1	0.0001470533	0.544	0.6574738952380952	0.48632427075	-6.09222096393106	19	32	8	3UTR	MIRT054638	0	1
hsa-miR-214-3p	NM_023110	FGFR1	ACAGCAGGCACAGACAGGCAGT#GCTGCTTGGAATTTACTTCTGCCACCTGCTGG#.(((((((..((((((((((((#)))))))).........))))...))))))).	5074	5106	1.0	-25.7	1	0.0001470533	0.544	0.6574738952380952	0.48632427075	-6.09222096393106	19	32	8	3UTR	MIRT054638	0	1
hsa-miR-214-3p	NM_001174063	FGFR1	ACAGCAGGCACAGACAGGCAGT#GCTGCTTGGAATTTACTTCTGCCACCTGCTGG#.(((((((..((((((((((((#)))))))).........))))...))))))).	5068	5100	1.0	-25.7	1	0.0001470533	0.544	0.6574738952380952	0.48632427075	-6.09222096393106	19	32	8	3UTR	MIRT054638	0	1
hsa-miR-214-3p	NM_001174064	FGFR1	ACAGCAGGCACAGACAGGCAGT#GCTGCTTGGAATTTACTTCTGCCACCTGCTGG#.(((((((..((((((((((((#)))))))).........))))...))))))).	5136	5168	1.0	-25.7	1	0.0001470533	0.544	0.6574738952380952	0.48632427075	-6.09222096393106	19	32	8	3UTR	MIRT054638	0	1
hsa-miR-200a-3p	NM_138270	ATRX	TAACACTGTCTGGTAACGATGT#GCATGGTGCCAGTGCTAATGCTTCATCCTGTTGCTGGCAGTGG#...(((((((.((((((((((.#.))))..))))))))))))).	8408	8451	1.0	-19.8	0	4.390086e-05	0.515	1.5935711166666666	1.55385289	-9.33931466908909	17	21	13	3UTR	MIRT054553	0	0
hsa-miR-191-5p	NM_005730	CTDSP2	CAACGGAATCCCAAAAGCAGCTG#CAGCTAAGCTCGGGATCATTTCCATAAGTCTGCTTTTCAGGGATTCTC#....((((((((((((((((((.#.)).))))))))..)))))))).	2041	2089	1.0	-22.9	0	0.004647449	0.515	0.02785714285714285	0.21637500000000007	-9.546562468637928	18	23	8	3UTR	MIRT054163	1	1
hsa-miR-214-3p	XM_047434584	UBE2I	ACAGCAGGCACAGACAGGCAGT#CTGCCATCCCCAGCATGGTGTGGGCGTGAGCTCTGTCTGGCCTGCA#...((((((.(((((((((...#.)).))))))))))))).	3363	3409	1.0	-28.6	0	2.188014e-05	0.353	0.0	0.0	-7.757046662006918	15	18	13	3UTR	MIRT053795	0	0
hsa-miR-214-3p	XM_047434584	UBE2I	ACAGCAGGCACAGACAGGCAGT#TTGTGTGCTGGCCTGCTGTG#(((((((((.(((.((.((((.#)))).)))))))))))))).	2176	2196	1.0	-28.2	1	0.0006220314	0.412	0.0	0.0	-6.03692083205025	18	20	14	3UTR	MIRT053795	0	0
hsa-miR-214-3p	XM_047434584	UBE2I	ACAGCAGGCACAGACAGGCAGT#CTCCTGGGCTTGGTGCCTGCTGG#.((((((((((((.((((.((.#))))))..))..)))))))))).	3510	3533	1.0	-26.8	1	2.464893e-06	0.397	0.0	0.0	-4.650164754877524	18	23	10	3UTR	MIRT053795	0	0
hsa-miR-214-3p	NM_194261	UBE2I	ACAGCAGGCACAGACAGGCAGT#GCGTTTTGTCTGTGTTGCTGTT#((((((.(((((((((((..((#))..))))))))))))))))).	1117	1139	1.0	-23.1	0	0.03113103	0.691	1.3515149454545454	1.3569519775	-5.4812609810729835	19	22	17	3UTR	MIRT053795	0	0
hsa-miR-125a-5p	NM_002310	LIFR	TCCCTGAGACCCTTTAACCTGTGA#TACATGGTAATGTTTCAGGGAG#((((((((((...((.(((((((.#)))).))))).)))))))))).	8014	8036	1.0	-20.7	1	0.01107305	0.647	0.0	0.0	-11.631331924178227	19	22	10	3UTR	MIRT053792	1	1
hsa-miR-125a-5p	NM_001127671	LIFR	TCCCTGAGACCCTTTAACCTGTGA#TACATGGTAATGTTTCAGGGAG#((((((((((...((.(((((((.#)))).))))).)))))))))).	8182	8204	1.0	-20.7	1	0.01107305	0.647	2.43868732	1.9461460274999998	-11.631331924178227	19	22	10	3UTR	MIRT053792	1	1
hsa-miR-146a-5p	NM_198189	COPS8	TGAGAACTGAATTCCATGGGTT#CCCTTTATTATCAGTTCTCAG#((((((((((.......(((..#))).......)))))))))).	3039	3060	1.0	-19.1	1	0.04719625	0.647	0.0	0.0	-13.223621401949268	13	21	10	3UTR	MIRT053496	0	1
hsa-miR-146a-5p	NM_006710	COPS8	TGAGAACTGAATTCCATGGGTT#CCCTTTATTATCAGTTCTCAG#((((((((((.......(((..#))).......)))))))))).	2974	2995	1.0	-19.1	1	0.04719625	0.647	-0.4868154800000001	-0.09003467	-13.223621401949268	13	21	10	3UTR	MIRT053496	0	1
hsa-miR-203a-3p	NM_138576	BCL11B	GTGAAATGTTTAGGACCACTAG#CCTGGGCATTTTACA#((((((((((((((........#)))))))))))))).	5922	5937	1.0	-18.1	1	0.001206311	0.706	4.679325828571428	3.9009397099999994	-4.906073086755913	14	15	14	3UTR	MIRT053447	0	0
hsa-miR-203a-3p	NM_020993	BCL7A	GTGAAATGTTTAGGACCACTAG#CTGGTGGTTCTTACATC#.....((((..(((((((((((#))))))))))).)))).	1358	1375	1.0	-18.4	0	0.003112113	0.456	1.2326326363636364	2.3255843925	-17.732880587188927	15	17	11	3UTR	MIRT053446	0	1
hsa-miR-203a-3p	NM_001024808	BCL7A	GTGAAATGTTTAGGACCACTAG#CTGGTGGTTCTTACATC#.....((((..(((((((((((#))))))))))).)))).	1295	1312	1.0	-18.4	0	0.003112113	0.456	0.0	0.0	-17.732880587188927	15	17	11	3UTR	MIRT053446	0	1
hsa-miR-205-5p	NM_001354817	SMAD1	TCCTTCATTCCACCGGAGTCTG#AGTATTTGAGGTGGGTGGGGGGA#(((((((.((((((.((((((.#)).))))..))))))))))))).	2598	2621	1.0	-19.5	1	0.05025771	0.544	1.5799541	2.1750991400000004	-6.9866589356329305	19	23	13	3UTR	MIRT053377	1	1
hsa-miR-205-5p	NM_001003688	SMAD1	TCCTTCATTCCACCGGAGTCTG#AGTATTTGAGGTGGGTGGGGGGA#(((((((.((((((.((((((.#)).))))..))))))))))))).	2290	2313	1.0	-19.5	1	0.05025771	0.544	1.5799541	2.1750991400000004	-6.9866589356329305	19	23	13	3UTR	MIRT053377	1	1
hsa-miR-9-5p	NM_002227	JAK1	TCTTTGGTTATCTAGCTGTATGA#TCAGTTTGCTTGGAGGTAGCTGGGTAATCAAAA#..((((((((((((((((.....#.)))))))))))))))).	4794	4827	1.0	-20.1	1	0.02145534	0.632	2.7866981500000003	2.5788306125	-4.95700071937229	16	18	16	3UTR	MIRT053361	0	0
hsa-miR-9-5p	NM_001320923	JAK1	TCTTTGGTTATCTAGCTGTATGA#TCAGTTTGCTTGGAGGTAGCTGGGTAATCAAAA#..((((((((((((((((.....#.)))))))))))))))).	4717	4750	1.0	-20.1	1	0.02145534	0.632	1.1169406249999998	3.0942694500000005	-4.95700071937229	16	18	16	3UTR	MIRT053361	0	0
hsa-miR-9-5p	NM_001321852	JAK1	TCTTTGGTTATCTAGCTGTATGA#TCAGTTTGCTTGGAGGTAGCTGGGTAATCAAAA#..((((((((((((((((.....#.)))))))))))))))).	4720	4753	1.0	-20.1	1	0.02145534	0.632	1.8210973750000001	3.068663835	-4.95700071937229	16	18	16	3UTR	MIRT053361	0	0
hsa-miR-9-5p	NM_001321856	JAK1	TCTTTGGTTATCTAGCTGTATGA#TCAGTTTGCTTGGAGGTAGCTGGGTAATCAAAA#..((((((((((((((((.....#.)))))))))))))))).	4633	4666	1.0	-20.1	1	0.02145534	0.632	1.9775768124999997	2.935700585	-4.95700071937229	16	18	16	3UTR	MIRT053361	0	0
hsa-miR-9-5p	NM_001321857	JAK1	TCTTTGGTTATCTAGCTGTATGA#TCAGTTTGCTTGGAGGTAGCTGGGTAATCAAAA#..((((((((((((((((.....#.)))))))))))))))).	4791	4824	1.0	-20.1	1	0.02145534	0.632	2.8989612499999997	2.34256431	-4.95700071937229	16	18	16	3UTR	MIRT053361	0	0
hsa-miR-214-3p	NM_139014	MAPK14	ACAGCAGGCACAGACAGGCAGT#CTGTTTGGTGTAGCCTGCTA#..((((((((((..(((((((.#))))))).))).))))))).	3995	4015	1.0	-23.8	1	3.099216e-05	0.559	0.4061359727272727	-0.21131504625000005	-7.102971249558938	17	20	7	3UTR	MIRT053190	0	0
hsa-miR-214-3p	NM_001315	MAPK14	ACAGCAGGCACAGACAGGCAGT#CTGTTTGGTGTAGCCTGCTA#..((((((((((..(((((((.#))))))).))).))))))).	4074	4094	1.0	-23.8	1	3.099216e-05	0.559	0.4061359727272727	-0.21131504625000005	-7.102971249558938	17	20	7	3UTR	MIRT053190	0	0
hsa-miR-200a-3p	NM_001270782	TFAM	TAACACTGTCTGGTAACGATGT#GTGGGAGCTTCTCACTCTGGGTGCAGACAGGACAGTGTTGG#(((((((((((.((........#.)).))))))))))).	2610	2651	1.0	-17.1	1	0.003954043	0.485	0.0279488181818182	0.06656251499999999	-8.252876396352269	13	16	11	3UTR	MIRT053166	0	1
hsa-miR-200a-3p	NM_003201	TFAM	TAACACTGTCTGGTAACGATGT#GTGGGAGCTTCTCACTCTGGGTGCAGACAGGACAGTGTTGG#(((((((((((.((........#.)).))))))))))).	2706	2747	1.0	-17.1	1	0.003954043	0.485	4.809061818181818	4.926411342500001	-8.252876396352269	13	16	11	3UTR	MIRT053166	0	1
hsa-miR-203a-3p	NM_001271608	LASP1	GTGAAATGTTTAGGACCACTAG#GTGAAATTTGCCTCTGTCCAAACATTTCATC#(((((((((((.((((......#.))))))))))))))).	3578	3609	1.0	-17.4	1	0.0009677518	0.574	0.42122142727272727	0.9759606075	-7.284377755798021	15	17	15	3UTR	MIRT053001	0	1
hsa-miR-203a-3p	NM_006148	LASP1	GTGAAATGTTTAGGACCACTAG#GTGAAATTTGCCTCTGTCCAAACATTTCATC#(((((((((((.((((......#.))))))))))))))).	3663	3694	1.0	-17.4	1	0.0009677518	0.574	0.5835313272727273	1.2334706862500002	-7.284377755798021	15	17	15	3UTR	MIRT053001	0	1
hsa-miR-21-5p	NM_001195470	SATB1	TAGCTTATCAGACTGATGTTGA#TCAGGCCCTGATGAGCTT#.((((((((((.((((......#))))...)))))))))).	6123	6141	1.0	-17.9	1	7.768711e-05	0.5	5.004606	5.443983631249999	-7.140128146953473	14	18	10	3UTR	MIRT052948	1	1
hsa-miR-21-5p	NM_002971	SATB1	TAGCTTATCAGACTGATGTTGA#TCAGGCCCTGATGAGCTT#.((((((((((.((((......#))))...)))))))))).	6027	6045	1.0	-17.9	1	7.768711e-05	0.5	0.0	0.0	-7.140128146953473	14	18	10	3UTR	MIRT052948	1	1
hsa-miR-21-5p	NM_001131010	SATB1	TAGCTTATCAGACTGATGTTGA#TCAGGCCCTGATGAGCTT#.((((((((((.((((......#))))...)))))))))).	4486	4504	1.0	-17.9	1	7.768711e-05	0.5	5.2534758	5.871022506250001	-7.140128146953473	14	18	10	3UTR	MIRT052948	1	1
hsa-miR-21-5p	NM_001322872	SATB1	TAGCTTATCAGACTGATGTTGA#TCAGGCCCTGATGAGCTT#.((((((((((.((((......#))))...)))))))))).	4575	4593	1.0	-17.9	1	7.768711e-05	0.5	5.8499022	5.466423680000002	-7.140128146953473	14	18	10	3UTR	MIRT052948	1	1
hsa-miR-21-5p	NM_001322874	SATB1	TAGCTTATCAGACTGATGTTGA#TCAGGCCCTGATGAGCTT#.((((((((((.((((......#))))...)))))))))).	4389	4407	1.0	-17.9	1	7.768711e-05	0.5	4.645518200000001	5.9030117250000025	-7.140128146953473	14	18	10	3UTR	MIRT052948	1	1
hsa-miR-21-5p	NM_001322875	SATB1	TAGCTTATCAGACTGATGTTGA#TCAGGCCCTGATGAGCTT#.((((((((((.((((......#))))...)))))))))).	4383	4401	1.0	-17.9	1	7.768711e-05	0.5	5.161706799999999	5.868599212500003	-7.140128146953473	14	18	10	3UTR	MIRT052948	1	1
hsa-miR-30d-5p	NM_020899	ZBTB4	TGTAAACATCCCCGACTGGAAG#CTTCCAGTGGGGGAGATAAATGTTTGCT#.((((((((((((.((((((((#)))))))).)))))......))))))).	4646	4674	1.0	-30.1	1	0.0005153649	0.529	2.9895342777777776	3.880815695	-4.650164754877524	20	28	8	3UTR	MIRT047828	0	0
hsa-miR-30d-5p	NM_001128833	ZBTB4	TGTAAACATCCCCGACTGGAAG#CTTCCAGTGGGGGAGATAAATGTTTGCT#.((((((((((((.((((((((#)))))))).)))))......))))))).	4576	4604	1.0	-30.1	1	0.0005153649	0.529	0.0	0.0	-4.650164754877524	20	28	8	3UTR	MIRT047828	0	0
hsa-miR-30d-5p	NM_003021	SGTA	TGTAAACATCCCCGACTGGAAG#CTGTGACTTTTCTCCAGTTGGGCATGTTGACAG#(((.(((((.((((((((((..#.)))))))))).))))).))).	1641	1674	1.0	-25.6	0	5.04062e-05	0.515	0.0	0.0	-8.212103189489033	18	22	10	3UTR	MIRT047826	0	0
hsa-miR-30d-5p	XM_011528178	SGTA	TGTAAACATCCCCGACTGGAAG#CTGTGACTTTTCTCCAGTTGGGCATGTTGACAG#(((.(((((.((((((((((..#.)))))))))).))))).))).	1819	1852	1.0	-25.6	0	5.04062e-05	0.515	0.0	0.0	-8.212103189489033	18	22	10	3UTR	MIRT047826	0	0
hsa-miR-30d-5p	NM_001363678	YKT6	TGTAAACATCCCCGACTGGAAG#CTTATTTGTACATTAATGATATTAACACTCCAGTGGGGGGTGG#......(((((((.((((((..#.)))))).))))))).	1016	1059	1.0	-26.4	0	1.144128e-06	0.471	0.0	0.0	-16.423398322163855	13	16	7	3UTR	MIRT047824	0	0
hsa-miR-30d-5p	NM_006555	YKT6	TGTAAACATCCCCGACTGGAAG#CTTATTTGTACATTAATGATATTAACACTCCAGTGGGGGGTGG#......(((((((.((((((..#.)))))).))))))).	1118	1161	1.0	-26.4	0	1.144128e-06	0.471	0.09736299999999998	-0.112172392	-16.423398322163855	13	16	7	3UTR	MIRT047824	0	0
hsa-miR-30d-5p	NM_018133	MSL2	TGTAAACATCCCCGACTGGAAG#TTTTCATTGCTAAGTTATATGTGTTAGTGTCGGGGAAATAGTTTGCAG#(((((((.((((((((......#.))))))))....))))))).	3073	3121	1.0	-21.8	1	0.006206539	0.632	2.2583572499999995	3.259494105	-6.251209375382295	15	21	8	3UTR	MIRT047821	0	0
hsa-miR-30d-5p	NM_001145417	MSL2	TGTAAACATCCCCGACTGGAAG#TTTTCATTGCTAAGTTATATGTGTTAGTGTCGGGGAAATAGTTTGCAG#(((((((.((((((((......#.))))))))....))))))).	1783	1831	1.0	-21.8	1	0.006206539	0.632	1.2577717374999997	1.4250939362500001	-6.251209375382295	15	21	8	3UTR	MIRT047821	0	0
hsa-miR-30d-5p	XM_011512949	MSL2	TGTAAACATCCCCGACTGGAAG#TTTTCATTGCTAAGTTATATGTGTTAGTGTCGGGGAAATAGTTTGCAG#(((((((.((((((((......#.))))))))....))))))).	1732	1780	1.0	-21.8	1	0.006206539	0.632	0.0	0.0	-6.251209375382295	15	21	8	3UTR	MIRT047821	0	0
hsa-miR-30d-5p	XM_047430609	CARS2	TGTAAACATCCCCGACTGGAAG#CTTCCTGTCGGGGCTGC#......((.(((((((.(((((#))))).))))))).)).	1285	1302	1.0	-23.1	0	6.752966e-05	0.522	0.0	0.0	-16.62294806288921	14	17	7	3UTR	MIRT047820	0	0
hsa-miR-30d-5p	NM_001164623	AGO2	TGTAAACATCCCCGACTGGAAG#CTGACAGTTGGAGGTGTCTGGGTGTTTGGAG#(.((((((((((((((((..((#))..)))))))........))))))))).).	8940	8971	1.0	-20.9	1	0.001435374	0.441	1.9155017499999998	0.30305200749999983	-5.101250328216836	19	31	9	3UTR	MIRT047789	1	1
hsa-miR-191-5p	NM_001381878	ACSL1	CAACGGAATCCCAAAAGCAGCTG#AGCTGTCATTTGTACATTTAAAGCAGCTGTTTTGGGGTCTGTG#..((((.(((((.((((((((((#.))))))))))))))))))).	3497	3540	1.0	-25.5	0	0.003829762	0.632	-0.85602339	-0.04233969625	-7.789817866909852	19	21	19	3UTR	MIRT045814	0	0
hsa-miR-191-5p	NM_001381879	ACSL1	CAACGGAATCCCAAAAGCAGCTG#AGCTGTCATTTGTACATTTAAAGCAGCTGTTTTGGGGTCTGTG#..((((.(((((.((((((((((#.))))))))))))))))))).	3565	3608	1.0	-25.5	0	0.003829762	0.632	4.6444941	4.014169446250001	-7.789817866909852	19	21	19	3UTR	MIRT045814	0	0
hsa-miR-191-5p	NM_001381882	ACSL1	CAACGGAATCCCAAAAGCAGCTG#AGCTGTCATTTGTACATTTAAAGCAGCTGTTTTGGGGTCTGTG#..((((.(((((.((((((((((#.))))))))))))))))))).	3400	3443	1.0	-25.5	0	0.003829762	0.632	1.5353624700000001	2.6089699362500003	-7.789817866909852	19	21	19	3UTR	MIRT045814	0	0
hsa-miR-191-5p	NM_001381886	ACSL1	CAACGGAATCCCAAAAGCAGCTG#AGCTGTCATTTGTACATTTAAAGCAGCTGTTTTGGGGTCTGTG#..((((.(((((.((((((((((#.))))))))))))))))))).	3613	3656	1.0	-25.5	0	0.003829762	0.632	4.387218	2.070001002500001	-7.789817866909852	19	21	19	3UTR	MIRT045814	0	0
hsa-miR-191-5p	NM_001286708	ACSL1	CAACGGAATCCCAAAAGCAGCTG#AGCTGTCATTTGTACATTTAAAGCAGCTGTTTTGGGGTCTGTG#..((((.(((((.((((((((((#.))))))))))))))))))).	3465	3508	1.0	-25.5	0	0.003829762	0.632	3.8598031500000003	4.0274344525	-7.789817866909852	19	21	19	3UTR	MIRT045814	0	0
hsa-miR-191-5p	NM_001286710	ACSL1	CAACGGAATCCCAAAAGCAGCTG#AGCTGTCATTTGTACATTTAAAGCAGCTGTTTTGGGGTCTGTG#..((((.(((((.((((((((((#.))))))))))))))))))).	3400	3443	1.0	-25.5	0	0.003829762	0.632	1.5353624700000001	2.6089699362500003	-7.789817866909852	19	21	19	3UTR	MIRT045814	0	0
hsa-miR-191-5p	NM_001286711	ACSL1	CAACGGAATCCCAAAAGCAGCTG#AGCTGTCATTTGTACATTTAAAGCAGCTGTTTTGGGGTCTGTG#..((((.(((((.((((((((((#.))))))))))))))))))).	3324	3367	1.0	-25.5	0	0.003829762	0.632	0.0	0.0	-7.789817866909852	19	21	19	3UTR	MIRT045814	0	0
hsa-miR-191-5p	NM_001995	ACSL1	CAACGGAATCCCAAAAGCAGCTG#AGCTGTCATTTGTACATTTAAAGCAGCTGTTTTGGGGTCTGTG#..((((.(((((.((((((((((#.))))))))))))))))))).	3426	3469	1.0	-25.5	0	0.003829762	0.632	0.0	0.0	-7.789817866909852	19	21	19	3UTR	MIRT045814	0	0
hsa-miR-191-5p	XM_017007887	ACSL1	CAACGGAATCCCAAAAGCAGCTG#AGCTGTCATTTGTACATTTAAAGCAGCTGTTTTGGGGTCTGTG#..((((.(((((.((((((((((#.))))))))))))))))))).	3443	3486	1.0	-25.5	0	0.003829762	0.632	0.0	0.0	-7.789817866909852	19	21	19	3UTR	MIRT045814	0	0
hsa-miR-191-5p	XM_024448315	ENAH	CAACGGAATCCCAAAAGCAGCTG#AGCTGCTTTTGAATTTTGTTA#.((((((((..(((((((((((.#))))))))))).)))))))).	4180	4201	1.0	-21.7	1	0.008789453	0.676	0.0	0.0	-7.8606057810956464	19	21	11	3UTR	MIRT045811	0	0
hsa-miR-191-5p	XM_047424940	ENAH	CAACGGAATCCCAAAAGCAGCTG#AGCTGCTTTTGAATTTTGTTA#.((((((((..(((((((((((.#))))))))))).)))))))).	4117	4138	1.0	-21.7	1	0.008789453	0.676	0.0	0.0	-7.8606057810956464	19	21	11	3UTR	MIRT045811	0	0
hsa-miR-191-5p	NM_018212	ENAH	CAACGGAATCCCAAAAGCAGCTG#AGCTGCTTTTGAATTTTGTTA#.((((((((..(((((((((((.#))))))))))).)))))))).	3433	3454	1.0	-21.7	1	0.008789453	0.676	0.4446622727272727	0.046709695250000016	-7.8606057810956464	19	21	11	3UTR	MIRT045811	0	0
hsa-miR-191-5p	NM_001008493	ENAH	CAACGGAATCCCAAAAGCAGCTG#AGCTGCTTTTGAATTTTGTTA#.((((((((..(((((((((((.#))))))))))).)))))))).	3496	3517	1.0	-21.7	1	0.008789453	0.676	0.0	0.0	-7.8606057810956464	19	21	11	3UTR	MIRT045811	0	0
hsa-miR-191-5p	NM_031203	HNRNPM	CAACGGAATCCCAAAAGCAGCTG#CAGTTGCTTTTTGGGGTAATTTGA#...((((((((((((((((((((#))))))))))).)))))..)))).	2204	2228	1.0	-21.8	0	0.0008438895	0.706	2.428866304347826	3.0076416249999998	-6.514540193678739	20	24	11	3UTR	MIRT045805	0	0
hsa-miR-191-5p	NM_005968	HNRNPM	CAACGGAATCCCAAAAGCAGCTG#CAGTTGCTTTTTGGGGTAATTTGA#...((((((((((((((((((((#))))))))))).)))))..)))).	2321	2345	1.0	-21.8	0	0.0008438895	0.706	2.428866304347826	3.0076416249999998	-6.514540193678739	20	24	11	3UTR	MIRT045805	0	0
hsa-miR-191-5p	NM_002778	PSAP	CAACGGAATCCCAAAAGCAGCTG#GGTGATGCCTTGTTTGGGGTTCTGTG#..(((((((((((((....((..#.))....))))))))))))).	2252	2278	1.0	-21.3	1	0.00767086	0.426	0.0	0.0	-5.1900497996759025	15	21	13	3UTR	MIRT045804	0	0
hsa-miR-191-5p	NM_001362979	GOLGA7	CAACGGAATCCCAAAAGCAGCTG#GCTGTATTTGGGAGAGAGTTT#.(((....(((((((.(((((..#))))).)))))))....))).	1738	1759	1.0	-20.4	0	0.02072725	0.603	0.0	0.0	-13.9036913177182	15	21	7	3UTR	MIRT045802	0	0
hsa-miR-191-5p	NM_016099	GOLGA7	CAACGGAATCCCAAAAGCAGCTG#GCTGTATTTGGGAGAGAGTTT#.(((....(((((((.(((((..#))))).)))))))....))).	1603	1624	1.0	-20.4	0	0.02072725	0.603	0.1910506071428571	0.4927439281250001	-13.9036913177182	15	21	7	3UTR	MIRT045802	0	0
hsa-miR-191-5p	NM_001174124	GOLGA7	CAACGGAATCCCAAAAGCAGCTG#GCTGTATTTGGGAGAGAGTTT#.(((....(((((((.(((((..#))))).)))))))....))).	1608	1629	1.0	-20.4	0	0.02072725	0.603	0.1910506071428571	0.4927439281250001	-13.9036913177182	15	21	7	3UTR	MIRT045802	0	0
hsa-miR-191-5p	NM_001002296	GOLGA7	CAACGGAATCCCAAAAGCAGCTG#GCTGTATTTGGGAGAGAGTTT#.(((....(((((((.(((((..#))))).)))))))....))).	1818	1839	1.0	-20.4	0	0.02072725	0.603	0.0	0.0	-13.9036913177182	15	21	7	3UTR	MIRT045802	0	0
hsa-miR-191-5p	NM_001300952	SRGAP2	CAACGGAATCCCAAAAGCAGCTG#GGCTGTCTAGAGGGATTCTA#....((((((((...(((((((.#))))).))...)))))))).	4695	4715	1.0	-20.6	0	0.003524304	0.338	1.7041429999999997	1.3562631950000004	-12.427982559075213	15	20	8	3UTR	MIRT045795	0	0
hsa-miR-191-5p	NM_001290050	UHRF1	CAACGGAATCCCAAAAGCAGCTG#GGGTGCTTGGGAACCGTTT#.(((((..(((((..((((.((.#)).))))))))).))))).	3845	3864	1.0	-20.4	0	0.0001607587	0.574	-0.10805503999999999	-0.35351917375	-9.24293577918011	16	19	9	3UTR	MIRT045790	0	0
hsa-miR-191-5p	NM_001290051	UHRF1	CAACGGAATCCCAAAAGCAGCTG#GGGTGCTTGGGAACCGTTT#.(((((..(((((..((((.((.#)).))))))))).))))).	3382	3401	1.0	-20.4	0	0.0001607587	0.574	-0.10805503999999999	-0.35351917375	-9.24293577918011	16	19	9	3UTR	MIRT045790	0	0
hsa-miR-191-5p	NM_001290052	UHRF1	CAACGGAATCCCAAAAGCAGCTG#GGGTGCTTGGGAACCGTTT#.(((((..(((((..((((.((.#)).))))))))).))))).	3407	3426	1.0	-20.4	0	0.0001607587	0.574	-0.10805503999999999	-0.35351917375	-9.24293577918011	16	19	9	3UTR	MIRT045790	0	0
hsa-miR-191-5p	NM_013282	UHRF1	CAACGGAATCCCAAAAGCAGCTG#GGGTGCTTGGGAACCGTTT#.(((((..(((((..((((.((.#)).))))))))).))))).	3788	3807	1.0	-20.4	0	0.0001607587	0.574	-0.10805503999999999	-0.35351917375	-9.24293577918011	16	19	9	3UTR	MIRT045790	0	0
hsa-miR-191-5p	NM_001048201	UHRF1	CAACGGAATCCCAAAAGCAGCTG#GGGTGCTTGGGAACCGTTT#.(((((..(((((..((((.((.#)).))))))))).))))).	3434	3453	1.0	-20.4	0	0.0001607587	0.574	-0.10805503999999999	-0.35351917375	-9.24293577918011	16	19	9	3UTR	MIRT045790	0	0
hsa-miR-9-5p	XM_047444820	KIF1A	TCTTTGGTTATCTAGCTGTATGA#GGCTGGGGGGGCCAAGGGC#(((((((((.(((((((......#)))))))..))))))))).	5871	5890	1.0	-19.2	1	3.960096e-05	0.368	0.0	0.0	-5.180080914529843	16	19	9	3UTR	MIRT045783	0	0
hsa-miR-9-5p	NM_001379633	KIF1A	TCTTTGGTTATCTAGCTGTATGA#GGCTGGGGGGGCCAAGGGC#(((((((((.(((((((......#)))))))..))))))))).	5745	5764	1.0	-19.2	1	3.960096e-05	0.368	0.0	0.0	-5.180080914529843	16	19	9	3UTR	MIRT045783	0	0
hsa-miR-9-5p	NM_001379636	KIF1A	TCTTTGGTTATCTAGCTGTATGA#GGCTGGGGGGGCCAAGGGC#(((((((((.(((((((......#)))))))..))))))))).	5583	5602	1.0	-19.2	1	3.960096e-05	0.368	0.0	0.0	-5.180080914529843	16	19	9	3UTR	MIRT045783	0	0
hsa-miR-9-5p	NM_001379639	KIF1A	TCTTTGGTTATCTAGCTGTATGA#GGCTGGGGGGGCCAAGGGC#(((((((((.(((((((......#)))))))..))))))))).	5493	5512	1.0	-19.2	1	3.960096e-05	0.368	0.0	0.0	-5.180080914529843	16	19	9	3UTR	MIRT045783	0	0
hsa-miR-9-5p	NM_001379645	KIF1A	TCTTTGGTTATCTAGCTGTATGA#GGCTGGGGGGGCCAAGGGC#(((((((((.(((((((......#)))))))..))))))))).	5771	5790	1.0	-19.2	1	3.960096e-05	0.368	0.0	0.0	-5.180080914529843	16	19	9	3UTR	MIRT045783	0	0
hsa-miR-9-5p	NM_001379646	KIF1A	TCTTTGGTTATCTAGCTGTATGA#GGCTGGGGGGGCCAAGGGC#(((((((((.(((((((......#)))))))..))))))))).	5595	5614	1.0	-19.2	1	3.960096e-05	0.368	0.0	0.0	-5.180080914529843	16	19	9	3UTR	MIRT045783	0	0
hsa-miR-9-5p	NM_001379649	KIF1A	TCTTTGGTTATCTAGCTGTATGA#GGCTGGGGGGGCCAAGGGC#(((((((((.(((((((......#)))))))..))))))))).	5496	5515	1.0	-19.2	1	3.960096e-05	0.368	0.0	0.0	-5.180080914529843	16	19	9	3UTR	MIRT045783	0	0
hsa-miR-9-5p	NM_001379650	KIF1A	TCTTTGGTTATCTAGCTGTATGA#GGCTGGGGGGGCCAAGGGC#(((((((((.(((((((......#)))))))..))))))))).	5495	5514	1.0	-19.2	1	3.960096e-05	0.368	0.0	0.0	-5.180080914529843	16	19	9	3UTR	MIRT045783	0	0
hsa-miR-9-5p	NM_004321	KIF1A	TCTTTGGTTATCTAGCTGTATGA#GGCTGGGGGGGCCAAGGGC#(((((((((.(((((((......#)))))))..))))))))).	5469	5488	1.0	-19.2	1	3.960096e-05	0.368	0.0	0.0	-5.180080914529843	16	19	9	3UTR	MIRT045783	0	0
hsa-miR-9-5p	NM_001320705	KIF1A	TCTTTGGTTATCTAGCTGTATGA#GGCTGGGGGGGCCAAGGGC#(((((((((.(((((((......#)))))))..))))))))).	5496	5515	1.0	-19.2	1	3.960096e-05	0.368	4.539620333333333	4.708696724999999	-5.180080914529843	16	19	9	3UTR	MIRT045783	0	0
hsa-miR-9-5p	NM_001330289	KIF1A	TCTTTGGTTATCTAGCTGTATGA#GGCTGGGGGGGCCAAGGGC#(((((((((.(((((((......#)))))))..))))))))).	5523	5542	1.0	-19.2	1	3.960096e-05	0.368	4.539620333333333	4.708696724999999	-5.180080914529843	16	19	9	3UTR	MIRT045783	0	0
hsa-miR-9-5p	NM_001330290	KIF1A	TCTTTGGTTATCTAGCTGTATGA#GGCTGGGGGGGCCAAGGGC#(((((((((.(((((((......#)))))))..))))))))).	5571	5590	1.0	-19.2	1	3.960096e-05	0.368	0.0	0.0	-5.180080914529843	16	19	9	3UTR	MIRT045783	0	0
hsa-miR-125a-5p	NM_001242829	IP6K1	TCCCTGAGACCCTTTAACCTGTGA#TCATGGGTTGGGGTGCTCAGGTGAG#(((((((((((((..(((((((((#)))))))))))))).)))))).)).	4236	4261	0.9807692307692307	-29.4	1	5.640908e-06	0.426	0.03925687066666669	0.8783546036249998	-5.529863923972706	22	25	14	3UTR	MIRT045778	1	0
hsa-miR-125a-5p	NM_001242829	IP6K1	TCCCTGAGACCCTTTAACCTGTGA#GCGGGGGAGGGGGTGCTCGGT#...((((((((((((..(((((..#)))))..))))))).))))).	4748	4769	1.0	-25.8	0	0.0002347293	0.353	0.41211333076923073	0.16981311866379312	-6.747589273982352	17	21	7	3UTR	MIRT045778	1	0
hsa-miR-125a-5p	NM_016032	ZDHHC9	TCCCTGAGACCCTTTAACCTGTGA#GGGGGTGGGGGTTGGAAGGGGT#(((((..(((((((..((((.(..#).)))))))))))...))))).	2977	2999	1.0	-21.8	0	0.06123447	0.485	1.4465587142857141	1.751406195	-8.35071838282028	17	22	11	3UTR	MIRT045775	1	1
hsa-miR-125a-5p	NM_177974	GOLM2	TCCCTGAGACCCTTTAACCTGTGA#ATAGAGTTAAAGGGAAGTGATGTACATTTCGGGGGC#((((((((((((((((((((((..#)))).)))))))))............))))))))).	3318	3354	1.0	-25.3	1	0.01237967	0.632	0.0	0.0	-3.937574446201665	22	36	9	3UTR	MIRT045774	0	0
hsa-miR-125a-5p	NM_138423	GOLM2	TCCCTGAGACCCTTTAACCTGTGA#ATAGAGTTAAAGGGAAGTGATGTACATTTCGGGGGC#((((((((((((((((((((((..#)))).)))))))))............))))))))).	3486	3522	1.0	-25.3	1	0.01237967	0.632	0.4073889285714285	0.4783381462499999	-3.937574446201665	22	36	9	3UTR	MIRT045774	0	0
hsa-miR-125a-5p	NM_001257994	TRMT2A	TCCCTGAGACCCTTTAACCTGTGA#CAATGGCACAGGGGTCTTGGGGC#.(((((((((((((...((..((.#))..))...))))))))))))).	2117	2140	1.0	-25.3	1	1.507767e-09	0.338	2.4930815384615386	2.0351921445	-4.761823477911366	17	23	13	3UTR	MIRT045766	0	0
hsa-miR-125a-5p	NM_001289024	KIF6	TCCCTGAGACCCTTTAACCTGTGA#CGGAGGTTGGAGGAGGGAA#(((((.....((((((((((.((.#)).))))))))))))))).	3797	3816	1.0	-22.7	0	0.003548611	0.515	0.2410414	-0.003069967249999972	-11.994750798020604	17	19	15	3UTR	MIRT045765	0	0
hsa-miR-125a-5p	NM_145027	KIF6	TCCCTGAGACCCTTTAACCTGTGA#TGGCAGGTTGGGTATTGGGTGATGGGAA#((((....((((((((((((((.(#).))))))))))....))))...)))).	8014	8042	1.0	-23.4	0	0.04813185	0.5	3.9430749499999993	5.220257134999999	-13.814891846259133	19	28	10	3UTR	MIRT045765	0	0
hsa-miR-125a-5p	NM_005921	MAP3K1	TCCCTGAGACCCTTTAACCTGTGA#TCAGCAATATTAGCGGCTGAGGGGCTCAGGA#..((((((.(((((((.((..(((#.)))..)).))))))))))))).	4876	4907	1.0	-24.5	1	2.346707e-05	0.632	3.4830308571428574	2.2212738749999996	-6.013390377618052	18	23	13	3UTR	MIRT045762	1	0
hsa-miR-125a-5p	NM_001146116	DIP2A	TCCCTGAGACCCTTTAACCTGTGA#TACAGTTGAGGGGAGCAGGGAA#((((((...((((((((.(((((.#)))))))))))))..)))))).	6154	6176	1.0	-25.4	0	0.01598831	0.456	0.0052619	0.015031640000000235	-8.851285568499378	19	22	13	3UTR	MIRT045761	0	1
hsa-miR-125a-5p	XM_047429469	STAT2	TCCCTGAGACCCTTTAACCTGTGA#TCCTGGGGGCAGGCCAGGGCAGTTGACAGGTACTTGGAGGGCTCAGGGC#.(((((((.(((((((((((((.(#.).))))))...)))))))))))))).	1972	2021	1.0	-30.9	1	0.0009711562	0.456	0.0	0.0	-4.849714495602881	21	27	14	3UTR	MIRT045759	0	0
hsa-miR-125a-5p	NM_198332	STAT2	TCCCTGAGACCCTTTAACCTGTGA#TCCTGGGGGCAGGCCAGGGCAGTTGACAGGTACTTGGAGGGCTCAGGGC#.(((((((.(((((((((((((.(#.).))))))...)))))))))))))).	2865	2914	1.0	-30.9	1	0.0009711562	0.456	0.045465374999999995	0.2532592425	-4.849714495602881	21	27	14	3UTR	MIRT045759	0	0
hsa-miR-125a-5p	NM_001385111	STAT2	TCCCTGAGACCCTTTAACCTGTGA#TCCTGGGGGCAGGCCAGGGCAGTTGACAGGTACTTGGAGGGCTCAGGGC#.(((((((.(((((((((((((.(#.).))))))...)))))))))))))).	2778	2827	1.0	-30.9	1	0.0009711562	0.456	0.0	0.0	-4.849714495602881	21	27	14	3UTR	MIRT045759	0	0
hsa-miR-125a-5p	NM_001385113	STAT2	TCCCTGAGACCCTTTAACCTGTGA#TCCTGGGGGCAGGCCAGGGCAGTTGACAGGTACTTGGAGGGCTCAGGGC#.(((((((.(((((((((((((.(#.).))))))...)))))))))))))).	2870	2919	1.0	-30.9	1	0.0009711562	0.456	1.7181785874999997	2.2431329387499996	-4.849714495602881	21	27	14	3UTR	MIRT045759	0	0
hsa-miR-125a-5p	NM_001385114	STAT2	TCCCTGAGACCCTTTAACCTGTGA#TCCTGGGGGCAGGCCAGGGCAGTTGACAGGTACTTGGAGGGCTCAGGGC#.(((((((.(((((((((((((.(#.).))))))...)))))))))))))).	2856	2905	1.0	-30.9	1	0.0009711562	0.456	1.0331067500000002	2.2573527674999996	-4.849714495602881	21	27	14	3UTR	MIRT045759	0	0
hsa-miR-125a-5p	NM_005419	STAT2	TCCCTGAGACCCTTTAACCTGTGA#TCCTGGGGGCAGGCCAGGGCAGTTGACAGGTACTTGGAGGGCTCAGGGC#.(((((((.(((((((((((((.(#.).))))))...)))))))))))))).	2877	2926	1.0	-30.9	1	0.0009711562	0.456	1.39960095	2.8530998775	-4.849714495602881	21	27	14	3UTR	MIRT045759	0	0
hsa-miR-125a-5p	NM_032866	CGNL1	TCCCTGAGACCCTTTAACCTGTGA#CACAGGTTGGGTAGGGAG#(((((...((((...((((((((.#))))))))))))))))).	5134	5152	1.0	-24.2	0	0.0421387	0.588	-0.6911737874999999	-0.11457525000000002	-12.577274761883947	17	18	17	3UTR	MIRT045751	0	0
hsa-miR-125a-5p	NM_001199815	GGCT	TCCCTGAGACCCTTTAACCTGTGA#TACAGGAAAGGTCTCAGA#...((((((.(((((..((((((.#))))))))))))))))).	643	661	1.0	-21.8	0	0.003899265	0.618	0.08511098333333333	1.1155610487500007	-7.9900957423105305	17	18	17	3UTR	MIRT045750	0	0
hsa-miR-125a-5p	NM_001199816	GGCT	TCCCTGAGACCCTTTAACCTGTGA#TACAGGAAAGGTCTCAGA#...((((((.(((((..((((((.#))))))))))))))))).	487	505	1.0	-21.8	0	0.003899265	0.618	0.21316050000000006	1.32489582	-7.9900957423105305	17	18	17	3UTR	MIRT045750	0	0
hsa-miR-125a-5p	NM_014941	MORC2	TCCCTGAGACCCTTTAACCTGTGA#TCCAGGTTGAGGGGGAGACAGA#...(((...((((((((((((.((#))))))))))))))....))).	5052	5074	1.0	-23.5	0	0.0001090716	0.485	0.032397500000000044	0.46958535	-11.428251315976452	17	22	14	3UTR	MIRT045739	1	1
hsa-miR-125a-5p	NM_005176	ATP5MC2	TCCCTGAGACCCTTTAACCTGTGA#GCAGCCTGGGGAACGTGGTTGGCTCAGGGT#.(((((((.((....(((((((..#.))).))))))))))))).	563	593	0.9538461538461539	-19.6	1	0.002984872	0.485	4.454105625	1.839896531125	-11.077937895636522	16	19	13	3UTR	MIRT045729	0	1
hsa-miR-125a-5p	NM_001369754	ATP5MC2	TCCCTGAGACCCTTTAACCTGTGA#GCAGCCTGGGGAACGTGGTTGGCTCAGGGT#.(((((((.((....(((((((..#.))).))))))))))))).	804	834	1.0	-19.6	1	0.002984872	0.485	0.0	0.0	-11.077937895636522	16	19	13	3UTR	MIRT045729	0	1
hsa-miR-125a-5p	NM_001369755	ATP5MC2	TCCCTGAGACCCTTTAACCTGTGA#GCAGCCTGGGGAACGTGGTTGGCTCAGGGT#.(((((((.((....(((((((..#.))).))))))))))))).	621	651	1.0	-19.6	1	0.002984872	0.485	0.0	0.0	-11.077937895636522	16	19	13	3UTR	MIRT045729	0	1
hsa-miR-125a-5p	NM_001002031	ATP5MC2	TCCCTGAGACCCTTTAACCTGTGA#GCAGCCTGGGGAACGTGGTTGGCTCAGGGT#.(((((((.((....(((((((..#.))).))))))))))))).	687	717	1.0	-19.6	1	0.002984872	0.485	0.0	0.0	-11.077937895636522	16	19	13	3UTR	MIRT045729	0	1
hsa-miR-125a-5p	NM_001172438	PEG10	TCCCTGAGACCCTTTAACCTGTGA#GGAGGGAACTGCAGGGAG#((((((((.((((((.........#))))))..)).)))))).	6215	6233	1.0	-18.5	1	0.002376827	0.603	0.9898388011111111	0.45056388900000005	-5.227013184751041	14	18	6	3UTR	MIRT045728	0	0
hsa-miR-125a-5p	NM_001184962	PEG10	TCCCTGAGACCCTTTAACCTGTGA#GGAGGGAACTGCAGGGAG#((((((((.((((((.........#))))))..)).)))))).	6204	6222	1.0	-18.5	1	0.002376827	0.603	0.9898388011111111	0.45056388900000005	-5.227013184751041	14	18	6	3UTR	MIRT045728	0	0
hsa-miR-125a-5p	NM_001040152	PEG10	TCCCTGAGACCCTTTAACCTGTGA#GGAGGGAACTGCAGGGAG#((((((((.((((((.........#))))))..)).)))))).	6204	6222	1.0	-18.5	1	0.002376827	0.603	0.0	0.0	-5.227013184751041	14	18	6	3UTR	MIRT045728	0	0
hsa-miR-125a-5p	XM_047449895	TBC1D1	TCCCTGAGACCCTTTAACCTGTGA#GCGGGAAGTGTGCTTCTCAGGGAG#(((((((((..(.....(((((..#)))))......)..))))))))).	3535	3559	1.0	-21.5	1	3.217975e-05	0.471	0.0	0.0	-11.119324560681093	15	24	9	3UTR	MIRT045726	1	1
hsa-miR-125a-5p	XM_047449897	TBC1D1	TCCCTGAGACCCTTTAACCTGTGA#GCGGGAAGTGTGCTTCTCAGGGAG#(((((((((..(.....(((((..#)))))......)..))))))))).	3820	3844	1.0	-21.5	1	3.217975e-05	0.471	0.0	0.0	-11.119324560681093	15	24	9	3UTR	MIRT045726	1	1
hsa-miR-125a-5p	NM_001396959	TBC1D1	TCCCTGAGACCCTTTAACCTGTGA#GCGGGAAGTGTGCTTCTCAGGGAG#(((((((((..(.....(((((..#)))))......)..))))))))).	4234	4258	1.0	-21.5	1	3.217975e-05	0.471	0.0	0.0	-11.119324560681093	15	24	9	3UTR	MIRT045726	1	1
hsa-miR-125a-5p	NM_001367286	PGM3	TCCCTGAGACCCTTTAACCTGTGA#TTGCAGGTTTAAGACAACTCAGGA#..((((((...(((.(((((((((#))))))))).)))....)))))).	2383	2407	1.0	-21.6	1	0.05156369	0.662	0.0	0.0	-10.816120881607215	18	24	9	3UTR	MIRT045722	0	0
hsa-miR-125a-5p	NM_001367287	PGM3	TCCCTGAGACCCTTTAACCTGTGA#TTGCAGGTTTAAGACAACTCAGGA#..((((((...(((.(((((((((#))))))))).)))....)))))).	2643	2667	1.0	-21.6	1	0.05156369	0.662	0.0	0.0	-10.816120881607215	18	24	9	3UTR	MIRT045722	0	0
hsa-miR-125a-5p	NM_001199918	PGM3	TCCCTGAGACCCTTTAACCTGTGA#TTGCAGGTTTAAGACAACTCAGGA#..((((((...(((.(((((((((#))))))))).)))....)))))).	2304	2328	1.0	-21.6	1	0.05156369	0.662	0.0	0.0	-10.816120881607215	18	24	9	3UTR	MIRT045722	0	0
hsa-miR-125a-5p	NM_182688	UBE2G2	TCCCTGAGACCCTTTAACCTGTGA#TCTCAGGTTAGTTGGGGTCTGTGAGACGGAT#(((((.(((((((((((((((.((#)).))))))))..)))))))...))..))).	3203	3234	1.0	-23.4	0	3.741853e-05	0.588	0.0	0.0	-5.838533207394711	22	31	8	3UTR	MIRT045715	0	0
hsa-miR-125a-5p	NM_003343	UBE2G2	TCCCTGAGACCCTTTAACCTGTGA#TCTCAGGTTAGTTGGGGTCTGTGAGACGGAT#(((((.(((((((((((((((.((#)).))))))))..)))))))...))..))).	3088	3119	1.0	-23.4	0	3.741853e-05	0.588	0.0	0.0	-5.838533207394711	22	31	8	3UTR	MIRT045715	0	0
hsa-miR-125a-5p	NM_022347	TOR1AIP2	TCCCTGAGACCCTTTAACCTGTGA#TTACAGGTGAAGGAAGCCCAGGC#..((((.(..(((((.((((((((#)))))))))))))...).)))).	5136	5159	1.0	-19.7	0	0.00738993	0.515	0.0973307	-0.07878566750000002	-9.032632461121166	18	23	13	3UTR	MIRT045710	0	0
hsa-miR-125a-5p	NM_001267580	PRC1	TCCCTGAGACCCTTTAACCTGTGA#TCATAGGTTTAGTGGTCCTAGGAGAC#((((((.((((((..(((((((((#))))))))).)).)))).)))).)).	1908	1934	1.0	-24.4	0	0.001543254	0.632	3.852079444444444	2.8944818399999996	-7.073550458844025	21	26	9	3UTR	MIRT045708	0	0
hsa-miR-125a-5p	NM_003981	PRC1	TCCCTGAGACCCTTTAACCTGTGA#TCATAGGTTTAGTGGTCCTAGGAGAC#((((((.((((((..(((((((((#))))))))).)).)))).)))).)).	2150	2176	1.0	-24.4	0	0.001543254	0.632	0.0	0.0	-7.073550458844025	21	26	9	3UTR	MIRT045708	0	0
hsa-miR-125a-5p	NM_015056	RRP1B	TCCCTGAGACCCTTTAACCTGTGA#ACAGGTAGGGGTGGGGAA#(((((...((((((..((((((..#))))))))))))))))).	2963	2981	1.0	-22.9	0	0.0111545	0.397	0.17664826666666666	-0.18229344749999993	-10.66435331200091	17	18	17	3UTR	MIRT045704	0	0
hsa-miR-125a-5p	NM_152517	TTC30B	TCCCTGAGACCCTTTAACCTGTGA#TGACGTATCTTGAGGGGTCTTTGCACAAGGATTACATCATTCAGGGAC#(((((((((((((((((.......#.)))))))))).....................))))))).	2311	2359	1.0	-22.6	1	0.09801956	0.588	5.636979452631579	4.545319145000001	-3.937574446201665	17	40	10	3UTR	MIRT045703	0	1
hsa-miR-125a-5p	NM_001282337	PLS3	TCCCTGAGACCCTTTAACCTGTGA#TCATGAGAGCCCTCAGGGGAAAGGGTTTAAGA#...((.(((((((((..((((.(.#.).))))..))))))))).)).	2272	2304	1.0	-22.1	0	4.652609e-05	0.559	0.9552143888888889	1.4343099150000005	-8.648548035175398	16	22	9	3UTR	MIRT045702	0	0
hsa-miR-125a-5p	NM_005032	PLS3	TCCCTGAGACCCTTTAACCTGTGA#TCATGAGAGCCCTCAGGGGAAAGGGTTTAAGA#...((.(((((((((..((((.(.#.).))))..))))))))).)).	2126	2158	1.0	-22.1	0	4.652609e-05	0.559	0.9552143888888889	1.4343099150000005	-8.648548035175398	16	22	9	3UTR	MIRT045702	0	0
hsa-miR-125a-5p	NM_001136025	PLS3	TCCCTGAGACCCTTTAACCTGTGA#TCATGAGAGCCCTCAGGGGAAAGGGTTTAAGA#...((.(((((((((..((((.(.#.).))))..))))))))).)).	2121	2153	1.0	-22.1	0	4.652609e-05	0.559	0.9552143888888889	1.4343099150000005	-8.648548035175398	16	22	9	3UTR	MIRT045702	0	0
hsa-miR-125a-5p	NM_001313966	TFRC	TCCCTGAGACCCTTTAACCTGTGA#ACTTTGTATAGAAGGTTTGGGGGCTGTGGGGAA#(((((.((.(((((.(((((....#.))))).)))))))..))))).	3796	3829	1.0	-22.8	0	0.006544149	0.456	2.0388252000000002	2.0608493025000003	-7.630372425891109	17	22	7	3UTR	MIRT045700	0	0
hsa-miR-125a-5p	NM_001374276	PREPL	TCCCTGAGACCCTTTAACCTGTGA#TTGCAGGCCAGGCAAGGTGGCTCAGGC#..((((((.((((((..((((...#.)))).)))).)))))))).	5294	5321	1.0	-20.1	1	6.786236e-06	0.485	0.0	0.0	-6.246439457921665	16	20	8	3UTR	MIRT045698	0	0
hsa-miR-125a-5p	NM_001374277	PREPL	TCCCTGAGACCCTTTAACCTGTGA#TTGCAGGCCAGGCAAGGTGGCTCAGGC#..((((((.((((((..((((...#.)))).)))).)))))))).	5003	5030	1.0	-20.1	1	6.786236e-06	0.485	0.0	0.0	-6.246439457921665	16	20	8	3UTR	MIRT045698	0	0
hsa-miR-125a-5p	NM_001171613	PREPL	TCCCTGAGACCCTTTAACCTGTGA#TTGCAGGCCAGGCAAGGTGGCTCAGGC#..((((((.((((((..((((...#.)))).)))).)))))))).	5040	5067	1.0	-20.1	1	6.786236e-06	0.485	2.057277142857143	2.693780535000001	-6.246439457921665	16	20	8	3UTR	MIRT045698	0	0
hsa-miR-125a-5p	NM_181672	OGT	TCCCTGAGACCCTTTAACCTGTGA#TCATAGGAATAAAATTATGGGATCTCAACAAAGGGTCGAGGGT#.((((..((((((((..(((((((#)))))))......................)))))))).)))).	4626	4669	1.0	-23.1	0	0.01997295	0.618	2.9910087499999998	1.95446566125	-7.4710192137250955	19	43	8	3UTR	MIRT045697	0	0
hsa-miR-151a-3p	NM_001385174	USP36	CTAGACTGAAGCTCCTTGAGG#CCTCCTGGAGACAAGGCGTCCCTTCCCGGGAGCTGTCGGTCTGGA#((((((((((((((((.((((#.))))...))))))).))))))))).	3644	3689	1.0	-28.5	1	6.948919e-05	0.353	1.0856046470588234	1.6908399675	-3.937574446201665	20	26	9	3UTR	MIRT043617	0	0
hsa-miR-151a-3p	NM_001301839	SAP30BP	CTAGACTGAAGCTCCTTGAGG#CTCCCCAGATGCCACCTGAGAGGAGCTTCTGTTTGGC#((((((.((((((((((.(((#.)))..)))))))))).)))))).	1010	1047	0.9615384615384616	-26.4	0	0.0005306441	0.426	4.4249378	5.039104925000001	-5.4812609810729835	19	24	10	3UTR	MIRT043616	0	0
hsa-miR-151a-3p	NM_001301855	SAP30BP	CTAGACTGAAGCTCCTTGAGG#CTCCCCAGATGCCACCTGAGAGGAGCTTCTGTTTGGC#((((((.((((((((((.(((#.)))..)))))))))).)))))).	1160	1197	0.9615384615384616	-26.4	0	0.0005306441	0.426	4.4249378	5.039104925000001	-5.4812609810729835	19	24	10	3UTR	MIRT043616	0	0
hsa-miR-151a-3p	NM_013260	SAP30BP	CTAGACTGAAGCTCCTTGAGG#CTCCCCAGATGCCACCTGAGAGGAGCTTCTGTTTGGC#((((((.((((((((((.(((#.)))..)))))))))).)))))).	1058	1095	1.0	-26.4	0	0.0005306441	0.426	-0.46065819999999996	0.012981450000000068	-5.4812609810729835	19	24	10	3UTR	MIRT043616	0	0
hsa-miR-151a-3p	XM_047416702	EMB	CTAGACTGAAGCTCCTTGAGG#CTTATGCAACATGCTCAGCAGGAGCTTCATCA#...((.((((((((((((((.#.))))..)))))))))))).	1028	1060	1.0	-22.1	0	0.003464492	0.632	0.0	0.0	-8.415498954871785	16	20	12	3UTR	MIRT043608	0	0
hsa-miR-151a-3p	NM_198449	EMB	CTAGACTGAAGCTCCTTGAGG#CTTATGCAACATGCTCAGCAGGAGCTTCATCA#...((.((((((((((((((.#.))))..)))))))))))).	1233	1265	1.0	-22.1	0	0.003464492	0.632	0.0	0.0	-8.415498954871785	16	20	12	3UTR	MIRT043608	0	0
hsa-miR-151a-3p	NM_052998	AZIN2	CTAGACTGAAGCTCCTTGAGG#CTTCACTTGAGCTTCTCTCTAGG#(((((..(((((((..(((((#)))))...)))))))..))))).	3531	3554	1.0	-21.3	0	0.003713622	0.559	-0.12164571428571429	0.0875491416625	-8.35071838282028	17	23	7	3UTR	MIRT043607	0	0
hsa-miR-151a-3p	NM_001293562	AZIN2	CTAGACTGAAGCTCCTTGAGG#CTTCACTTGAGCTTCTCTCTAGG#(((((..(((((((..(((((#)))))...)))))))..))))).	3316	3339	1.0	-21.3	0	0.003713622	0.559	-0.12164571428571429	0.0875491416625	-8.35071838282028	17	23	7	3UTR	MIRT043607	0	0
hsa-miR-151a-3p	NM_001331027	HADH	CTAGACTGAAGCTCCTTGAGG#CTCTACTAAAATAACAATGTTTCAGTCTGA#.(((((((((((.........#.))))))))))).	1819	1849	1.0	-15.9	1	0.002284993	0.809	0.2800043272727273	0.27282387687499987	-6.907794008098015	11	13	11	3UTR	MIRT043605	0	0
hsa-miR-151a-3p	NM_001184705	HADH	CTAGACTGAAGCTCCTTGAGG#CTCTACTAAAATAACAATGTTTCAGTCTGA#.(((((((((((.........#.))))))))))).	1739	1769	1.0	-15.9	1	0.002284993	0.809	0.6644567181818183	0.2746452717499999	-6.907794008098015	11	13	11	3UTR	MIRT043605	0	0
hsa-miR-151a-3p	NM_005327	HADH	CTAGACTGAAGCTCCTTGAGG#CTCTACTAAAATAACAATGTTTCAGTCTGA#.(((((((((((.........#.))))))))))).	1688	1718	1.0	-15.9	1	0.002284993	0.809	0.6644567181818183	0.2746452717499999	-6.907794008098015	11	13	11	3UTR	MIRT043605	0	0
hsa-miR-484	NM_152272	CHMP7	TCAGGCTCAGTCCCCTCCCGAT#TCGGGGCAGGGGGGCTGAGCCA#...((((((((((((((((((.#)))))...))))))))))))).	2954	2976	0.9615384615384616	-36.6	0	4.590898e-05	0.397	1.089218076190476	0.3800296237500001	-6.514540193678739	18	22	13	3UTR	MIRT042391	0	0
hsa-miR-484	NM_012199	AGO1	TCAGGCTCAGTCCCCTCCCGAT#TGGGGAGGGGAGTTCTCCTGGG#(((((...(.(((((((((.(.#).))))))))).)...))))).	5148	5170	1.0	-28.1	0	1.128141e-05	0.412	1.7895722222222221	1.5816840575000002	-10.938361139774841	16	22	9	3UTR	MIRT042384	0	0
hsa-miR-484	NM_001317123	AGO1	TCAGGCTCAGTCCCCTCCCGAT#TGGGGAGGGGAGTTCTCCTGGG#(((((...(.(((((((((.(.#).))))))))).)...))))).	5053	5075	1.0	-28.1	0	1.128141e-05	0.412	1.495057888888889	1.6283405262500004	-10.938361139774841	16	22	9	3UTR	MIRT042384	0	0
hsa-miR-484	NM_178136	POLDIP3	TCAGGCTCAGTCCCCTCCCGAT#GGAGGGGATGGAGAGCCCTGGT#((((((((.(((((((((....#)))))))))...))))).))).	1640	1662	0.9615384615384616	-28.4	1	0.001783066	0.426	3.0876144666666665	2.0288548250000007	-4.993964104447428	17	22	9	3UTR	MIRT042381	0	0
hsa-miR-484	NM_032228	FAR1	TCAGGCTCAGTCCCCTCCCGAT#TCTTGTAATCTAGCTTAAAGAAATGTTAACTGGGAGGGTGCTGAGGCCA#...((((((((.((((((((..#.)))))))).)))))).)).	3671	3720	1.0	-29.9	0	0.0001364858	0.588	0.15370082499999999	0.4929617225	-9.861343503275094	16	20	8	3UTR	MIRT042376	0	0
hsa-miR-484	NM_001193493	SLC1A4	TCAGGCTCAGTCCCCTCCCGAT#TCTTAAAACTGGGGACATGAGCCTGAG#(((((((((((((((.......#.)))))).))))))))).	2806	2833	1.0	-30.1	1	0.0002272307	0.456	-0.26550439375	-0.24991160375000002	-4.1706235265052785	15	18	9	3UTR	MIRT042374	0	1
hsa-miR-484	NM_003038	SLC1A4	TCAGGCTCAGTCCCCTCCCGAT#GGGGACATGAGCCTGAG#(((((((((((((((.......#)))))).))))))))).	3680	3697	1.0	-30.1	1	0.0002272307	0.456	0.0	0.0	-4.1706235265052785	15	17	9	3UTR	MIRT042374	0	1
hsa-miR-484	NM_001143852	TCHP	TCAGGCTCAGTCCCCTCCCGAT#TGGGATATATGTGCCCAGAGGGAGAAGCACTGAGCCTGAA#((((((((((((..(((((..(#.)..)))))..).))))))))))).	2583	2623	1.0	-29.0	1	0.04559071	0.5	0.23499029230769225	-0.06924010499999994	-6.083544976388314	18	25	11	3UTR	MIRT042371	0	1
hsa-miR-484	NM_032300	TCHP	TCAGGCTCAGTCCCCTCCCGAT#ATTGGGAATGTCTTGGCTACTACATGTAGCCTTCTGGGATATATGTGCCCAGAGGGAGAAGCACTGAGCCTGAA#((((((((((((..(((((..(#.)..)))))..).))))))))))).	2551	2625	1.0	-29.0	1	0.04559071	0.5	-0.5609122769230768	-0.04487286374999998	-6.083544976388314	18	25	11	3UTR	MIRT042371	0	1
hsa-miR-484	NM_182509	ISM2	TCAGGCTCAGTCCCCTCCCGAT#TGGGAGGGGAAAAAAGCCCTGAT#(((((((...((((((((((..#))))))))))....)))).))).	2253	2276	0.9807692307692307	-29.4	1	0.0001881967	0.544	0.0	0.0	-8.550105501956237	17	23	10	3UTR	MIRT042370	0	0
hsa-miR-484	NM_199296	ISM2	TCAGGCTCAGTCCCCTCCCGAT#TGGGAGGGGAAAAAAGCCCTGAT#(((((((...((((((((((..#))))))))))....)))).))).	2599	2622	0.9807692307692307	-29.4	1	0.0001881967	0.544	0.0	0.0	-8.550105501956237	17	23	10	3UTR	MIRT042370	0	0
hsa-miR-484	NM_013323	SNX11	TCAGGCTCAGTCCCCTCCCGAT#GGAGGGAGTGAGCGCTGGC#(((((((((.(.((((((....#))))))).))))).)))).	2178	2197	1.0	-25.6	1	0.002833977	0.588	0.9858962700000001	2.00088993625	-8.5268842241262	16	19	7	3UTR	MIRT042365	0	0
hsa-miR-484	NM_014342	MTCH2	TCAGGCTCAGTCCCCTCCCGAT#GGGAGCCTCTGAGCCTA#..((((((((....(((((...#)))))...)))))))).	1620	1637	1.0	-24.4	1	0.0001484945	0.588	2.9233493750000004	3.1543611575000003	-13.274549034565645	13	17	8	3UTR	MIRT042361	0	0
hsa-miR-484	NM_001317232	MTCH2	TCAGGCTCAGTCCCCTCCCGAT#GGGAGCCTCTGAGCCTA#..((((((((....(((((...#)))))...)))))))).	1593	1610	1.0	-24.4	1	0.0001484945	0.588	4.2221	3.036207482500001	-13.274549034565645	13	17	8	3UTR	MIRT042361	0	0
hsa-miR-484	NM_032045	KREMEN1	TCAGGCTCAGTCCCCTCCCGAT#TTGGGAGGCTGAGATGGGAGGATTGCTTGAGCCC#...((((((((((((((((((.#))))))))...........))))....)))))).	1718	1752	1.0	-24.9	0	0.001223664	0.426	0.16485436363636363	0.018478737499999988	-6.514540193678739	18	34	8	3UTR	MIRT042356	0	0
hsa-miR-484	NM_001171661	CYB5R3	TCAGGCTCAGTCCCCTCCCGAT#TTGGCTCTCCTCTGGCTAGAGTGGGAAGAGGGGGCTGGCCATGGG#((((((.((((((((((((.((#.)).))..))))))))))))).))).	1601	1646	0.9615384615384616	-30.0	0	7.003763e-07	0.368	0.0	0.0	-5.4812609810729835	20	26	13	3UTR	MIRT042354	0	0
hsa-miR-484	NM_007326	CYB5R3	TCAGGCTCAGTCCCCTCCCGAT#TTGGCTCTCCTCTGGCTAGAGTGGGAAGAGGGGGCTGGCCATGGG#((((((.((((((((((((.((#.)).))..))))))))))))).))).	1540	1585	0.9615384615384616	-30.0	0	7.003763e-07	0.368	0.0	0.0	-5.4812609810729835	20	26	13	3UTR	MIRT042354	0	0
hsa-miR-484	NM_001129819	CYB5R3	TCAGGCTCAGTCCCCTCCCGAT#TTGGCTCTCCTCTGGCTAGAGTGGGAAGAGGGGGCTGGCCATGGG#((((((.((((((((((((.((#.)).))..))))))))))))).))).	1785	1830	0.9615384615384616	-30.0	0	7.003763e-07	0.368	0.0	0.0	-5.4812609810729835	20	26	13	3UTR	MIRT042354	0	0
hsa-miR-484	NM_000398	CYB5R3	TCAGGCTCAGTCCCCTCCCGAT#TTGGCTCTCCTCTGGCTAGAGTGGGAAGAGGGGGCTGGCCATGGG#((((((.((((((((((((.((#.)).))..))))))))))))).))).	1534	1579	0.9615384615384616	-30.0	0	7.003763e-07	0.368	0.0	0.0	-5.4812609810729835	20	26	13	3UTR	MIRT042354	0	0
hsa-miR-484	NM_001198953	ZFYVE21	TCAGGCTCAGTCCCCTCCCGAT#ATTGGGGGTGGGAGAGACTGAGCTA#...(((((((((((((((((((#)))))))).))))....))))))).	1023	1048	1.0	-28.5	0	0.009088054	0.632	0.6984305000000002	0.23913455749999996	-6.514540193678739	19	25	8	3UTR	MIRT042353	0	1
hsa-miR-484	NM_024071	ZFYVE21	TCAGGCTCAGTCCCCTCCCGAT#ATTGGGGGTGGGAGAGACTGAGCTA#...(((((((((((((((((((#)))))))).))))....))))))).	969	994	1.0	-28.5	0	0.009088054	0.632	0.4747246166666667	0.181459975	-6.514540193678739	19	25	8	3UTR	MIRT042353	0	1
hsa-miR-484	NM_001271818	ORAI2	TCAGGCTCAGTCCCCTCCCGAT#TTGGGAGGGGCCCTGCTGGGCCTT#..(((((((((((((((((((.#))))))))))....))))))))).	4297	4321	1.0	-34.8	1	6.336852e-10	0.382	0.16413390869565217	-0.016506941250000032	-4.95700071937229	19	24	10	3UTR	MIRT042351	0	1
hsa-miR-484	NM_001126340	ORAI2	TCAGGCTCAGTCCCCTCCCGAT#TTGGGAGGGGCCCTGCTGGGCCTT#..(((((((((((((((((((.#))))))))))....))))))))).	4274	4298	1.0	-34.8	1	6.336852e-10	0.382	0.16163094130434774	-0.048173273125	-4.95700071937229	19	24	10	3UTR	MIRT042351	0	1
hsa-miR-484	NM_032831	ORAI2	TCAGGCTCAGTCCCCTCCCGAT#TTGGGAGGGGCCCTGCTGGGCCTT#..(((((((((((((((((((.#))))))))))....))))))))).	4165	4189	1.0	-34.8	1	6.336852e-10	0.382	0.16163094130434774	-0.048173273125	-4.95700071937229	19	24	10	3UTR	MIRT042351	0	1
hsa-miR-484	XM_047443537	LONRF2	TCAGGCTCAGTCCCCTCCCGAT#GGGAGGGGCTGAGA#.....(((((.((((((((...#))))))))))))).	11814	11828	0.9615384615384616	-28.2	0	1.886169e-05	0.412	0.0	0.0	-16.49037411886075	13	14	13	3UTR	MIRT042342	0	0
hsa-miR-484	NM_198461	LONRF2	TCAGGCTCAGTCCCCTCCCGAT#GGGAGGGGCTGAGA#.....(((((.((((((((...#))))))))))))).	12708	12722	0.9615384615384616	-28.2	0	1.886169e-05	0.412	0.0	0.0	-16.49037411886075	13	14	13	3UTR	MIRT042342	0	0
hsa-miR-484	NM_198461	LONRF2	TCAGGCTCAGTCCCCTCCCGAT#TCTAGAGAGGGGCGGGCCTGGA#((((((((.((((((((..((.#))..))).))))))))))))).	12591	12613	1.0	-26.7	1	4.27315e-05	0.471	0.0	0.0	-4.993964104447428	18	22	13	3UTR	MIRT042342	0	0
hsa-miR-484	NM_014212	HOXC11	TCAGGCTCAGTCCCCTCCCGAT#ATCTGACTCTCGCTGTGGGACAGGGACCGGGCCTGGA#((((((((.(((((.(((((..#.)))))..))))).)))))))).	1202	1239	1.0	-30.6	1	2.323756e-05	0.397	0.657789625	0.598707712	-5.729413664698063	18	23	8	3UTR	MIRT042340	0	0
hsa-miR-484	NM_014212	HOXC11	TCAGGCTCAGTCCCCTCCCGAT#GGGAGGGGCGACAGTAGTGAGCGCCTGAGCCG#...(((((((.((((((((...#))))))))................))))))).	1359	1391	1.0	-29.3	0	0.0004364288	0.426	1.9529275	1.00183672	-9.33931466908909	15	32	8	3UTR	MIRT042340	0	0
hsa-miR-484	NM_031298	EMC6	TCAGGCTCAGTCCCCTCCCGAT#ATGGGGGCCCGGGGGACTTTTTTAAAAAACCAGATCGGGAGGACTGTGGCCA#...((((((((((..(((((((#.))))))))))))).)))).	471	523	1.0	-27.5	0	0.0002995974	0.574	0.4769499090909091	3.0965108137499997	-8.10682967144978	17	20	13	3UTR	MIRT042337	0	1
hsa-miR-484	NM_001282751	SUCO	TCAGGCTCAGTCCCCTCCCGAT#GTTAGGTTTTTGAAGCTGCAAACACTACAATGCTTTGAGGGGGTCTGTGCCTGAA#((((((.((((((((((.....#.))))))).))).)))))).	4331	4386	1.0	-29.2	0	0.0005651157	0.515	2.4070176363636366	3.8830800500000007	-5.4812609810729835	16	20	7	3UTR	MIRT042332	0	0
hsa-miR-484	NM_138338	POLR3H	TCAGGCTCAGTCCCCTCCCGAT#ATCGGGGGCCTGACTAGCCTGGA#(((((((.((((..((((((((#))))))))...))))))))))).	2084	2107	1.0	-27.9	1	0.0002113906	0.397	-0.18197912499999996	2.6756566712500005	-8.397179905568944	19	23	11	3UTR	MIRT042331	0	0
hsa-miR-484	NM_023079	UBE2Z	TCAGGCTCAGTCCCCTCCCGAT#TTGGGGTGGGGGCTGTCTGTGACACTTAAGCAGTCTGGG#(((((((((((((((((((((.#)))))).))))))))................))))))).	1564	1603	1.0	-29.4	1	0.000117494	0.5	1.2171478078947369	0.8966334974999999	-3.937574446201665	21	39	8	3UTR	MIRT042328	0	0
hsa-miR-484	NM_023079	UBE2Z	TCAGGCTCAGTCCCCTCCCGAT#AGAGGGGGTTGGGGCTGGGACTCTGGA#(((((((((((((((((((..(#)..)))))..))))))))).).)))).	2199	2226	1.0	-26.5	1	4.973337e-05	0.382	0.5546726739130434	0.11034104375000015	-3.937574446201665	20	27	9	3UTR	MIRT042328	0	0
hsa-miR-484	NM_001173533	DGCR2	TCAGGCTCAGTCCCCTCCCGAT#TGGGGCCGAGGCCCCAGATGCTCTGCTGGGGTCTGGGGACTGAGCTG#...(((((((((((((((((..#.)))))...)))))))))))).	2514	2561	1.0	-30.9	0	1.982641e-06	0.338	0.3226418429	0.01839016612500005	-6.514540193678739	17	22	12	3UTR	MIRT042326	0	0
hsa-miR-484	NM_001184781	DGCR2	TCAGGCTCAGTCCCCTCCCGAT#TGGGGCCGAGGCCCCAGATGCTCTGCTGGGGTCTGGGGACTGAGCTG#...(((((((((((((((((..#.)))))...)))))))))))).	2628	2675	1.0	-30.9	0	1.982641e-06	0.338	1.05181715	2.7605012821750003	-6.514540193678739	17	22	12	3UTR	MIRT042326	0	0
hsa-miR-484	NM_005137	DGCR2	TCAGGCTCAGTCCCCTCCCGAT#TGGGGCCGAGGCCCCAGATGCTCTGCTGGGGTCTGGGGACTGAGCTG#...(((((((((((((((((..#.)))))...)))))))))))).	2637	2684	1.0	-30.9	0	1.982641e-06	0.338	0.9183057929	2.5756398214500003	-6.514540193678739	17	22	12	3UTR	MIRT042326	0	0
hsa-miR-484	NM_021137	TNFAIP1	TCAGGCTCAGTCCCCTCCCGAT#GTCAGGGAGGGACTGTTCTGCCAGCCTA#..(((((((((.((((((((((#))).))))))))))).......))))).	2517	2545	1.0	-26.6	1	0.001770586	0.485	0.18191641818181822	0.038341337499999996	-8.303804028968646	19	28	11	3UTR	MIRT042325	0	0
hsa-miR-484	NM_015554	GLCE	TCAGGCTCAGTCCCCTCCCGAT#TTGAAAATATGATACCCTACACTTTCAGGGGACCGAGTCTGAC#((((((((.(((((((......#.))))))).)))))))).	3393	3436	1.0	-27.2	1	0.001774357	0.618	0.3475508625	0.06933542750000002	-4.993964104447428	15	18	8	3UTR	MIRT042317	0	0
hsa-miR-484	NM_024068	NABP2	TCAGGCTCAGTCCCCTCCCGAT#CGGGAGGCGGAGGTTGAGGTGAGCCG#...((((((.((((((((((..#))))))).)))........)))))).	1203	1229	1.0	-26.9	0	0.0008157979	0.426	0.02849380909090909	-0.05096814375000001	-7.757046662006918	16	26	7	3UTR	MIRT042316	0	0
hsa-miR-484	NM_001032363	MICOS10	TCAGGCTCAGTCCCCTCCCGAT#TGGAGGGGGAGGCTGGGCA#....((((((((((((((((..#))).))))).)))))))).	1648	1667	0.9615384615384616	-26.7	0	0.01606807	0.412	0.0	0.0	-9.546562468637928	16	19	8	3UTR	MIRT042312	0	0
hsa-miR-484	NM_152424	AMER1	TCAGGCTCAGTCCCCTCCCGAT#TCTGGAGTAGGGACACGGGGCCTGAG#((((((((.(((((((((.((.#)).))))..)))))...)))))))).	3656	3682	1.0	-29.0	1	0.0001802616	0.471	0.032867	0.4297662750000001	-4.993964104447428	19	26	8	3UTR	MIRT042310	0	0
hsa-miR-484	NM_012268	PLD3	TCAGGCTCAGTCCCCTCCCGAT#TGGGGGAGGGATCAGCCCCCAAAGAAATGGGGGTGCATGCTGGGCCTGGC#((((((((((((((((((((..#)))))).)))............................))))))))))).	2015	2065	1.0	-30.1	1	0.0009060809	0.324	0.9083940326530614	0.5409177825	-3.937574446201665	20	50	11	3UTR	MIRT042303	0	0
hsa-miR-484	NM_001291311	PLD3	TCAGGCTCAGTCCCCTCCCGAT#TGGGGGAGGGATCAGCCCCCAAAGAAATGGGGGTGCATGCTGGGCCTGGC#((((((((((((((((((((..#)))))).)))............................))))))))))).	1995	2045	1.0	-30.1	1	0.0009060809	0.324	0.9083940326530614	0.5409177825	-3.937574446201665	20	50	11	3UTR	MIRT042303	0	0
hsa-miR-484	NM_001031696	PLD3	TCAGGCTCAGTCCCCTCCCGAT#TGGGGGAGGGATCAGCCCCCAAAGAAATGGGGGTGCATGCTGGGCCTGGC#((((((((((((((((((((..#)))))).)))............................))))))))))).	1791	1841	1.0	-30.1	1	0.0009060809	0.324	0.0	0.0	-3.937574446201665	20	50	11	3UTR	MIRT042303	0	0
hsa-miR-484	NM_152604	ZNF383	TCAGGCTCAGTCCCCTCCCGAT#TCGGGAGGCTGAGACAGGAGAATTGCTTGAA#((((((....(((((((((((.#))))))))........))).....)))))).	3187	3218	1.0	-25.0	0	0.007970865	0.412	0.0	0.0	-10.093792036827557	17	31	8	3UTR	MIRT042301	0	0
hsa-miR-484	NM_001387601	ZNF383	TCAGGCTCAGTCCCCTCCCGAT#TCGGGAGGCTGAGACAGGAGAATTGCTTGAA#((((((....(((((((((((.#))))))))........))).....)))))).	3157	3188	1.0	-25.0	0	0.007970865	0.412	0.0	0.0	-10.093792036827557	17	31	8	3UTR	MIRT042301	0	0
hsa-miR-484	NM_015024	XPO7	TCAGGCTCAGTCCCCTCCCGAT#GGGAGAGGGCCTGGCTGATCCTGGC#(((((.(((((((((((((...#))))).)))....))))).))))).	3443	3468	1.0	-27.6	0	1.334169e-05	0.426	2.552718944444445	1.8799331237500003	-5.838533207394711	18	25	5	3UTR	MIRT042298	0	0
hsa-miR-484	NM_015024	XPO7	TCAGGCTCAGTCCCCTCCCGAT#TGGTTCCTGGGGGACTGGGTGGGAA#((..((((((((((((......#.))))))))))))..)).	3566	3591	1.0	-24.5	0	0.01721388	0.382	2.9540614333333335	2.0686295425	-8.527136195467303	14	18	12	3UTR	MIRT042298	0	0
hsa-miR-484	XM_005277829	DNASE1L1	TCAGGCTCAGTCCCCTCCCGAT#GGGTGGGGGCATGGGGCCC#...(((((.((((((.(((...#))).))))))...))))).	2972	2991	0.9743589743589745	-27.2	0	2.724136e-06	0.397	0.0	0.0	-7.803978932228115	14	19	6	3UTR	MIRT042294	0	0
hsa-miR-484	NM_001009932	DNASE1L1	TCAGGCTCAGTCCCCTCCCGAT#GGGTGGGGGCATGGGGCCC#...(((((.((((((.(((...#))).))))))...))))).	2834	2853	0.9743589743589745	-27.2	0	2.724136e-06	0.397	0.0	0.0	-7.803978932228115	14	19	6	3UTR	MIRT042294	0	0
hsa-miR-484	NM_001009933	DNASE1L1	TCAGGCTCAGTCCCCTCCCGAT#GGGTGGGGGCATGGGGCCC#...(((((.((((((.(((...#))).))))))...))))).	2576	2595	0.9743589743589745	-27.2	0	2.724136e-06	0.397	0.0	0.0	-7.803978932228115	14	19	6	3UTR	MIRT042294	0	0
hsa-miR-484	NM_001009934	DNASE1L1	TCAGGCTCAGTCCCCTCCCGAT#GGGTGGGGGCATGGGGCCC#...(((((.((((((.(((...#))).))))))...))))).	2491	2510	0.9743589743589745	-27.2	0	2.724136e-06	0.397	0.0	0.0	-7.803978932228115	14	19	6	3UTR	MIRT042294	0	0
hsa-miR-484	NM_198057	TSC22D3	TCAGGCTCAGTCCCCTCCCGAT#GGGGGCTCCCAGGGCCTGGG#(((((((((((((((.......#)))))))....)))))))).	1228	1248	1.0	-25.3	1	5.986809e-07	0.397	-0.5583233894736843	-0.14224065549999998	-4.1706235265052785	15	20	8	3UTR	MIRT042293	0	0
hsa-miR-484	XM_005262100	TSC22D3	TCAGGCTCAGTCCCCTCCCGAT#GGGGGCTCCCAGGGCCTGGG#(((((((((((((((.......#)))))))....)))))))).	1083	1103	1.0	-25.3	1	5.986809e-07	0.397	0.0	0.0	-4.1706235265052785	15	20	8	3UTR	MIRT042293	0	0
hsa-miR-484	XM_005262100	TSC22D3	TCAGGCTCAGTCCCCTCCCGAT#TGGGAGAGATTGAGCCA#...(((((((((..((((((..#)))))).))))))))).	1311	1328	1.0	-25.6	0	0.0009965339	0.515	0.0	0.0	-8.66051072386539	15	17	9	3UTR	MIRT042293	0	0
hsa-miR-484	NM_001318468	TSC22D3	TCAGGCTCAGTCCCCTCCCGAT#GGGGGCTCCCAGGGCCTGGG#(((((((((((((((.......#)))))))....)))))))).	1175	1195	1.0	-25.3	1	5.986809e-07	0.397	0.0	0.0	-4.1706235265052785	15	20	8	3UTR	MIRT042293	0	0
hsa-miR-484	NM_001318468	TSC22D3	TCAGGCTCAGTCCCCTCCCGAT#TGGGAGAGATTGAGCCA#...(((((((((..((((((..#)))))).))))))))).	1403	1420	1.0	-25.6	0	0.0009965339	0.515	0.0	0.0	-8.66051072386539	15	17	9	3UTR	MIRT042293	0	0
hsa-miR-484	NM_001318470	TSC22D3	TCAGGCTCAGTCCCCTCCCGAT#GGGGGCTCCCAGGGCCTGGG#(((((((((((((((.......#)))))))....)))))))).	1161	1181	1.0	-25.3	1	5.986809e-07	0.397	0.0	0.0	-4.1706235265052785	15	20	8	3UTR	MIRT042293	0	0
hsa-miR-484	NM_001318470	TSC22D3	TCAGGCTCAGTCCCCTCCCGAT#TGGGAGAGATTGAGCCA#...(((((((((..((((((..#)))))).))))))))).	1389	1406	1.0	-25.6	0	0.0009965339	0.515	0.0	0.0	-8.66051072386539	15	17	9	3UTR	MIRT042293	0	0
hsa-miR-484	XM_047415738	NEK1	TCAGGCTCAGTCCCCTCCCGAT#ATCCTAGGGAGGGAAATGTTTGCCTGT#.(((((.((...(((((((...#.)))))))...))...))))).	4217	4244	1.0	-24.7	0	0.0005765803	0.603	0.0	0.0	-12.751095625563321	14	22	7	3UTR	MIRT042284	0	0
hsa-miR-484	NM_001043318	MIDEAS	TCAGGCTCAGTCCCCTCCCGAT#GTTGGGGGAGGGGCTAGCG#....(((.((((((((((((((#)))))))).))))))))).	4634	4653	1.0	-26.5	0	3.697627e-07	0.456	2.117661786666667	3.98365156875	-11.86019739781856	17	19	9	3UTR	MIRT042282	0	0
hsa-miR-484	NM_004272	HOMER1	TCAGGCTCAGTCCCCTCCCGAT#GGGGACTATAGCCTGAA#(((((((.(((((((.......#)))))))..))))))).	5007	5024	1.0	-25.7	1	0.0006499326	0.574	0.0	0.0	-6.484258455685908	14	17	7	3UTR	MIRT042276	0	0
hsa-miR-484	NM_002518	NPAS2	TCAGGCTCAGTCCCCTCCCGAT#GGGGTGGCCACAGGAGATGGGGAGAGGAGTCTGAA#((((((((..(((((((((...#.)).)).)))))...)))))))).	2823	2858	1.0	-26.4	1	0.002011853	0.412	0.0	0.0	-6.236470572775607	17	24	8	3UTR	MIRT042271	0	0
hsa-miR-484	NM_005573	LMNB1	TCAGGCTCAGTCCCCTCCCGAT#GGGAGGGGAAAAGCA#....(((...(((((((((...#)))))))))..))).	2553	2568	1.0	-23.9	0	0.002068674	0.647	2.009468	1.6685529337499996	-14.159093524392503	12	15	9	3UTR	MIRT042270	0	0
hsa-miR-484	XM_011535818	LIN28B	TCAGGCTCAGTCCCCTCCCGAT#GTCAATATGTGCATGTGTGAGAGGGAGAGAGCCTGAG#((((((((..(((((((.((..#.)).))).))))..)))))))).	1054	1091	1.0	-27.9	1	0.002034565	0.574	0.0	0.0	-6.236470572775607	17	23	8	3UTR	MIRT042267	0	0
hsa-miR-484	NM_001004317	LIN28B	TCAGGCTCAGTCCCCTCCCGAT#GTCAATATGTGCATGTGTGAGAGGGAGAGAGCCTGAG#((((((((..(((((((.((..#.)).))).))))..)))))))).	1111	1148	1.0	-27.9	1	0.002034565	0.574	0.0	0.0	-6.236470572775607	17	23	8	3UTR	MIRT042267	0	0
hsa-miR-484	NM_178562	TSPAN33	TCAGGCTCAGTCCCCTCCCGAT#GTCAGAAGTGGGACTGAGCCA#...(((((((((((((.(.(((#))).).)).))))))))))).	1858	1879	1.0	-27.2	0	4.357365e-05	0.471	0.9954380814285715	0.82940355975	-6.514540193678739	17	21	11	3UTR	MIRT042265	0	0
hsa-miR-484	NM_001363778	SYNGR2	TCAGGCTCAGTCCCCTCCCGAT#GGGAAGGGCTTTGCCTGAC#((((((..((.(((.((((...#)))).)))))..)))))).	1431	1450	1.0	-25.8	0	0.0001891568	0.471	0.0	0.0	-11.3551199459146	15	19	6	3UTR	MIRT042262	0	0
hsa-miR-484	NM_001320523	SYNGR2	TCAGGCTCAGTCCCCTCCCGAT#GGGAAGGGCTTTGCCTGAC#((((((..((.(((.((((...#)))).)))))..)))))).	1202	1221	1.0	-25.8	0	0.0001891568	0.471	0.26161154999999997	-0.1739477737499999	-11.3551199459146	15	19	6	3UTR	MIRT042262	0	0
hsa-miR-484	NM_018708	FEM1A	TCAGGCTCAGTCCCCTCCCGAT#GGGAGGGGGCTTGTCTA#..((((..(((((((((((...#))))))))))).)))).	8544	8561	1.0	-28.9	0	6.625623e-07	0.397	-0.012422372727272717	-0.15623849925000005	-8.81432218342424	15	17	11	3UTR	MIRT042261	0	0
hsa-miR-484	NM_201413	APP	TCAGGCTCAGTCCCCTCCCGAT#GTGGGGAGGGGTGCTCTGCTGGTCTT#..((((.((((((((((((.((#)).))))))))......)))))))).	3132	3158	1.0	-26.7	0	7.464099e-05	0.515	0.0	0.0	-6.5006872542436085	18	26	8	3UTR	MIRT042260	0	0
hsa-miR-484	NM_000484	APP	TCAGGCTCAGTCCCCTCCCGAT#GTGGGGAGGGGTGCTCTGCTGGTCTT#..((((.((((((((((((.((#)).))))))))......)))))))).	3189	3215	1.0	-26.7	0	7.464099e-05	0.515	0.0	0.0	-6.5006872542436085	18	26	8	3UTR	MIRT042260	0	0
hsa-miR-484	NM_003417	ZNF264	TCAGGCTCAGTCCCCTCCCGAT#AGGGGGCTTGAGCCATGAA#((((((((((((((((......#)))))))).))))).))).	2770	2789	1.0	-26.2	1	6.270834e-05	0.603	0.0	0.0	-3.937574446201665	16	19	8	3UTR	MIRT042256	0	0
hsa-miR-484	NM_003417	ZNF264	TCAGGCTCAGTCCCCTCCCGAT#GGGGGGCTGAGGCAGGAG#((.(.(((((((((((......#))))))))))).)..)).	5560	5578	1.0	-24.1	0	4.154779e-05	0.382	0.0	0.0	-9.614151095320585	14	18	11	3UTR	MIRT042256	0	0
hsa-miR-484	NM_001378497	B4GALT1	TCAGGCTCAGTCCCCTCCCGAT#GTTGGTGGAAACTAGGGGCTGAGCTGGAG#((.(((((((((((((.(((((#))))).))......))))))))))).)).	1235	1264	1.0	-25.6	0	0.000120823	0.485	0.0	0.0	-5.495113920508112	20	29	11	3UTR	MIRT042255	0	0
hsa-miR-484	NM_001497	B4GALT1	TCAGGCTCAGTCCCCTCCCGAT#GTTTTAAATATGGGGAGGGGTATTGAGCA#....(((((((((((((((.((#.)).)))))))).))))))).	2239	2268	1.0	-31.1	0	0.004729253	0.691	0.57288765	0.5220815124137933	-9.546562468637928	17	21	8	3UTR	MIRT042255	0	0
hsa-miR-484	NM_001497	B4GALT1	TCAGGCTCAGTCCCCTCCCGAT#AGGGGGCTGTGTCTGAT#((((((.(((((((((......#))))))))).)))))).	4080	4097	1.0	-26.5	0	0.0003740029	0.618	0.0	0.0	-5.4812609810729835	15	17	9	3UTR	MIRT042255	0	0
hsa-miR-484	XM_024449174	TMBIM6	TCAGGCTCAGTCCCCTCCCGAT#GTCCCAAGCAAGGATAGGGAAGGGGAATGGTTGAGCCTC#..(((((((((((((((((...#.)))).)))))....)))))))).	1682	1721	1.0	-28.4	1	0.0002259434	0.485	0.0	0.0	-4.95700071937229	17	24	8	3UTR	MIRT042252	0	0
hsa-miR-484	XM_024449174	TMBIM6	TCAGGCTCAGTCCCCTCCCGAT#TTGGTATGCGCACAGTTCCTGTGGGACTGGGCCGTGAG#((((((((((((((........#.))))))))))).))).	1239	1277	1.0	-25.5	1	2.955375e-06	0.485	0.0	0.0	-4.906073086755913	14	17	11	3UTR	MIRT042252	0	0
hsa-miR-484	XM_047429490	TMBIM6	TCAGGCTCAGTCCCCTCCCGAT#GTCCCAAGCAAGGATAGGGAAGGGGAATGGTTGAGCCTC#..(((((((((((((((((...#.)))).)))))....)))))))).	1798	1837	1.0	-28.4	1	0.0002259434	0.485	0.0	0.0	-4.95700071937229	17	24	8	3UTR	MIRT042252	0	0
hsa-miR-484	XM_047429490	TMBIM6	TCAGGCTCAGTCCCCTCCCGAT#GGGACTGGGCCGTGAG#((((((((((((((........#))))))))))).))).	1377	1393	1.0	-25.5	1	2.955375e-06	0.485	0.0	0.0	-4.906073086755913	14	16	11	3UTR	MIRT042252	0	0
hsa-miR-484	NM_003217	TMBIM6	TCAGGCTCAGTCCCCTCCCGAT#GTCCCAAGCAAGGATAGGGAAGGGGAATGGTTGAGCCTC#..(((((((((((((((((...#.)))).)))))....)))))))).	1639	1678	1.0	-28.4	1	0.0002259434	0.485	0.0	0.0	-4.95700071937229	17	24	8	3UTR	MIRT042252	0	0
hsa-miR-484	NM_003217	TMBIM6	TCAGGCTCAGTCCCCTCCCGAT#TTGGTATGCGCACAGTTCCTGTGGGACTGGGCCGTGAG#((((((((((((((........#.))))))))))).))).	1196	1234	1.0	-25.5	1	2.955375e-06	0.485	0.0	0.0	-4.906073086755913	14	17	11	3UTR	MIRT042252	0	0
hsa-miR-484	XM_005269126	TMBIM6	TCAGGCTCAGTCCCCTCCCGAT#GGGAAGGGGAATGGTTGAGCCTC#..(((((((((((((((((...#)))).)))))....)))))))).	1979	2002	1.0	-28.7	1	0.0002259434	0.485	0.0	0.0	-4.95700071937229	17	23	8	3UTR	MIRT042252	0	0
hsa-miR-484	NM_001098576	TMBIM6	TCAGGCTCAGTCCCCTCCCGAT#GGGAAGGGGAATGGTTGAGCCTC#..(((((((((((((((((...#)))).)))))....)))))))).	2012	2035	1.0	-28.7	1	0.0002259434	0.485	0.4545959409090909	-0.07863279625000005	-4.95700071937229	17	23	8	3UTR	MIRT042252	0	0
hsa-miR-484	NM_001278376	MPP2	TCAGGCTCAGTCCCCTCCCGAT#GGATGGAGGGCTGAGCCCTGT#.(((((((((((((((((....#))).)).)))))))))).)).	2562	2583	0.9807692307692307	-27.3	1	1.54408e-06	0.397	4.0477900049999995	3.2114688875000006	-3.793324837357118	17	21	10	3UTR	MIRT042248	0	0
hsa-miR-484	NM_005374	MPP2	TCAGGCTCAGTCCCCTCCCGAT#GGATGGAGGGCTGAGCCCTGT#.(((((((((((((((((....#))).)).)))))))))).)).	2535	2556	0.9807692307692307	-27.3	1	1.54408e-06	0.397	3.483810355	3.4070659037500004	-3.793324837357118	17	21	10	3UTR	MIRT042248	0	0
hsa-miR-484	NM_001278371	MPP2	TCAGGCTCAGTCCCCTCCCGAT#GGATGGAGGGCTGAGCCCTGT#.(((((((((((((((((....#))).)).)))))))))).)).	2578	2599	1.0	-27.3	1	1.54408e-06	0.397	0.0	0.0	-3.793324837357118	17	21	10	3UTR	MIRT042248	0	0
hsa-miR-484	NM_001278372	MPP2	TCAGGCTCAGTCCCCTCCCGAT#GGATGGAGGGCTGAGCCCTGT#.(((((((((((((((((....#))).)).)))))))))).)).	2607	2628	1.0	-27.3	1	1.54408e-06	0.397	2.6087299049999997	3.3229723237500006	-3.793324837357118	17	21	10	3UTR	MIRT042248	0	0
hsa-miR-484	NM_001278373	MPP2	TCAGGCTCAGTCCCCTCCCGAT#GGATGGAGGGCTGAGCCCTGT#.(((((((((((((((((....#))).)).)))))))))).)).	2471	2492	1.0	-27.3	1	1.54408e-06	0.397	3.9192876550000006	2.2951703175000002	-3.793324837357118	17	21	10	3UTR	MIRT042248	0	0
hsa-miR-484	NM_004255	COX5A	TCAGGCTCAGTCCCCTCCCGAT#GTTGACACCCTAGGCTTAGGGGACTGGTTGTCTGT#.(((((((((((((((.((...#.))...))))))))))..))))).	897	932	1.0	-25.5	1	3.099233e-05	0.529	1.1867562705882353	1.8488086074999999	-3.793324837357118	17	24	10	3UTR	MIRT042244	0	0
hsa-miR-484	NM_001289125	IFNAR2	TCAGGCTCAGTCCCCTCCCGAT#GGGAGGAGGAGAGCCA#...(((((..(((((((((...#)))))).)))))))).	2661	2677	1.0	-26.6	0	0.01893598	0.368	0.0	0.0	-8.81343632025268	14	16	8	3UTR	MIRT042241	0	0
hsa-miR-484	NM_207584	IFNAR2	TCAGGCTCAGTCCCCTCCCGAT#GGGAGGAGGAGAGCCA#...(((((..(((((((((...#)))))).)))))))).	2847	2863	1.0	-26.6	0	0.01893598	0.368	0.0	0.0	-8.81343632025268	14	16	8	3UTR	MIRT042241	0	0
hsa-miR-484	NM_000874	IFNAR2	TCAGGCTCAGTCCCCTCCCGAT#GGGAGGAGGAGAGCCA#...(((((..(((((((((...#)))))).)))))))).	2893	2909	1.0	-26.6	0	0.01893598	0.368	0.0	0.0	-8.81343632025268	14	16	8	3UTR	MIRT042241	0	0
hsa-miR-484	XM_011522700	TRAF7	TCAGGCTCAGTCCCCTCCCGAT#GTGGGGACAGCTCCTCGGGACAAGGGGGCTGTGTGTGGCCTTGAG#(((((((((((((((((((((.#.))))))...)))))))).....))))).)).	2418	2463	1.0	-31.8	1	1.497931e-05	0.368	0.0	0.0	-3.937574446201665	21	32	8	3UTR	MIRT042237	0	0
hsa-miR-484	NM_032271	TRAF7	TCAGGCTCAGTCCCCTCCCGAT#GTGGGGACAGCTCCTCGGGACAAGGGGGCTGTGTGTGGCCTTGAG#(((((((((((((((((((((.#.))))))...)))))))).....))))).)).	2499	2544	1.0	-31.8	1	1.497931e-05	0.368	-0.5085748833333333	0.11579501750000004	-3.937574446201665	21	32	8	3UTR	MIRT042237	0	0
hsa-miR-484	NM_001242628	GFOD1	TCAGGCTCAGTCCCCTCCCGAT#GTTGGGGGTGGGATGGGCTGGTGAG#(((((((((.((((((((((((#)))))))).))))))))))..))).	1538	1563	0.9615384615384616	-27.7	1	0.002001018	0.471	5.775667076923076	4.9717569375	-5.180080914529843	21	25	10	3UTR	MIRT042236	0	0
hsa-miR-484	NM_001242630	GFOD1	TCAGGCTCAGTCCCCTCCCGAT#GTTGGGGGTGGGATGGGCTGGTGAG#(((((((((.((((((((((((#)))))))).))))))))))..))).	1632	1657	0.9615384615384616	-27.7	1	0.002001018	0.471	5.117137923076923	5.594837225000001	-5.180080914529843	21	25	10	3UTR	MIRT042236	0	0
hsa-miR-484	NM_001242628	GFOD1	TCAGGCTCAGTCCCCTCCCGAT#GGGGACTTGAGCCTT#..(((((((((((((.......#))))))).)))))).	1071	1086	1.0	-25.4	1	2.063163e-05	0.441	0.3022512785714286	0.08454408124999999	-5.1900497996759025	13	15	7	3UTR	MIRT042236	0	0
hsa-miR-484	NM_052966	NIBAN1	TCAGGCTCAGTCCCCTCCCGAT#GTCAGGGAGGACTGGGCACTA#..(((((((((((..(((((((#))).))))))))))))).)).	5584	5605	1.0	-24.5	1	0.0002460592	0.559	2.82143825	2.33579422875	-6.549290197143331	18	21	13	3UTR	MIRT042234	0	0
hsa-miR-484	NM_000386	BLMH	TCAGGCTCAGTCCCCTCCCGAT#TGTGGAACTGGGGATTGGGTG#....((((((((((((((((..#)).)))...))))))))))).	2204	2225	1.0	-21.9	0	0.008245635	0.544	0.0	0.0	-9.546562468637928	16	21	11	3UTR	MIRT042229	0	0
hsa-miR-484	NM_003906	MCM3AP	TCAGGCTCAGTCCCCTCCCGAT#GTGGGGAGGGGGTCTCTCCCGAAGAGTTTCTGT#.((((((((((((((((((.((#)).))))))))).))........))))..))).	6280	6313	1.0	-24.9	1	0.001077909	0.574	0.0	0.0	-3.793324837357118	20	33	9	3UTR	MIRT042228	0	0
hsa-miR-484	XM_005261205	MCM3AP	TCAGGCTCAGTCCCCTCCCGAT#GTGGGGAGGGGGTCTCTCCCGAAGAGTTTCTGT#.((((((((((((((((((.((#)).))))))))).))........))))..))).	6178	6211	1.0	-24.9	1	0.001077909	0.574	0.0	0.0	-3.793324837357118	20	33	9	3UTR	MIRT042228	0	0
hsa-miR-484	NM_058243	BRD4	TCAGGCTCAGTCCCCTCCCGAT#TCGGCCGGGGAGTGAGGCCA#...((((((.(((((..((((.#))))..))))).)))).)).	4984	5004	1.0	-26.9	0	2.683242e-06	0.368	3.290105857142857	1.8849879825	-7.9900957423105305	15	20	5	3UTR	MIRT042219	0	0
hsa-miR-484	NM_001330384	BRD4	TCAGGCTCAGTCCCCTCCCGAT#TGGAGAGGGGACTGCTCTCCTCCAAGTGTGC#.((.((((((((((((((((..#))).))))))))))..........))).)).	2855	2886	1.0	-26.1	0	0.001603972	0.426	3.880785018518518	3.7470341987499998	-6.825347112316308	18	31	10	3UTR	MIRT042219	0	0
hsa-miR-484	NM_001136134	RPL28	TCAGGCTCAGTCCCCTCCCGAT#ATTTGGAGGGGATGGGCTTT#..(((((((.((((((((.(((#))).))))))))))))))).	1142	1162	1.0	-25.9	1	2.70239e-05	0.456	0.03169740000000001	-0.29762589000000006	-6.199507187700468	18	20	15	3UTR	MIRT042206	0	0
hsa-miR-484	NM_000991	RPL28	TCAGGCTCAGTCCCCTCCCGAT#ATTTGGAGGGGATGGGCTTT#..(((((((.((((((((.(((#))).))))))))))))))).	948	968	1.0	-25.9	1	2.70239e-05	0.456	0.0	0.0	-6.199507187700468	18	20	15	3UTR	MIRT042206	0	0
hsa-miR-484	XM_047448121	MAP4	TCAGGCTCAGTCCCCTCCCGAT#GTTGGGAGGGGGTTGGGGTGGTTGAG#((((.(((((((((((((((((#))))))))))))))))).)...))).	7402	7428	1.0	-29.0	0	0.04267958	0.397	0.0	0.0	-8.056611621014136	21	26	17	3UTR	MIRT042202	0	0
hsa-miR-484	NM_001385682	MAP4	TCAGGCTCAGTCCCCTCCCGAT#GTTGGGAGGGGGTTGGGGTGGTTGAG#((((.(((((((((((((((((#))))))))))))))))).)...))).	7308	7334	1.0	-29.0	0	0.04267958	0.397	0.0	0.0	-8.056611621014136	21	26	17	3UTR	MIRT042202	0	0
hsa-miR-484	NM_002375	MAP4	TCAGGCTCAGTCCCCTCCCGAT#GTTGGGAGGGGGTTGGGGTGGTTGAG#((((.(((((((((((((((((#))))))))))))))))).)...))).	3967	3993	1.0	-29.0	0	0.04267958	0.397	0.0	0.0	-8.056611621014136	21	26	17	3UTR	MIRT042202	0	0
hsa-miR-484	NM_001134364	MAP4	TCAGGCTCAGTCCCCTCCCGAT#GTTGGGAGGGGGTTGGGGTGGTTGAG#((((.(((((((((((((((((#))))))))))))))))).)...))).	3676	3702	1.0	-29.0	0	0.04267958	0.397	0.6558153529411764	0.42824310275000016	-8.056611621014136	21	26	17	3UTR	MIRT042202	0	0
hsa-miR-484	NM_001199756	PPP2R5A	TCAGGCTCAGTCCCCTCCCGAT#GTTGTGTGGAAAACTGTTTTGTAATGAAAGATCTTCATTGGGGGATTGAGCA#....((((((((((((......#.)))))))))))).	2521	2573	1.0	-23.7	0	2.158438e-05	0.672	3.031248833333333	3.3479837124999996	-9.546562468637928	12	14	12	3UTR	MIRT042199	0	0
hsa-miR-484	NM_015094	HIC2	TCAGGCTCAGTCCCCTCCCGAT#CGGAAGGGGCTGACTGGGTCTGGT#((((((((((((((((.(((..#))).)))))...))))))))))).	5393	5417	1.0	-29.6	1	1.667074e-06	0.382	1.9205486315789473	1.7962774047499996	-3.937574446201665	19	24	11	3UTR	MIRT042187	0	0
hsa-miR-484	NM_015094	HIC2	TCAGGCTCAGTCCCCTCCCGAT#GGGGCTGAGCCTGGG#((((((((((((((........#)))))))))))))).	2788	2803	1.0	-28.7	1	7.537732e-08	0.412	1.5298875714285713	0.4948026750000001	-4.906073086755913	14	15	14	3UTR	MIRT042187	0	0
hsa-miR-484	XM_011530008	HIC2	TCAGGCTCAGTCCCCTCCCGAT#CGGAAGGGGCTGACTGGGTCTGGT#((((((((((((((((.(((..#))).)))))...))))))))))).	5297	5321	1.0	-29.6	1	1.667074e-06	0.382	0.0	0.0	-3.937574446201665	19	24	11	3UTR	MIRT042187	0	0
hsa-miR-484	XM_011530008	HIC2	TCAGGCTCAGTCCCCTCCCGAT#GGGGCTGAGCCTGGG#((((((((((((((........#)))))))))))))).	2692	2707	1.0	-28.7	1	7.537732e-08	0.412	0.0	0.0	-4.906073086755913	14	15	14	3UTR	MIRT042187	0	0
hsa-miR-484	NM_002136	HNRNPA1	TCAGGCTCAGTCCCCTCCCGAT#TGGGAGGTATGGGGGGTTTAGCTTGAG#(((((((.(.((((((((((..#))))).....))))).)..))))))).	3087	3114	1.0	-23.5	1	0.004699905	0.544	0.0	0.0	-7.493715843710474	18	27	7	3UTR	MIRT042186	0	0
hsa-miR-484	NM_017628	TET2	TCAGGCTCAGTCCCCTCCCGAT#TGGGGGTGGGATAGAGCAGGAA#((..((((.(((((((((((..#)))))).))))).))))..)).	7367	7389	1.0	-26.8	0	0.0005045631	0.676	-0.1534941525	0.148105494375	-9.583525853713066	17	22	6	3UTR	MIRT042185	0	0
hsa-miR-484	NM_015544	TMEM98	TCAGGCTCAGTCCCCTCCCGAT#TTGGGAGAGGGGCCTGGTATAGGGGCTGCCCAGGTTCGTAGCCTA#..(((((((((((((((((((.#))))))).))))).)).......................))))).	2241	2286	1.0	-25.2	1	3.854158e-05	0.441	0.035693747272727255	-0.16147057774999996	-4.95700071937229	19	45	7	3UTR	MIRT042183	0	0
hsa-miR-484	NM_203399	STMN1	TCAGGCTCAGTCCCCTCCCGAT#GGGCTAAAGGGGAGAAACTGAA#((((..((..(((((((((...#)))....))))))))..)))).	764	786	1.0	-20.5	0	0.01681804	0.632	2.0961036615384616	2.89831367375	-12.256466508781127	15	22	8	3UTR	MIRT042177	0	0
hsa-miR-484	NM_203401	STMN1	TCAGGCTCAGTCCCCTCCCGAT#GGGCTAAAGGGGAGAAACTGAA#((((..((..(((((((((...#)))....))))))))..)))).	865	887	1.0	-20.5	0	0.01681804	0.632	3.1698221538461544	2.9274493012500002	-12.256466508781127	15	22	8	3UTR	MIRT042177	0	0
hsa-miR-484	NM_001195677	VAPB	TCAGGCTCAGTCCCCTCCCGAT#TCCCCTTGGGGACCTAGCCTGGA#(((((((..((((((.......#.))))))..))))))).	1676	1699	1.0	-24.8	1	1.368487e-06	0.397	0.16217257142857147	-0.35702643749999996	-7.540648113931671	13	17	7	3UTR	MIRT042170	0	0
hsa-miR-484	NM_004738	VAPB	TCAGGCTCAGTCCCCTCCCGAT#GGGGACCTAGCCTGGA#(((((((..((((((.......#))))))..))))))).	2045	2061	1.0	-24.8	1	1.368487e-06	0.397	5.871788014285715	5.369796391250001	-7.540648113931671	13	16	7	3UTR	MIRT042170	0	0
hsa-miR-484	NM_007186	CEP250	TCAGGCTCAGTCCCCTCCCGAT#GTCTGACTGTGGCAGGGGGTTGGGGCTGAGCTTGGG#(((((((((((((((((((...#.)))))..)))))))))))))).	8479	8515	0.9743589743589743	-34.0	1	0.0008785674	0.382	-0.011798123809523784	0.0018301012500000005	-3.937574446201665	19	23	14	3UTR	MIRT042169	0	0
hsa-miR-484	NM_001256399	ELOVL1	TCAGGCTCAGTCCCCTCCCGAT#GTCAGGGTGGGCGGGGGCCTGGG#((((((((....(((.((((((#))).))).)))...)))))))).	1512	1535	1.0	-25.5	1	6.357268e-07	0.382	0.09369028625000002	0.30029576962500004	-12.641097438085927	17	23	8	3UTR	MIRT042165	0	0
hsa-miR-484	NM_078628	MSL3	TCAGGCTCAGTCCCCTCCCGAT#CGCAGCTGTGTTGGAGGCAGGACTGGGCTG#...(((((((((((((.(((((#.))))))))..)))))))))).	1386	1416	1.0	-25.4	0	0.0001746317	0.471	-0.09414735333333332	-0.33595709375	-6.514540193678739	18	22	10	3UTR	MIRT042164	0	0
hsa-miR-484	NM_001199455	BRD2	TCAGGCTCAGTCCCCTCCCGAT#TGGGGGGAGGGTGGGGCCGTGGT#((((((((..((((((((((..#))))))).)))..))))).))).	4196	4219	1.0	-26.4	1	0.0006213708	0.353	0.3349602727272728	1.8748702800000006	-6.236470572775607	18	23	7	3UTR	MIRT042162	0	0
hsa-miR-484	NM_145159	JAG2	TCAGGCTCAGTCCCCTCCCGAT#ATGGGGAGGGGGGTGTCTAGGTGCCTGGC#((((((.((.(((((((((.((#)).))))))))).)).......)))))).	5149	5178	1.0	-30.3	0	6.342351e-05	0.412	2.9508592222222223	1.7453081525000005	-6.723767449401163	19	29	9	3UTR	MIRT042161	0	0
hsa-miR-484	XM_047425320	WAC	TCAGGCTCAGTCCCCTCCCGAT#TGGGAGGGGAAAGAGGAAACAGAGCTA#...(((((..((((((((((..#))))))))))...........))))).	3139	3166	1.0	-25.8	0	0.03212257	0.574	0.0	0.0	-8.81343632025268	15	27	10	3UTR	MIRT042156	0	0
hsa-miR-484	XM_005251960	HNRNPK	TCAGGCTCAGTCCCCTCCCGAT#GTTGGGGGGGGGAAGGGCGTGC#.((.((((..((((((((((((#))))))))))))..)))).)).	1813	1835	1.0	-30.2	0	0.01035507	0.544	0.0	0.0	-9.124243238890251	18	22	12	3UTR	MIRT042152	0	0
hsa-miR-484	XM_005251963	HNRNPK	TCAGGCTCAGTCCCCTCCCGAT#GTTGGGGGGGGGAAGGGCGTGC#.((.((((..((((((((((((#))))))))))))..)))).)).	1757	1779	1.0	-30.2	0	0.01035507	0.544	0.0	0.0	-9.124243238890251	18	22	12	3UTR	MIRT042152	0	0
hsa-miR-484	XM_005251965	HNRNPK	TCAGGCTCAGTCCCCTCCCGAT#GTTGGGGGGGGGAAGGGCGTGC#.((.((((..((((((((((((#))))))))))))..)))).)).	1741	1763	1.0	-30.2	0	0.01035507	0.544	0.0	0.0	-9.124243238890251	18	22	12	3UTR	MIRT042152	0	0
hsa-miR-484	NM_001270546	AKAP13	TCAGGCTCAGTCCCCTCCCGAT#GTCGGGTGGGGAAGGAGGCCC#...(((((..(((((.((((((#)))))).)))))..))).)).	4614	4635	1.0	-28.5	0	5.064366e-06	0.471	0.1495695	0.02864588875000001	-9.046485400556294	16	21	6	3UTR	MIRT042150	0	0
hsa-miR-484	NM_006738	AKAP13	TCAGGCTCAGTCCCCTCCCGAT#GTCGGGTGGGGAAGGAGGCCC#...(((((..(((((.((((((#)))))).)))))..))).)).	8828	8849	1.0	-28.5	0	5.064366e-06	0.471	0.1495695	0.02864588875000001	-9.046485400556294	16	21	6	3UTR	MIRT042150	0	0
hsa-miR-484	NM_007200	AKAP13	TCAGGCTCAGTCCCCTCCCGAT#GTCGGGTGGGGAAGGAGGCCC#...(((((..(((((.((((((#)))))).)))))..))).)).	8816	8837	1.0	-28.5	0	5.064366e-06	0.471	0.1495695	0.02864588875000001	-9.046485400556294	16	21	6	3UTR	MIRT042150	0	0
hsa-miR-484	XM_006719544	RBMS2	TCAGGCTCAGTCCCCTCCCGAT#AGTGGGCCTGGGCCTGGA#((((((((((.(((((......#)).))).)))))))))).	1429	1447	0.9615384615384616	-23.7	1	4.925076e-06	0.529	0.0	0.0	-6.7623489216120145	15	18	10	3UTR	MIRT042145	0	0
hsa-miR-484	NM_002898	RBMS2	TCAGGCTCAGTCCCCTCCCGAT#TTGGGCATGGGAAGTGATGGGGGCCTGAA#((((((((.((((((.(((((.#)))))...)))....)))..)))))))).	4190	4219	1.0	-25.1	1	0.002030049	0.5	1.0816675	1.0287902574999999	-5.227013184751041	19	29	8	3UTR	MIRT042145	0	0
hsa-miR-484	XM_017025749	SMAD2	TCAGGCTCAGTCCCCTCCCGAT#TGGGAGGGTCACTTGAGCCC#...((((((((.((((((((..#))))))))..))).))))).	4659	4679	1.0	-27.1	0	1.880488e-05	0.456	0.0	0.0	-9.861343503275094	16	20	8	3UTR	MIRT042141	0	0
hsa-miR-484	XM_047437507	SMAD2	TCAGGCTCAGTCCCCTCCCGAT#TGGGAGGGTCACTTGAGCCC#...((((((((.((((((((..#))))))))..))).))))).	4757	4777	1.0	-27.1	0	1.880488e-05	0.456	0.0	0.0	-9.861343503275094	16	20	8	3UTR	MIRT042141	0	0
hsa-miR-484	NM_003111	SP3	TCAGGCTCAGTCCCCTCCCGAT#TCGGGAGGCTGAGGCA#...(.(((((...((((((((.#))))))))))))).).	10660	10676	1.0	-24.5	0	3.611969e-05	0.397	0.0	0.0	-18.09428576616416	14	16	13	3UTR	MIRT042140	0	0
hsa-miR-484	NM_001017371	SP3	TCAGGCTCAGTCCCCTCCCGAT#TCGGGAGGCTGAGGCA#...(.(((((...((((((((.#))))))))))))).).	10299	10315	1.0	-24.5	0	3.611969e-05	0.397	0.0	0.0	-18.09428576616416	14	16	13	3UTR	MIRT042140	0	0
hsa-miR-484	NM_032488	CNFN	TCAGGCTCAGTCCCCTCCCGAT#TCTGGCCACTCCTGGGAGGGACTGCCTC#..((((..(((.((((((((..#.))))))))))))))).	451	479	1.0	-24.0	0	6.217366e-08	0.368	2.4547687500000004	1.3205600800000004	-12.161125493020595	15	17	15	3UTR	MIRT042139	0	0
hsa-miR-484	NM_014753	BMS1	TCAGGCTCAGTCCCCTCCCGAT#GTCCTGTAAATTTTTTTGAGGGGAGGGGTGGGCTTGT#.((((((((..((((((((...#.)))))))))))))))).	7642	7679	1.0	-29.8	1	0.0002520933	0.603	0.18247175000000007	-0.09941360574999988	-7.8606057810956464	16	18	16	3UTR	MIRT042134	0	0
hsa-miR-484	NM_014753	BMS1	TCAGGCTCAGTCCCCTCCCGAT#TTGGGAGGCTGAGGTAGGAGGATCACTTGAGCTTGGG#(((((((((((((((((((((.#))))))))...........))))....))))))))).	5137	5174	1.0	-27.2	1	0.0008601439	0.426	0.11273627777777781	-0.0730200875	-3.937574446201665	21	37	9	3UTR	MIRT042134	0	0
hsa-miR-484	NM_001003891	MED15	TCAGGCTCAGTCCCCTCCCGAT#TTGGAGGGAGGGCTGGCCC#...(((.(((((((((.((((.#)))).))).))))))))).	2958	2977	1.0	-24.4	0	7.6953e-07	0.309	0.0	0.0	-8.058226728550057	16	19	9	3UTR	MIRT042132	0	0
hsa-miR-484	NM_001136262	ATXN7L3B	TCAGGCTCAGTCCCCTCCCGAT#ATCGGGGGAGGGTAGTGAAGCTC#...((((((.((((((((((((#)))))))).))).).))).))).	3440	3463	1.0	-25.4	0	0.0001745664	0.515	2.1429443571428575	1.8966824950000003	-7.757046662006918	18	23	8	3UTR	MIRT042129	0	0
hsa-miR-484	NM_001387691	POM121	TCAGGCTCAGTCCCCTCCCGAT#GGAGGGTCTGGGTGGGCCTGGG#(((((((((.((((((((....#))))))...)).))))))))).	5533	5555	1.0	-28.5	1	1.807031e-06	0.485	0.0	0.0	-5.180080914529843	17	22	9	3UTR	MIRT042124	0	0
hsa-miR-484	NM_152429	FGFBP3	TCAGGCTCAGTCCCCTCCCGAT#ATGGGGGTGGGGGCAAGGGTAAGGGTGAGATGCTTGGG#(((((((((((((((((((.((#)).)))).))))))...........)))...)))))).	1059	1097	1.0	-23.5	1	0.00564863	0.456	-0.1532676294117647	0.009482293750000044	-3.937574446201665	21	38	6	3UTR	MIRT042123	0	0
hsa-miR-484	XM_047432516	MAN2A2	TCAGGCTCAGTCCCCTCCCGAT#GGGAGTGGGGATTGGTCCTA#..(((.(((((((((((((...#))))..))))))))).))).	3256	3276	1.0	-25.7	0	4.898967e-06	0.529	0.0	0.0	-6.857959480565336	16	20	9	3UTR	MIRT042114	0	0
hsa-miR-484	NM_001278212	LRRC20	TCAGGCTCAGTCCCCTCCCGAT#GGTGGGGCCTGCAGCCTGGA#((((((((((.((((.((....#)).)))).))).))))))).	893	913	1.0	-27.1	1	1.873451e-06	0.368	-0.32982626363636364	-0.11087147125000003	-6.995398001915627	16	20	7	3UTR	MIRT042109	0	0
hsa-miR-484	NM_207119	LRRC20	TCAGGCTCAGTCCCCTCCCGAT#GGTGGGGCCTGCAGCCTGGA#((((((((((.((((.((....#)).)))).))).))))))).	883	903	1.0	-27.1	1	1.873451e-06	0.368	-0.3061147727272728	-0.08478986375	-6.995398001915627	16	20	7	3UTR	MIRT042109	0	0
hsa-miR-484	NM_175624	RAB3IP	TCAGGCTCAGTCCCCTCCCGAT#TTGGGAGGATGAGGTGGGAGGATTGCTTGAGCCC#...((((((((((((((((((.#))))))))...........))))....)))))).	3734	3768	1.0	-24.9	0	0.0001432273	0.471	-0.004556030303030306	0.12226228999999997	-6.514540193678739	18	34	8	3UTR	MIRT042106	0	0
hsa-miR-484	NM_175625	RAB3IP	TCAGGCTCAGTCCCCTCCCGAT#TTGGGAGGATGAGGTGGGAGGATTGCTTGAGCCC#...((((((((((((((((((.#))))))))...........))))....)))))).	4051	4085	1.0	-24.9	0	0.0001432273	0.471	0.14723573333333337	0.09425468599999999	-6.514540193678739	18	34	8	3UTR	MIRT042106	0	0
hsa-miR-484	NM_001160423	IGF2BP1	TCAGGCTCAGTCCCCTCCCGAT#TGGCCTCTTCCCTTCTAGAGGGGGCTGGCTGGAGTGAGACCTGGGGCTTGGCCTGGA#(((((((((((((((((..((.#.))..))))))))))......................))))))).	6882	6939	1.0	-28.5	1	9.849549e-06	0.353	0.04288404358974358	0.24004197249999998	-3.937574446201665	19	45	10	3UTR	MIRT042104	0	0
hsa-miR-484	NM_006546	IGF2BP1	TCAGGCTCAGTCCCCTCCCGAT#TGGCCTCTTCCCTTCTAGAGGGGGCTGGCTGGAGTGAGACCTGGGGCTTGGCCTGGA#(((((((((((((((((..((.#.))..))))))))))......................))))))).	7299	7356	1.0	-28.5	1	9.849549e-06	0.353	0.04288404358974358	0.24004197249999998	-3.937574446201665	19	45	10	3UTR	MIRT042104	0	0
hsa-miR-484	NM_001227	CASP7	TCAGGCTCAGTCCCCTCCCGAT#GGTGGGGGCTGCCTA#..((((..(((((((.((....#)).))))))))))).	1718	1733	1.0	-21.9	0	3.466754e-05	0.441	0.25494652857142847	-0.12137483125	-9.047371263727854	13	15	11	3UTR	MIRT042101	0	0
hsa-miR-484	NM_001267056	CASP7	TCAGGCTCAGTCCCCTCCCGAT#GGTGGGGGCTGCCTA#..((((..(((((((.((....#)).))))))))))).	1807	1822	1.0	-21.9	0	3.466754e-05	0.441	-0.2398482857142857	-0.10719233250000001	-9.047371263727854	13	15	11	3UTR	MIRT042101	0	0
hsa-miR-484	NM_001267058	CASP7	TCAGGCTCAGTCCCCTCCCGAT#GGTGGGGGCTGCCTA#..((((..(((((((.((....#)).))))))))))).	1610	1625	1.0	-21.9	0	3.466754e-05	0.441	0.0	0.0	-9.047371263727854	13	15	11	3UTR	MIRT042101	0	0
hsa-miR-484	NM_033338	CASP7	TCAGGCTCAGTCCCCTCCCGAT#GGTGGGGGCTGCCTA#..((((..(((((((.((....#)).))))))))))).	1825	1840	1.0	-21.9	0	3.466754e-05	0.441	0.25494652857142847	-0.12137483125	-9.047371263727854	13	15	11	3UTR	MIRT042101	0	0
hsa-miR-484	NM_033339	CASP7	TCAGGCTCAGTCCCCTCCCGAT#GGTGGGGGCTGCCTA#..((((..(((((((.((....#)).))))))))))).	1792	1807	1.0	-21.9	0	3.466754e-05	0.441	0.25494652857142847	-0.12137483125	-9.047371263727854	13	15	11	3UTR	MIRT042101	0	0
hsa-miR-484	NM_033340	CASP7	TCAGGCTCAGTCCCCTCCCGAT#GGTGGGGGCTGCCTA#..((((..(((((((.((....#)).))))))))))).	1773	1788	1.0	-21.9	0	3.466754e-05	0.441	0.25494652857142847	-0.12137483125	-9.047371263727854	13	15	11	3UTR	MIRT042101	0	0
hsa-miR-484	NM_001375323	UTRN	TCAGGCTCAGTCCCCTCCCGAT#GTTGGGTGGGTTGGGGGGCAAGGGTGTC#..(.((((.(((((((((((((#))))))......)))))))..)))).).	4777	4805	1.0	-21.8	0	0.0004767291	0.574	0.0	0.0	-9.045412652577244	18	28	7	3UTR	MIRT042097	0	0
hsa-miR-484	NM_178836	PLD6	TCAGGCTCAGTCCCCTCCCGAT#GGGAGGGAGACCTCGGCACTAGAA#(((((((..((((((((((...#))))))).)))...))).)).)).	852	876	1.0	-24.2	1	0.1323736	0.544	1.368689	1.89392311125	-7.307599033628058	17	24	7	3UTR	MIRT042096	0	0
hsa-miR-484	NM_001278503	STT3A	TCAGGCTCAGTCCCCTCCCGAT#TTGGGCAGTATGGGCTGGGCCA#...((((((((((.(((((((.#))))).))...)))))))))).	2447	2469	1.0	-27.0	0	0.0001285154	0.618	-0.036731749999999994	0.3973004974999999	-7.371380111199145	17	22	10	3UTR	MIRT042092	0	0
hsa-miR-484	NM_001185023	CLDN7	TCAGGCTCAGTCCCCTCCCGAT#GGGCCTGGGGCTGAGCTC#...(((((((((((..(((...#)))...))))))))))).	1042	1060	1.0	-26.6	0	6.238228e-05	0.353	0.3784824154545454	1.2183625445000001	-7.483038834232987	14	18	11	3UTR	MIRT042085	0	0
hsa-miR-484	NM_001307	CLDN7	TCAGGCTCAGTCCCCTCCCGAT#GGGCCTGGGGCTGAGCTC#...(((((((((((..(((...#)))...))))))))))).	1127	1145	1.0	-26.6	0	6.238228e-05	0.353	0.3784824154545454	1.2183625445000001	-7.483038834232987	14	18	11	3UTR	MIRT042085	0	0
hsa-miR-484	NM_001317818	SLC10A7	TCAGGCTCAGTCCCCTCCCGAT#TGGGGATAGAAACAAAGGTGAGCAGGAGACTTAGGGGCTGAGAAAAGGTCCTGAG#((((((((((((((((((....#.)))).....))))))))).......))))).	1247	1302	1.0	-25.6	1	0.000143847	0.515	3.705473696666666	2.7075254737500005	-3.937574446201665	18	32	9	3UTR	MIRT042084	0	1
hsa-miR-484	NM_002936	RNASEH1	TCAGGCTCAGTCCCCTCCCGAT#TTGGGAGGCTGAGGCTGGA#((((.(((((...((((((((.#))))))))))))).)))).	2843	2862	1.0	-26.9	0	0.001627627	0.471	0.0	0.0	-15.517320018687085	17	19	13	3UTR	MIRT042080	0	0
hsa-miR-484	NM_017510	TMED9	TCAGGCTCAGTCCCCTCCCGAT#ATCAGGGATGTGAGGCTGCTGTTGGGGGTGGGGGGAGGGGAATGGGCA#....(((((.(((((((((...#.))))))))).))))).	1004	1052	1.0	-29.5	0	0.007403942	0.382	2.1294122222222227	0.6931936559999999	-10.789068936966107	14	17	9	3UTR	MIRT042077	0	0
hsa-miR-484	NM_017510	TMED9	TCAGGCTCAGTCCCCTCCCGAT#TTGGGAGGCTGAGGTAGGTGGATGGCCTGAG#(((((((..((((((((((((.#))))))))...........))))))))))).	2470	2501	1.0	-27.1	1	5.515042e-05	0.382	0.14347556521739124	-0.18933163749999998	-7.307599033628058	19	31	11	3UTR	MIRT042077	0	0
hsa-miR-484	NM_017510	TMED9	TCAGGCTCAGTCCCCTCCCGAT#GGGAGAGGGGCTGGAGGCA#...(.((((((((((((((...#))))).))))))).)).).	827	846	1.0	-27.5	0	3.313568e-05	0.382	0.3518902106249999	0.4180455027499999	-10.63357736849121	15	19	7	3UTR	MIRT042077	0	0
hsa-miR-484	NM_024612	DHX40	TCAGGCTCAGTCCCCTCCCGAT#TGGGCAGGGACTGTGTCTT#..((((.(((((((..((((..#))))..))))))).)))).	3455	3474	1.0	-24.8	0	3.240265e-05	0.588	2.185031	1.7647443268750003	-7.469185894797857	15	19	7	3UTR	MIRT042075	0	0
hsa-miR-484	NM_001166301	DHX40	TCAGGCTCAGTCCCCTCCCGAT#TGGGCAGGGACTGTGTCTT#..((((.(((((((..((((..#))))..))))))).)))).	3224	3243	1.0	-24.8	0	3.240265e-05	0.588	2.185031	1.7647443268750003	-7.469185894797857	15	19	7	3UTR	MIRT042075	0	0
hsa-miR-484	XM_017027993	BCL2L1	TCAGGCTCAGTCCCCTCCCGAT#GGGAGGGGGCTATAGCTA#...((((.(((((((((((...#)))))))))))..)))).	1543	1561	1.0	-29.1	0	2.051937e-08	0.368	0.0	0.0	-8.82817512285937	15	18	11	3UTR	MIRT042070	0	0
hsa-miR-484	NM_001191	BCL2L1	TCAGGCTCAGTCCCCTCCCGAT#GGGAGGGGGCTATAGCTA#...((((.(((((((((((...#)))))))))))..)))).	1548	1566	1.0	-29.1	0	2.051937e-08	0.368	0.0	0.0	-8.82817512285937	15	18	11	3UTR	MIRT042070	0	0
hsa-miR-484	XM_011528964	BCL2L1	TCAGGCTCAGTCCCCTCCCGAT#GGGAGGGGGCTATAGCTA#...((((.(((((((((((...#)))))))))))..)))).	1525	1543	1.0	-29.1	0	2.051937e-08	0.368	0.0	0.0	-8.82817512285937	15	18	11	3UTR	MIRT042070	0	0
hsa-miR-484	NM_138578	BCL2L1	TCAGGCTCAGTCCCCTCCCGAT#TGGGTTCAGGGGACTCAGCCCTGAG#(((((((.((((((((((((..#))))...)))))))).)))).))).	1955	1980	1.0	-29.2	1	1.351347e-05	0.426	1.8429139799999998	2.79581857	-6.251209375382295	19	25	8	3UTR	MIRT042070	0	0
hsa-miR-484	NM_001317919	BCL2L1	TCAGGCTCAGTCCCCTCCCGAT#TGGGTTCAGGGGACTCAGCCCTGAG#(((((((.((((((((((((..#))))...)))))))).)))).))).	1937	1962	1.0	-29.2	1	1.351347e-05	0.426	2.7205432	3.1844494812499997	-6.251209375382295	19	25	8	3UTR	MIRT042070	0	0
hsa-miR-484	NM_001317920	BCL2L1	TCAGGCTCAGTCCCCTCCCGAT#GGGAGGGGGCTATAGCTA#...((((.(((((((((((...#)))))))))))..)))).	1568	1586	1.0	-29.1	0	2.051937e-08	0.368	0.0	0.0	-8.82817512285937	15	18	11	3UTR	MIRT042070	0	0
hsa-miR-484	NM_001317921	BCL2L1	TCAGGCTCAGTCCCCTCCCGAT#TGGGTTCAGGGGACTCAGCCCTGAG#(((((((.((((((((((((..#))))...)))))))).)))).))).	1915	1940	1.0	-29.2	1	1.351347e-05	0.426	2.9632913600000004	3.1406844462500008	-6.251209375382295	19	25	8	3UTR	MIRT042070	0	0
hsa-miR-484	XM_047447472	CTPS1	TCAGGCTCAGTCCCCTCCCGAT#GGGGTCACGAGCCTGC#.(((((((.(.((((.......#)))).)..))))))).	2307	2323	1.0	-21.2	1	3.592941e-05	0.491	0.0	0.0	-7.907538051316844	12	16	7	3UTR	MIRT042068	0	0
hsa-miR-484	NM_001378132	RNMT	TCAGGCTCAGTCCCCTCCCGAT#ATCTGAGAAGATGCTCTGGGGACTGAGCCC#...((((((((((((.......#.)))))))))))).	2911	2941	1.0	-28.0	0	8.229764e-06	0.485	0.0	0.0	-6.747589273982352	12	14	12	3UTR	MIRT042067	0	0
hsa-miR-484	NM_001378135	RNMT	TCAGGCTCAGTCCCCTCCCGAT#ATCTGAGAAGATGCTCTGGGGACTGAGCCC#...((((((((((((.......#.)))))))))))).	3241	3271	1.0	-28.0	0	8.229764e-06	0.485	0.0	0.0	-6.747589273982352	12	14	12	3UTR	MIRT042067	0	0
hsa-miR-484	NM_003799	RNMT	TCAGGCTCAGTCCCCTCCCGAT#ATCTGAGAAGATGCTCTGGGGACTGAGCCC#...((((((((((((.......#.)))))))))))).	3370	3400	1.0	-28.0	0	8.229764e-06	0.485	0.0	0.0	-6.747589273982352	12	14	12	3UTR	MIRT042067	0	0
hsa-miR-484	NM_001367611	DZANK1	TCAGGCTCAGTCCCCTCCCGAT#TTGGGAGGCTGAGGCTGGC#((((.(((((...((((((((.#))))))))))))).)))).	2411	2430	1.0	-26.6	0	1.751728e-05	0.426	0.0	0.0	-15.517320018687085	17	19	13	3UTR	MIRT042040	0	0
hsa-miR-484	NM_001367612	DZANK1	TCAGGCTCAGTCCCCTCCCGAT#TTGGGAGGCTGAGGCTGGC#((((.(((((...((((((((.#))))))))))))).)))).	2424	2443	1.0	-26.6	0	1.751728e-05	0.426	1.014751375	0.5912709037500001	-15.517320018687085	17	19	13	3UTR	MIRT042040	0	0
hsa-miR-484	NM_001367612	DZANK1	TCAGGCTCAGTCCCCTCCCGAT#GTTGGGAGTTCAAGACCAGCCTGAC#(((((((..(((..((((((((#)))))))).....))).))))))).	2455	2480	1.0	-23.7	1	0.01121986	0.485	0.856178	0.22468994625000005	-9.453569563814709	18	25	8	3UTR	MIRT042040	0	0
hsa-miR-484	NM_001367614	DZANK1	TCAGGCTCAGTCCCCTCCCGAT#TTGGGAGGCTGAGGCTGGC#((((.(((((...((((((((.#))))))))))))).)))).	2466	2485	1.0	-26.6	0	1.751728e-05	0.426	3.22207925	2.5327273075	-15.517320018687085	17	19	13	3UTR	MIRT042040	0	0
hsa-miR-484	XM_017027921	DZANK1	TCAGGCTCAGTCCCCTCCCGAT#TTGGGAGGCTGAGGCTGGC#((((.(((((...((((((((.#))))))))))))).)))).	2943	2962	1.0	-26.6	0	1.751728e-05	0.426	0.0	0.0	-15.517320018687085	17	19	13	3UTR	MIRT042040	0	0
hsa-miR-484	XM_047440251	DZANK1	TCAGGCTCAGTCCCCTCCCGAT#TTGGGAGGCTGAGGCTGGC#((((.(((((...((((((((.#))))))))))))).)))).	2393	2412	1.0	-26.6	0	1.751728e-05	0.426	0.0	0.0	-15.517320018687085	17	19	13	3UTR	MIRT042040	0	0
hsa-miR-484	XM_047440252	DZANK1	TCAGGCTCAGTCCCCTCCCGAT#TTGGGAGGCTGAGGCTGGC#((((.(((((...((((((((.#))))))))))))).)))).	2082	2101	1.0	-26.6	0	1.751728e-05	0.426	0.0	0.0	-15.517320018687085	17	19	13	3UTR	MIRT042040	0	0
hsa-miR-484	NM_018152	DZANK1	TCAGGCTCAGTCCCCTCCCGAT#TTGGGAGGCTGAGGCTGGC#((((.(((((...((((((((.#))))))))))))).)))).	2341	2360	1.0	-26.6	0	1.751728e-05	0.426	0.0	0.0	-15.517320018687085	17	19	13	3UTR	MIRT042040	0	0
hsa-miR-484	NM_001099407	DZANK1	TCAGGCTCAGTCCCCTCCCGAT#TTGGGAGGCTGAGGCTGGC#((((.(((((...((((((((.#))))))))))))).)))).	2391	2410	1.0	-26.6	0	1.751728e-05	0.426	2.702971525	2.05734056	-15.517320018687085	17	19	13	3UTR	MIRT042040	0	0
hsa-miR-484	NM_017528	BUD23	TCAGGCTCAGTCCCCTCCCGAT#TGGGAGGATCATTTGAGGCCAGGAGTTTGAGACCTGC#.(((((((((((((((((((..#)))))))..............)))..))))).)))).	1054	1091	1.0	-23.4	1	0.0001639718	0.5	-0.2070247805555556	-0.08120398625000001	-3.793324837357118	19	37	7	3UTR	MIRT042038	0	0
hsa-miR-484	NM_001202560	BUD23	TCAGGCTCAGTCCCCTCCCGAT#TGGGAGGATCATTTGAGGCCAGGAGTTTGAGACCTGC#.(((((((((((((((((((..#)))))))..............)))..))))).)))).	1105	1142	1.0	-23.4	1	0.0001639718	0.5	-0.2070247805555556	-0.08120398625000001	-3.793324837357118	19	37	7	3UTR	MIRT042038	0	0
hsa-miR-484	NM_001363734	ASXL1	TCAGGCTCAGTCCCCTCCCGAT#GTGGGGTTGCGGGGGGTGGGGGGACTGCCTGAC#((((((..((((((((((((..#.)))).....)))))))))))))).	4953	4986	1.0	-30.4	0	1.606855e-05	0.368	0.0	0.0	-7.794895910253615	18	25	14	3UTR	MIRT042036	0	0
hsa-miR-484	XM_047439940	ASXL1	TCAGGCTCAGTCCCCTCCCGAT#GTGGGGTTGCGGGGGGTGGGGGGACTGCCTGAC#((((((..((((((((((((..#.)))).....)))))))))))))).	5103	5136	1.0	-30.4	0	1.606855e-05	0.368	0.0	0.0	-7.794895910253615	18	25	14	3UTR	MIRT042036	0	0
hsa-miR-484	NM_015338	ASXL1	TCAGGCTCAGTCCCCTCCCGAT#GTGGGGTTGCGGGGGGTGGGGGGACTGCCTGAC#((((((..((((((((((((..#.)))).....)))))))))))))).	5338	5371	1.0	-30.4	0	1.606855e-05	0.368	-0.27994628235294117	0.7401730350000002	-7.794895910253615	18	25	14	3UTR	MIRT042036	0	0
hsa-miR-484	NM_001164603	ASXL1	TCAGGCTCAGTCCCCTCCCGAT#TTGGGAGTGGTCTGTTAGTCTACAGCTTGT#.(((((((((.((.(((((((.#))))))).)).))).........)))))).	766	796	1.0	-23.0	1	0.00362294	0.574	0.0495953055555555	0.001064746250000026	-7.474939230287874	18	30	7	3UTR	MIRT042036	0	0
hsa-miR-484	XM_006723727	ASXL1	TCAGGCTCAGTCCCCTCCCGAT#GTGGGGTTGCGGGGGGTGGGGGGACTGCCTGAC#((((((..((((((((((((..#.)))).....)))))))))))))).	5335	5368	1.0	-30.4	0	1.606855e-05	0.368	0.0	0.0	-7.794895910253615	18	25	14	3UTR	MIRT042036	0	0
hsa-miR-484	NM_018715	RCC2	TCAGGCTCAGTCCCCTCCCGAT#GTCCTGCCAGTCCCAAGGCCCTGTGGGAGGAGACTGGCCTGC#.(((((.(((((.(((((((..#.))))))).)))))))))).	3228	3270	1.0	-31.4	0	2.250474e-06	0.397	0.0	0.0	-6.626141984894679	17	20	10	3UTR	MIRT042027	0	0
hsa-miR-484	NM_018715	RCC2	TCAGGCTCAGTCCCCTCCCGAT#TGTGGAGCCAGGGCTGAGCCTT#..(((((((((((.((((((..#)).))))...))))))))))).	2497	2519	1.0	-27.5	1	2.422112e-07	0.397	0.0	0.0	-5.813840636892696	17	22	11	3UTR	MIRT042027	0	0
hsa-miR-484	NM_001136204	RCC2	TCAGGCTCAGTCCCCTCCCGAT#TGTGGAGCCAGGGCTGAGCCTT#..(((((((((((.((((((..#)).))))...))))))))))).	2378	2400	1.0	-27.5	1	2.422112e-07	0.397	2.727197	4.629610405000001	-5.813840636892696	17	22	11	3UTR	MIRT042027	0	0
hsa-miR-484	NM_001363663	FUZ	TCAGGCTCAGTCCCCTCCCGAT#ATGGGGAGGGGGTAGGAGGGGCTA#...(((((..(((((((((.((#)).)))))))))......))))).	1390	1414	1.0	-25.4	0	0.0001785667	0.338	0.0	0.0	-8.81343632025268	16	24	9	3UTR	MIRT042014	0	0
hsa-miR-484	NM_017588	WDR5	TCAGGCTCAGTCCCCTCCCGAT#TGGGGGTCAGGACAGGGCCTGAT#((((((((.((((.((((((..#))))))...)))).)))))))).	1276	1299	1.0	-29.5	1	1.325304e-05	0.397	0.060525699999999946	0.042046687899999984	-5.850804021967834	18	23	8	3UTR	MIRT042008	0	0
hsa-miR-484	NM_001366661	CLUH	TCAGGCTCAGTCCCCTCCCGAT#GGGAGCCCGACTGCGGGAGAAGGGGGCGAGCCTGC#.(((((((.(((((((((((..#.)))))...))))))))))))).	4192	4227	0.9743589743589743	-33.3	1	3.357902e-05	0.294	0.0	0.0	-4.849714495602881	18	23	13	3UTR	MIRT042007	0	0
hsa-miR-484	NM_001366662	CLUH	TCAGGCTCAGTCCCCTCCCGAT#GGGAGCCCGACTGCGGGAGAAGGGGGCGAGCCTGC#.(((((((.(((((((((((..#.)))))...))))))))))))).	4078	4113	0.9743589743589743	-33.3	1	3.357902e-05	0.294	0.0	0.0	-4.849714495602881	18	23	13	3UTR	MIRT042007	0	0
hsa-miR-484	XM_047435692	CLUH	TCAGGCTCAGTCCCCTCCCGAT#GGGAGCCCGACTGCGGGAGAAGGGGGCGAGCCTGC#.(((((((.(((((((((((..#.)))))...))))))))))))).	4006	4041	0.9743589743589743	-33.3	1	3.357902e-05	0.294	0.0	0.0	-4.849714495602881	18	23	13	3UTR	MIRT042007	0	0
hsa-miR-484	XM_047435694	CLUH	TCAGGCTCAGTCCCCTCCCGAT#GGGAGCCCGACTGCGGGAGAAGGGGGCGAGCCTGC#.(((((((.(((((((((((..#.)))))...))))))))))))).	4033	4068	0.9743589743589743	-33.3	1	3.357902e-05	0.294	0.0	0.0	-4.849714495602881	18	23	13	3UTR	MIRT042007	0	0
hsa-miR-484	NM_173566	PRR14L	TCAGGCTCAGTCCCCTCCCGAT#GGGAGGGGGACCTGGCGTCCTGT#.((((((((((((((((((...#)))))))))..)))).).)))).	7072	7095	1.0	-28.6	1	3.484856e-06	0.426	0.0	0.0	-3.793324837357118	18	23	9	3UTR	MIRT042004	0	1
hsa-miR-484	NM_001394812	ILF3	TCAGGCTCAGTCCCCTCCCGAT#GTTGGAGGGAGGGGCAGGGCCTT#..((((((.(.((((((((...#.))))))))).)))))).	5429	5452	0.9807692307692307	-29.5	1	6.42237e-05	0.382	0.0	0.0	-8.838164853028402	15	18	9	3UTR	MIRT041999	0	0
hsa-miR-484	NM_001290046	CECR2	TCAGGCTCAGTCCCCTCCCGAT#TTGGGAGGATTCTGGGTTTGT#.(((((((((...((((((((.#))))))))...))))))))).	7457	7478	1.0	-25.9	1	0.008812722	0.647	0.0	0.0	-11.254033235030066	17	21	9	3UTR	MIRT041997	0	0
hsa-miR-484	NM_001128	AP1G1	TCAGGCTCAGTCCCCTCCCGAT#TTGGGCCATGAGAACTAGGGGAAAGGAGTTTGAA#((((((((..(((((((((((.#)))))...........))))))...)))))))).	5714	5748	1.0	-24.3	1	0.007798578	0.662	6.443283272727274	5.765351612499998	-6.236470572775607	19	34	8	3UTR	MIRT041995	0	0
hsa-miR-484	NM_001030007	AP1G1	TCAGGCTCAGTCCCCTCCCGAT#TCGGGAGAGTGGGGCTGCTTGT#.(((((..(((((((((((((.#)))))))...))))))))))).	5967	5989	1.0	-27.0	0	4.120258e-05	0.529	0.0	0.0	-7.650646301409068	18	22	11	3UTR	MIRT041995	0	0
hsa-miR-484	NM_001393364	CRTAP	TCAGGCTCAGTCCCCTCCCGAT#GTTGGGGGTGGGGGTCCTGGGCACTGGC#((((((((((((((((((((((#)))))))).))))...)))))).)))).	3297	3325	1.0	-30.0	1	4.951423e-06	0.368	0.0	0.0	-3.937574446201665	22	28	8	3UTR	MIRT041994	0	1
hsa-miR-484	NM_012117	CBX5	TCAGGCTCAGTCCCCTCCCGAT#GGTGAGTTGGGATTGAGAACTCCTGAT#(((((((((((((((((((...#)).)))..)))))))))....))))).	6497	6524	1.0	-26.1	1	0.000166189	0.574	0.20970949999999997	0.027522350000000036	-3.937574446201665	19	27	9	3UTR	MIRT041993	0	0
hsa-miR-484	NM_012117	CBX5	TCAGGCTCAGTCCCCTCCCGAT#GGAGGGGATGGTCTC#..(((((..(((((((((....#)))))))))))))).	734	749	1.0	-22.7	0	0.0001977485	0.618	1.0295747777777777	0.9189060524999999	-8.327025306798683	14	15	14	3UTR	MIRT041993	0	0
hsa-miR-484	NM_001127322	CBX5	TCAGGCTCAGTCCCCTCCCGAT#GGTGAGTTGGGATTGAGAACTCCTGAT#(((((((((((((((((((...#)).)))..)))))))))....))))).	6658	6685	1.0	-26.1	1	0.000166189	0.574	0.21420476923076925	0.07790436249999999	-3.937574446201665	19	27	9	3UTR	MIRT041993	0	0
hsa-miR-484	NM_001127322	CBX5	TCAGGCTCAGTCCCCTCCCGAT#TTGGGAGGCTGAGGCAGGAGAATTGCTTGAA#((((((....(((((((((((.#))))))))........))).....)))))).	2160	2191	1.0	-22.9	0	0.005081209	0.456	-0.13903335263157893	-0.08032028124999999	-10.093792036827557	17	31	8	3UTR	MIRT041993	0	0
hsa-miR-484	NM_001127322	CBX5	TCAGGCTCAGTCCCCTCCCGAT#GGAGGGGATGGTCTC#..(((((..(((((((((....#)))))))))))))).	895	910	1.0	-22.7	0	0.0001977485	0.618	0.09857843333333333	0.10920858624999999	-8.327025306798683	14	15	14	3UTR	MIRT041993	0	0
hsa-miR-484	NM_001367990	MDM2	TCAGGCTCAGTCCCCTCCCGAT#GTCTATAAGGGAGGTAGCTGGGACAGGGAGGGGAGTTTGGGCTA#...((((((((((((((((...#.)))))))))..))))))).	6179	6223	1.0	-29.2	0	1.105807e-05	0.426	0.0	0.0	-6.514540193678739	16	20	9	3UTR	MIRT041992	0	0
hsa-miR-484	NM_001278462	MDM2	TCAGGCTCAGTCCCCTCCCGAT#GTCTATAAGGGAGGTAGCTGGGACAGGGAGGGGAGTTTGGGCTA#...((((((((((((((((...#.)))))))))..))))))).	5662	5706	1.0	-29.2	0	1.105807e-05	0.426	0.0	0.0	-6.514540193678739	16	20	9	3UTR	MIRT041992	0	0
hsa-miR-484	NM_001278462	MDM2	TCAGGCTCAGTCCCCTCCCGAT#TTGGGGGGGACGAAGTCTC#..(((((..((((((.(((((.#)))))))))))..))))).	9908	9927	1.0	-27.0	0	5.631431e-07	0.515	0.0	0.0	-8.560074387102297	16	19	11	3UTR	MIRT041992	0	0
hsa-miR-484	NM_001145340	MDM2	TCAGGCTCAGTCCCCTCCCGAT#TTGGGGGGGACGAAGTCTC#..(((((..((((((.(((((.#)))))))))))..))))).	9830	9849	1.0	-27.0	0	5.631431e-07	0.515	-1.2379250949999998	0.10064452775000005	-8.560074387102297	16	19	11	3UTR	MIRT041992	0	0
hsa-miR-484	NM_002392	MDM2	TCAGGCTCAGTCCCCTCCCGAT#GTCTATAAGGGAGGTAGCTGGGACAGGGAGGGGAGTTTGGGCTA#...((((((((((((((((...#.)))))))))..))))))).	6424	6468	1.0	-29.2	0	1.105807e-05	0.426	0.0	0.0	-6.514540193678739	16	20	9	3UTR	MIRT041992	0	0
hsa-miR-484	NM_001241	CCNT2	TCAGGCTCAGTCCCCTCCCGAT#GGGAGGGAAGGGCTTT#..((((((....(((((((...#)))))))..)))))).	4042	4058	1.0	-21.9	1	0.0004445888	0.574	3.443098571428571	2.5109255575000002	-13.427474630952936	13	16	7	3UTR	MIRT041987	0	0
hsa-miR-484	NM_058241	CCNT2	TCAGGCTCAGTCCCCTCCCGAT#GGGAGGGAAGGGCTTT#..((((((....(((((((...#)))))))..)))))).	4143	4159	1.0	-21.9	1	0.0004445888	0.574	3.443098571428571	2.5109255575000002	-13.427474630952936	13	16	7	3UTR	MIRT041987	0	0
hsa-miR-484	NM_001320356	RNF167	TCAGGCTCAGTCCCCTCCCGAT#TTGAGGGGCTTTGGGGTGGAGCTGGGGCAAGCAGAGGGACTGGGTCTT#..(((((((((((((((((.(.#.).))).....)).)))))))))))).	1588	1636	1.0	-26.5	1	0.00069215	0.515	-0.3052879565217392	0.6473661700000001	-4.95700071937229	18	27	12	3UTR	MIRT041982	0	0
hsa-miR-484	NM_001320359	RNF167	TCAGGCTCAGTCCCCTCCCGAT#TTGAGGGGCTTTGGGGTGGAGCTGGGGCAAGCAGAGGGACTGGGTCTT#..(((((((((((((((((.(.#.).))).....)).)))))))))))).	1504	1552	1.0	-26.5	1	0.00069215	0.515	-0.3052879565217392	0.6473661700000001	-4.95700071937229	18	27	12	3UTR	MIRT041982	0	0
hsa-miR-484	NM_001034	RRM2	TCAGGCTCAGTCCCCTCCCGAT#GGGGTGATCTGGGCCTT#..((((((((((((((......#)))).)).)))))))).	1996	2013	1.0	-21.2	1	0.0005810318	0.632	0.0	0.0	-4.95700071937229	14	17	8	3UTR	MIRT041980	0	0
hsa-miR-484	NM_020245	TULP4	TCAGGCTCAGTCCCCTCCCGAT#GGAGAGGGCGCTGACCTGT#.((((.(((((.(((((((...#)).))))).))))))))).	6322	6341	1.0	-26.0	0	1.425058e-06	0.456	0.0	0.0	-9.041086908146521	16	19	9	3UTR	MIRT041978	0	0
hsa-miR-484	NM_001007466	TULP4	TCAGGCTCAGTCCCCTCCCGAT#CGGCAGGCCCAGGAGAGGGCGCTGACCTGT#.((((.(((((.(((((((...#.)).))))).))))))))).	3810	3840	1.0	-25.7	0	1.425058e-06	0.456	0.0	0.0	-9.041086908146521	16	20	9	3UTR	MIRT041978	0	0
hsa-miR-484	XM_047432586	NEO1	TCAGGCTCAGTCCCCTCCCGAT#CGGGTGGGGGGCTGGGGGTTGGT#((((.(((((((((((((((..#)))).)))))))))))..)))).	5457	5480	1.0	-29.9	0	0.01487334	0.397	0.0	0.0	-8.056611621014136	19	23	11	3UTR	MIRT041971	0	1
hsa-miR-484	NM_001172623	NEO1	TCAGGCTCAGTCCCCTCCCGAT#CGGGTGGGGGGCTGGGGGTTGGT#((((.(((((((((((((((..#)))).)))))))))))..)))).	5207	5230	1.0	-29.9	0	0.01487334	0.397	1.10342336875	1.9027756862499996	-8.056611621014136	19	23	11	3UTR	MIRT041971	0	1
hsa-miR-484	NM_001172624	NEO1	TCAGGCTCAGTCCCCTCCCGAT#CGGGTGGGGGGCTGGGGGTTGGT#((((.(((((((((((((((..#)))).)))))))))))..)))).	5333	5356	1.0	-29.9	0	0.01487334	0.397	1.10342336875	1.9027756862499996	-8.056611621014136	19	23	11	3UTR	MIRT041971	0	1
hsa-miR-484	NM_002499	NEO1	TCAGGCTCAGTCCCCTCCCGAT#CGGGTGGGGGGCTGGGGGTTGGT#((((.(((((((((((((((..#)))).)))))))))))..)))).	5387	5410	1.0	-29.9	0	0.01487334	0.397	0.0	0.0	-8.056611621014136	19	23	11	3UTR	MIRT041971	0	1
hsa-miR-484	XM_011523912	GEMIN4	TCAGGCTCAGTCCCCTCCCGAT#TTGGCGTGGGGAGCTGGGCCC#...((((((((((((.(((((.#)))).).))))).))))))).	3294	3315	1.0	-27.8	0	2.618565e-07	0.397	0.0	0.0	-6.747589273982352	17	21	7	3UTR	MIRT041966	0	0
hsa-miR-484	NM_003198	ELOA	TCAGGCTCAGTCCCCTCCCGAT#GGGAGAGTGTCTGAGCCA#...(((((((.((.(((((...#))))).).).))))))).	3534	3552	1.0	-25.4	0	4.378951e-05	0.412	0.0	0.0	-10.196154586609497	14	18	7	3UTR	MIRT041964	0	0
hsa-miR-484	NM_001293212	TUBB	TCAGGCTCAGTCCCCTCCCGAT#GTTGGGAGGGGGGAAAGAGACCA#...(((((..((((((((((((#))))))))))))....))).)).	2317	2340	1.0	-28.0	0	0.001508599	0.412	-0.8425945666666664	-0.5511883597499999	-8.81343632025268	17	23	12	3UTR	MIRT041962	0	0
hsa-miR-484	NM_001293215	TUBB	TCAGGCTCAGTCCCCTCCCGAT#GTTGGGAGGGGGGAAAGAGACCA#...(((((..((((((((((((#))))))))))))....))).)).	2220	2243	1.0	-28.0	0	0.001508599	0.412	-0.8425945666666664	-0.5511883597499999	-8.81343632025268	17	23	12	3UTR	MIRT041962	0	0
hsa-miR-484	NM_001293216	TUBB	TCAGGCTCAGTCCCCTCCCGAT#GTTGGGAGGGGGGAAAGAGACCA#...(((((..((((((((((((#))))))))))))....))).)).	2119	2142	1.0	-28.0	0	0.001508599	0.412	0.0	0.0	-8.81343632025268	17	23	12	3UTR	MIRT041962	0	0
hsa-miR-484	NM_002065	GLUL	TCAGGCTCAGTCCCCTCCCGAT#TGGGAGGATGACTTGAGCCC#...(((((((((.(((((((..#)))))))..)))).))))).	5587	5607	1.0	-26.9	0	0.001069737	0.515	0.0	0.0	-7.803670806344982	16	20	7	3UTR	MIRT041957	0	0
hsa-miR-484	NM_002065	GLUL	TCAGGCTCAGTCCCCTCCCGAT#GGAGATGGGGACAGGGCTGGAG#((.(((((.((((((((((...#)).)).)))))).))))).)).	2814	2836	1.0	-25.3	0	0.0003666582	0.544	2.136361333333334	2.3284525125	-6.551503578753875	17	22	6	3UTR	MIRT041957	0	0
hsa-miR-484	NM_001033044	GLUL	TCAGGCTCAGTCCCCTCCCGAT#TGGGAGGATGACTTGAGCCC#...(((((((((.(((((((..#)))))))..)))).))))).	5231	5251	1.0	-26.9	0	0.001069737	0.515	0.0	0.0	-7.803670806344982	16	20	7	3UTR	MIRT041957	0	0
hsa-miR-484	NM_001033056	GLUL	TCAGGCTCAGTCCCCTCCCGAT#TGGGAGGATGACTTGAGCCC#...(((((((((.(((((((..#)))))))..)))).))))).	5286	5306	1.0	-26.9	0	0.001069737	0.515	0.0	0.0	-7.803670806344982	16	20	7	3UTR	MIRT041957	0	0
hsa-miR-484	NM_001100619	CABLES1	TCAGGCTCAGTCCCCTCCCGAT#TCGGCGAGGAGGAAGTCTGAGCCTGT#.((((((((((((((((((((.#)))).)))).)))...))))))))).	4561	4587	1.0	-33.2	1	3.239417e-05	0.368	-0.39600157199999997	-0.6177913425	-3.793324837357118	20	26	9	3UTR	MIRT041951	0	0
hsa-miR-484	XM_047443717	MYSM1	TCAGGCTCAGTCCCCTCCCGAT#GGAGTGGGGTTGAGGTCTGT#.(((((((((((((((((....#)))).))))))))).)))).	6089	6109	1.0	-23.1	1	1.198027e-05	0.456	0.0	0.0	-3.793324837357118	17	20	9	3UTR	MIRT041950	0	0
hsa-miR-484	XM_047443717	MYSM1	TCAGGCTCAGTCCCCTCCCGAT#TTGTGATTTGGGGAGATACAGTTTACTTTCCCTGAGCCTT#..(((((((((((((.......#.))))).................)))))))).	3804	3844	1.0	-21.0	1	0.05267138	0.632	0.0	0.0	-5.1900497996759025	13	32	8	3UTR	MIRT041950	0	0
hsa-miR-484	NM_001363837	PHKB	TCAGGCTCAGTCCCCTCCCGAT#TGGAGAGGGAATTGAGAGCTGAC#((((.((((((.((((((((..#))).))))).))))))..)))).	5102	5125	1.0	-24.4	0	0.04208089	0.588	0.0	0.0	-11.403414930610491	18	23	6	3UTR	MIRT041947	0	0
hsa-miR-484	NM_000293	PHKB	TCAGGCTCAGTCCCCTCCCGAT#TGGAGAGGGAATTGAGAGCTGAC#((((.((((((.((((((((..#))).))))).))))))..)))).	5070	5093	1.0	-24.4	0	0.04208089	0.588	0.09585133333333336	0.004345664999999992	-11.403414930610491	18	23	6	3UTR	MIRT041947	0	0
hsa-miR-484	NM_001031835	PHKB	TCAGGCTCAGTCCCCTCCCGAT#TGGAGAGGGAATTGAGAGCTGAC#((((.((((((.((((((((..#))).))))).))))))..)))).	5182	5205	1.0	-24.4	0	0.04208089	0.588	0.0	0.0	-11.403414930610491	18	23	6	3UTR	MIRT041947	0	0
hsa-miR-484	NM_005523	HOXA11	TCAGGCTCAGTCCCCTCCCGAT#GTCTCCACTGGGGATTGGGCCC#...((((((((((((.......#.)))))))))))).	1319	1341	0.9538461538461539	-24.8	0	6.626645e-07	0.309	0.9682753333333335	0.8409679200000002	-6.747589273982352	12	14	12	3UTR	MIRT041937	0	1
hsa-miR-484	NM_001368809	AMPD2	TCAGGCTCAGTCCCCTCCCGAT#TTGGGCTCAGGTATTGAGCCTGAT#(((((((((((((...(((((.#)))))....)).))))))))))).	3368	3392	1.0	-26.5	1	6.251052e-06	0.441	0.0	0.0	-5.762913004276319	18	24	11	3UTR	MIRT041932	0	1
hsa-miR-484	NM_001257361	AMPD2	TCAGGCTCAGTCCCCTCCCGAT#TTGGGCTCAGGTATTGAGCCTGAT#(((((((((((((...(((((.#)))))....)).))))))))))).	2634	2658	1.0	-26.5	1	6.251052e-06	0.441	0.13918872142857144	0.05900219625000003	-5.762913004276319	18	24	11	3UTR	MIRT041932	0	1
hsa-miR-484	NM_004037	AMPD2	TCAGGCTCAGTCCCCTCCCGAT#TTGGGCTCAGGTATTGAGCCTGAT#(((((((((((((...(((((.#)))))....)).))))))))))).	2698	2722	1.0	-26.5	1	6.251052e-06	0.441	2.398712928571428	2.26881763	-5.762913004276319	18	24	11	3UTR	MIRT041932	0	1
hsa-miR-484	NM_139156	AMPD2	TCAGGCTCAGTCCCCTCCCGAT#TTGGGCTCAGGTATTGAGCCTGAT#(((((((((((((...(((((.#)))))....)).))))))))))).	3015	3039	1.0	-26.5	1	6.251052e-06	0.441	-0.1323435357142857	0.03425304750000005	-5.762913004276319	18	24	11	3UTR	MIRT041932	0	1
hsa-miR-484	XM_005264986	RFTN1	TCAGGCTCAGTCCCCTCCCGAT#TGGGGAGGGGAGGTGCTCCGCCTC#..((((..(((((((((((.(.#).))))))))....)))..)))).	2405	2429	1.0	-25.7	0	1.592906e-08	0.529	0.0	0.0	-8.81432218342424	16	24	8	3UTR	MIRT041930	0	0
hsa-miR-484	NM_001128930	ENTPD4	TCAGGCTCAGTCCCCTCCCGAT#TGGAAAGATGCATTCTGTCAGTGGAGAGGGGACTGAATAGTGAT#(((...((((((((((((((..#.))).)))))))))))....))).	2633	2677	1.0	-27.5	0	0.002097918	0.574	0.02765636666666669	-0.02210823125000005	-12.989592657166373	17	24	11	3UTR	MIRT041929	0	0
hsa-miR-484	NM_020385	REXO4	TCAGGCTCAGTCCCCTCCCGAT#GTGGGGAGCAGGGACGGCCATGGG#(((((((..((((((((((.((#)).)))))..))))))))).))).	1655	1679	1.0	-25.4	1	5.966801e-05	0.294	-0.267457	0.2614032562499999	-7.307599033628058	19	24	9	3UTR	MIRT041926	0	0
hsa-miR-484	NM_001316979	ZBTB45	TCAGGCTCAGTCCCCTCCCGAT#CGGGCTGGGGCTGGGGCTGGT#((((.(((((((((..((((..#))))..))))))))).)))).	1810	1831	1.0	-31.3	0	7.4664e-06	0.397	1.6189395555555552	2.4381953750000003	-9.025110261568384	17	21	9	3UTR	MIRT041924	0	0
hsa-miR-484	NM_001316979	ZBTB45	TCAGGCTCAGTCCCCTCCCGAT#GGACCCATCATATATGGGGGCTGGGCCTCGGG#(((((((((((((((.......#.))))))))))))).)).	2049	2081	1.0	-27.7	1	6.235788e-08	0.441	0.6542039875	1.5667274649999998	-4.1706235265052785	15	18	13	3UTR	MIRT041924	0	0
hsa-miR-484	NM_001316981	ZBTB45	TCAGGCTCAGTCCCCTCCCGAT#GGACCCATCATATATGGGGGCTGGGCCTCGGG#(((((((((((((((.......#.))))))))))))).)).	2174	2206	1.0	-27.7	1	6.235788e-08	0.441	0.3173576375	-0.037925595000000006	-4.1706235265052785	15	18	13	3UTR	MIRT041924	0	0
hsa-miR-484	NM_005617	RPS14	TCAGGCTCAGTCCCCTCCCGAT#GTCTGTACTGCCAGCTACTTGGGAGGCTGAGGTGGGAGAATTGCCTGAGCCTGGG#(((((((((((((((((((((.#.))))))))........))).......)))))))))).	1937	1992	1.0	-30.6	1	0.0002894055	0.397	5.567683197222222	5.710847977499999	-3.937574446201665	21	38	10	3UTR	MIRT041923	0	0
hsa-miR-484	NM_001025070	RPS14	TCAGGCTCAGTCCCCTCCCGAT#GGAGGACGGATTGAGCCC#...(((((((((((((((....#)))))..)))))))))).	2048	2066	1.0	-27.0	0	0.002297199	0.426	0.0	0.0	-6.514540193678739	15	18	10	3UTR	MIRT041923	0	0
hsa-miR-484	NM_001025071	RPS14	TCAGGCTCAGTCCCCTCCCGAT#GGAGGACGGATTGAGCCC#...(((((((((((((((....#)))))..)))))))))).	2054	2072	1.0	-27.0	0	0.002297199	0.426	0.0	0.0	-6.514540193678739	15	18	10	3UTR	MIRT041923	0	0
hsa-miR-484	NM_001199125	COPS3	TCAGGCTCAGTCCCCTCCCGAT#GAGAGGACCAAGCCTGT#.((((((..((((.(((.....#))).))))..)))))).	1414	1431	1.0	-21.0	1	0.0006703375	0.515	4.925394333333333	5.5012654649999995	-8.020189342303919	13	17	6	3UTR	MIRT041921	0	0
hsa-miR-484	NM_003653	COPS3	TCAGGCTCAGTCCCCTCCCGAT#GAGAGGACCAAGCCTGT#.((((((..((((.(((.....#))).))))..)))))).	1404	1421	1.0	-21.0	1	0.0006703375	0.515	5.3301095	2.9472665475000004	-8.020189342303919	13	17	6	3UTR	MIRT041921	0	0
hsa-miR-484	NM_001251971	SPAG9	TCAGGCTCAGTCCCCTCCCGAT#GTGGGGATGGAGTCTGGC#((((((((.((((((.(.....#).)))))).)))))))).	4699	4717	1.0	-23.5	1	0.001097581	0.618	5.8234963749999995	5.613472624999998	-5.227013184751041	15	18	8	3UTR	MIRT041911	0	0
hsa-miR-484	NM_003971	SPAG9	TCAGGCTCAGTCCCCTCCCGAT#GTGGGGATGGAGTCTGGC#((((((((.((((((.(.....#).)))))).)))))))).	5083	5101	1.0	-23.5	1	0.001097581	0.618	0.0	0.0	-5.227013184751041	15	18	8	3UTR	MIRT041911	0	0
hsa-miR-484	NM_001130527	SPAG9	TCAGGCTCAGTCCCCTCCCGAT#GTGGGGATGGAGTCTGGC#((((((((.((((((.(.....#).)))))).)))))))).	5095	5113	1.0	-23.5	1	0.001097581	0.618	0.0	0.0	-5.227013184751041	15	18	8	3UTR	MIRT041911	0	0
hsa-miR-484	NM_001130528	SPAG9	TCAGGCTCAGTCCCCTCCCGAT#GTGGGGATGGAGTCTGGC#((((((((.((((((.(.....#).)))))).)))))))).	5125	5143	1.0	-23.5	1	0.001097581	0.618	0.0	0.0	-5.227013184751041	15	18	8	3UTR	MIRT041911	0	0
hsa-miR-484	NM_177952	PPM1A	TCAGGCTCAGTCCCCTCCCGAT#TTGGTAGGGGAGTTGGCATTGT#.((((((.(.((((((.((((.#)))).)))))).).))).))).	2016	2038	1.0	-21.2	1	0.01777958	0.618	1.1841111666666666	0.5527058025	-7.349466234865927	17	22	6	3UTR	MIRT041899	0	0
hsa-miR-484	NM_001543	NDST1	TCAGGCTCAGTCCCCTCCCGAT#GTCAGTGAGGGGACTGGGCTG#...(((((((((((((((.(((#))).).)))))))))))))).	5441	5462	1.0	-30.5	0	8.207157e-06	0.397	0.0	0.0	-6.514540193678739	18	21	14	3UTR	MIRT041897	0	0
hsa-miR-484	NM_001301063	NDST1	TCAGGCTCAGTCCCCTCCCGAT#GTCAGTGAGGGGACTGGGCTG#...(((((((((((((((.(((#))).).)))))))))))))).	5375	5396	1.0	-30.5	0	8.207157e-06	0.397	-0.5620750625000001	-0.49642435750000014	-6.514540193678739	18	21	14	3UTR	MIRT041897	0	0
hsa-miR-484	XM_005248307	MYO10	TCAGGCTCAGTCCCCTCCCGAT#TGGGAGCTATAATTCAAGATGAGATTTGGGTGGGGACAGAGCCA#...(((((.((((((.(((((.#.))))).)))))).))))).	8341	8385	1.0	-31.9	0	2.946831e-05	0.574	0.0	0.0	-7.803978932228115	16	20	6	3UTR	MIRT041895	0	0
hsa-miR-484	XM_011514046	MYO10	TCAGGCTCAGTCCCCTCCCGAT#TGGGAGCTATAATTCAAGATGAGATTTGGGTGGGGACAGAGCCA#...(((((.((((((.(((((.#.))))).)))))).))))).	8288	8332	1.0	-31.9	0	2.946831e-05	0.574	0.0	0.0	-7.803978932228115	16	20	6	3UTR	MIRT041895	0	0
hsa-miR-484	NM_152298	NASP	TCAGGCTCAGTCCCCTCCCGAT#TGGGTCAGGGGAATGATTCCTAAGGAAAACGGTCTGCATTTGAGCTCTGGT#((((((((((((((((((((..#))))..))))))...........................)))))).)))).	1982	2033	1.0	-24.2	1	0.001294662	0.529	0.04432594240000001	0.29965123937499993	-3.937574446201665	20	51	6	3UTR	MIRT041894	0	0
hsa-miR-484	NM_001322051	ADA	TCAGGCTCAGTCCCCTCCCGAT#GGGGCTGAGCA#....((((((((((........#)))))))))).	1161	1172	1.0	-20.8	0	0.0002504758	0.529	2.31351802	2.6180556087499998	-10.515061109192176	10	11	10	3UTR	MIRT041891	0	0
hsa-miR-484	NM_001371525	HK2	TCAGGCTCAGTCCCCTCCCGAT#GTCAGAGATCTGGGAGGTCTCCACTGAGGATGTGAGCCTGAT#((((((((((((((((((((((#.))).))))))..........)))).))))))))).	3280	3322	1.0	-31.3	1	0.00040303	0.441	0.0	0.0	-3.937574446201665	22	36	9	3UTR	MIRT041885	0	1
hsa-miR-484	NM_000189	HK2	TCAGGCTCAGTCCCCTCCCGAT#GTCAGAGATCTGGGAGGTCTCCACTGAGGATGTGAGCCTGAT#((((((((((((((((((((((#.))).))))))..........)))).))))))))).	3628	3670	1.0	-31.3	1	0.00040303	0.441	-0.2550612441176471	-0.13950096125	-3.937574446201665	22	36	9	3UTR	MIRT041885	0	1
hsa-miR-484	NM_144582	TEX261	TCAGGCTCAGTCCCCTCCCGAT#TGGGAAGGGGGCAGGGGTGAGGAGCTGAGCCTGC#.((((((((((((((((((...#.))).)))))......)))))))))).	1334	1368	1.0	-32.4	1	4.718983e-06	0.397	0.3144465520000001	0.22082512125000003	-3.793324837357118	18	27	10	3UTR	MIRT041880	0	1
hsa-miR-484	NM_001172438	PEG10	TCAGGCTCAGTCCCCTCCCGAT#GGAGGACTGAGGCCTT#..(((((((((((((.......#)).)))))))).))).	3059	3075	1.0	-21.6	1	0.001170869	0.559	0.5895377533333334	1.14206724525	-5.1900497996759025	13	16	8	3UTR	MIRT041877	0	0
hsa-miR-484	NM_001184962	PEG10	TCAGGCTCAGTCCCCTCCCGAT#GGAGGACTGAGGCCTT#..(((((((((((((.......#)).)))))))).))).	3048	3064	1.0	-21.6	1	0.001170869	0.559	0.5895377533333334	1.14206724525	-5.1900497996759025	13	16	8	3UTR	MIRT041877	0	0
hsa-miR-484	NM_001040152	PEG10	TCAGGCTCAGTCCCCTCCCGAT#GGAGGACTGAGGCCTT#..(((((((((((((.......#)).)))))))).))).	3048	3064	1.0	-21.6	1	0.001170869	0.559	0.0	0.0	-5.1900497996759025	13	16	8	3UTR	MIRT041877	0	0
hsa-miR-484	NM_003455	ZNF202	TCAGGCTCAGTCCCCTCCCGAT#TTGGGAAGGGACGAGCCTGAA#((((((((.(((((.((((((.#)))))).))))))))))))).	2748	2769	1.0	-34.4	1	1.363268e-05	0.5	1.3346127	3.8711131437499997	-5.729413664698063	19	21	13	3UTR	MIRT041854	0	0
hsa-miR-484	NM_001301779	ZNF202	TCAGGCTCAGTCCCCTCCCGAT#TTGGGAAGGGACGAGCCTGAA#((((((((.(((((.((((((.#)))))).))))))))))))).	2696	2717	1.0	-34.4	1	1.363268e-05	0.5	1.36278741375	1.38741947325	-5.729413664698063	19	21	13	3UTR	MIRT041854	0	0
hsa-miR-484	NM_001301780	ZNF202	TCAGGCTCAGTCCCCTCCCGAT#TTGGGAAGGGACGAGCCTGAA#((((((((.(((((.((((((.#)))))).))))))))))))).	2552	2573	1.0	-34.4	1	1.363268e-05	0.5	2.480708375	1.6394250616250001	-5.729413664698063	19	21	13	3UTR	MIRT041854	0	0
hsa-miR-484	NM_002398	MEIS1	TCAGGCTCAGTCCCCTCCCGAT#GTCGGAGGAGAGAGAGCCTT#..((((((..((.(((.(((((#)))))))).))..)))))).	4129	4149	1.0	-24.2	1	0.0004963991	0.529	2.607174	2.2332680287499995	-8.545027458612473	16	20	8	3UTR	MIRT041845	0	0
hsa-miR-484	NM_002398	MEIS1	TCAGGCTCAGTCCCCTCCCGAT#ATCGGGAAGGATGGGAAAAACTGCAGTCA#...(((((((((((((((((((#))))))).))...)))....))).)))).	2809	2838	1.0	-20.7	0	0.01213838	0.574	1.0853295714285713	2.5334570625	-6.514540193678739	19	29	7	3UTR	MIRT041845	0	0
hsa-miR-484	NM_003406	YWHAZ	TCAGGCTCAGTCCCCTCCCGAT#AGGGGAGTAGAGCCA#...((((((.((((((......#)))))).).))))).	1025	1040	0.9871794871794871	-21.6	0	0.002728045	0.662	0.0	0.0	-7.757046662006918	12	15	6	3UTR	MIRT041843	0	0
hsa-miR-484	NM_001135699	YWHAZ	TCAGGCTCAGTCCCCTCCCGAT#AGGGGAGTAGAGCCA#...((((((.((((((......#)))))).).))))).	1057	1072	0.9871794871794871	-21.6	0	0.002728045	0.662	1.7198872666666667	2.305380874	-7.757046662006918	12	15	6	3UTR	MIRT041843	0	0
hsa-miR-484	NM_001135700	YWHAZ	TCAGGCTCAGTCCCCTCCCGAT#GGCTGGGGTGCAGTGGCCTGAT#((((((((.((((((..((...#))..)))).)).).))))))).	3827	3849	1.0	-23.0	1	1.13689e-07	0.368	2.1367972222222225	2.7427869124999997	-5.227013184751041	16	22	7	3UTR	MIRT041843	0	0
hsa-miR-484	NM_183398	RNF14	TCAGGCTCAGTCCCCTCCCGAT#TGGGCTTGTGACTGAGCTTA#..(((((((((((...((((..#))))...).)))))))))).	3033	3053	1.0	-21.4	1	0.0006130744	0.588	1.2347171666666668	0.4525486028750001	-6.782339277446944	15	20	10	3UTR	MIRT041839	0	0
hsa-miR-484	NM_183400	RNF14	TCAGGCTCAGTCCCCTCCCGAT#TGGGCTTGTGACTGAGCTTA#..(((((((((((...((((..#))))...).)))))))))).	3011	3031	1.0	-21.4	1	0.0006130744	0.588	0.0	0.0	-6.782339277446944	15	20	10	3UTR	MIRT041839	0	0
hsa-miR-484	NM_001201365	RNF14	TCAGGCTCAGTCCCCTCCCGAT#TGGGCTTGTGACTGAGCTTA#..(((((((((((...((((..#))))...).)))))))))).	3184	3204	1.0	-21.4	1	0.0006130744	0.588	0.31810279166666666	0.21117941625000008	-6.782339277446944	15	20	10	3UTR	MIRT041839	0	0
hsa-miR-484	NM_004290	RNF14	TCAGGCTCAGTCCCCTCCCGAT#TGGGCTTGTGACTGAGCTTA#..(((((((((((...((((..#))))...).)))))))))).	3185	3205	1.0	-21.4	1	0.0006130744	0.588	0.0	0.0	-6.782339277446944	15	20	10	3UTR	MIRT041839	0	0
hsa-miR-484	NM_184234	RBM39	TCAGGCTCAGTCCCCTCCCGAT#TCGGGAGGCTGAGGCAGGAG#((.(.(((((...((((((((.#))))))))))))).)..)).	4989	5009	1.0	-24.6	0	4.960939e-06	0.456	0.0	0.0	-17.074859492993536	16	20	13	3UTR	MIRT041834	0	0
hsa-miR-484	NM_002265	KPNB1	TCAGGCTCAGTCCCCTCCCGAT#TTGGGGGAGGAGGAGGGACTGGGTTCAGCTGT#.((((((((((((((((((((.#))))))).......))))))))))....))).	3321	3353	1.0	-26.6	1	0.0007422286	0.397	0.0	0.0	-3.793324837357118	20	32	10	3UTR	MIRT041827	0	0
hsa-miR-484	XM_017025372	NPEPPS	TCAGGCTCAGTCCCCTCCCGAT#TTGGCACGGGGACTGATCAGGAA#((..(.(((((((((..((((.#))))...))))))))).)..)).	3564	3587	1.0	-22.7	0	0.0001473085	0.603	0.0	0.0	-10.661144036963965	16	23	9	3UTR	MIRT041818	0	0
hsa-miR-484	XM_047437107	NPEPPS	TCAGGCTCAGTCCCCTCCCGAT#TTGGCACGGGGACTGATCAGGAA#((..(.(((((((((..((((.#))))...))))))))).)..)).	3033	3056	1.0	-22.7	0	0.0001473085	0.603	0.0	0.0	-10.661144036963965	16	23	9	3UTR	MIRT041818	0	0
hsa-miR-484	NM_006310	NPEPPS	TCAGGCTCAGTCCCCTCCCGAT#TTGGCACGGGGACTGATCAGGAA#((..(.(((((((((..((((.#))))...))))))))).)..)).	3469	3492	1.0	-22.7	0	0.0001473085	0.603	1.638497	1.1774643199999995	-10.661144036963965	16	23	9	3UTR	MIRT041818	0	0
hsa-miR-484	NM_001330257	NPEPPS	TCAGGCTCAGTCCCCTCCCGAT#TTGGCACGGGGACTGATCAGGAA#((..(.(((((((((..((((.#))))...))))))))).)..)).	3318	3341	1.0	-22.7	0	0.0001473085	0.603	1.638497	1.1774643199999995	-10.661144036963965	16	23	9	3UTR	MIRT041818	0	0
hsa-miR-484	NM_177937	GOLM1	TCAGGCTCAGTCCCCTCCCGAT#GGCCAAAAGGGGGCTGACCTGGA#(((((.((((((((((......#.))))))))))))))).	2141	2164	1.0	-26.4	0	5.080912e-05	0.471	-0.20324895999999998	0.09391413750000005	-5.838533207394711	15	17	15	3UTR	MIRT041817	0	0
hsa-miR-484	NM_016548	GOLM1	TCAGGCTCAGTCCCCTCCCGAT#GGCCAAAAGGGGGCTGACCTGGA#(((((.((((((((((......#.))))))))))))))).	2164	2187	1.0	-26.4	0	5.080912e-05	0.471	0.7512822400000001	-0.024762344999999908	-5.838533207394711	15	17	15	3UTR	MIRT041817	0	0
hsa-miR-484	NM_176871	PDLIM2	TCAGGCTCAGTCCCCTCCCGAT#TGCGGAGGGGGCAGCCTC#..(((((..(((((((((((..#)).)))))))))))))).	1665	1683	1.0	-26.5	0	1.987623e-07	0.441	0.0	0.0	-8.327025306798683	16	18	14	3UTR	MIRT041815	0	0
hsa-miR-484	NM_198042	PDLIM2	TCAGGCTCAGTCCCCTCCCGAT#TGGGTGGGTGACGAGCTG#...(((((.((((((.((((..#)))).))).)))))))).	990	1008	1.0	-23.6	0	4.842222e-05	0.382	0.17980313157142858	0.1959203720375	-7.803978932228115	15	18	8	3UTR	MIRT041815	0	0
hsa-miR-484	NM_021630	PDLIM2	TCAGGCTCAGTCCCCTCCCGAT#GGAGAGGGGTGGGCCA#...((((((..((((((((...#)).)))))))))))).	2147	2163	1.0	-25.4	0	0.007359403	0.456	0.5791570555555556	-0.02975150000000007	-10.581821137417268	14	16	12	3UTR	MIRT041815	0	0
hsa-miR-484	NM_001791	CDC42	TCAGGCTCAGTCCCCTCCCGAT#GGAGGGTGCTGAGTTTGT#.((((((((((.((((((....#)))))).)))))))))).	10219	10237	1.0	-27.5	1	5.8891e-05	0.574	0.0	0.0	-7.140128146953473	16	18	10	3UTR	MIRT041813	0	0
hsa-miR-484	NM_001039802	CDC42	TCAGGCTCAGTCCCCTCCCGAT#GGAGGGTGCTGAGTTTGT#.((((((((((.((((((....#)))))).)))))))))).	10345	10363	1.0	-27.5	1	5.8891e-05	0.574	0.0	0.0	-7.140128146953473	16	18	10	3UTR	MIRT041813	0	0
hsa-miR-484	NM_001039802	CDC42	TCAGGCTCAGTCCCCTCCCGAT#TTGGGGGGGAGTGTGTGTGGG#(((.((.((.(((((.(((((.#)))))))))).)).)).))).	1222	1243	1.0	-27.1	0	0.002359963	0.632	0.0	0.0	-9.988838804663965	17	21	10	3UTR	MIRT041813	0	0
hsa-miR-484	NM_001017989	OPA3	TCAGGCTCAGTCCCCTCCCGAT#GTCTTGGAGGTGACTGCTGTCTGGA#((((((.(((((.(((((.(((#)))..))))).)))))..)))))).	598	623	1.0	-24.7	0	0.0007543623	0.412	0.0	0.0	-6.770391593739227	19	25	6	3UTR	MIRT041812	0	0
hsa-miR-484	NM_006734	HIVEP2	TCAGGCTCAGTCCCCTCCCGAT#AGAGGGAGGGGTGCAGCA#....(((((..((((((((..(#)..)))))))))).))).	9521	9539	1.0	-20.9	0	0.00487148	0.441	0.6423916000000001	1.1221265849999997	-13.613843412376458	14	18	10	3UTR	MIRT041806	0	1
hsa-miR-484	NM_001278388	SLC38A1	TCAGGCTCAGTCCCCTCCCGAT#TCATGGTGCAACATACAGGAGCCAGGCTTTAGGGAGGGGAGGAAAGGAGCCTGGC#((((((((..(((((((((...#.)))))))))......)))))))).	5986	6041	1.0	-34.0	1	0.0002111307	0.397	2.462261111111111	2.8242297951250004	-6.236470572775607	17	25	9	3UTR	MIRT041800	0	0
hsa-miR-484	NM_001040108	MLH3	TCAGGCTCAGTCCCCTCCCGAT#TGTGGAGGGGGCTGAGGAAGCCA#...(((((((((((((((((..#)).))))))))))))....))).	7417	7440	1.0	-29.5	0	1.25234e-06	0.412	0.0	0.0	-6.514540193678739	17	23	12	3UTR	MIRT041797	0	0
hsa-miR-484	NM_001321821	RAD51B	TCAGGCTCAGTCCCCTCCCGAT#ATTAGGCCTGGGACATGACAGAGCCTGT#.(((((((.(((...(((((..#.)))))...))).))))))).	1892	1920	1.0	-23.9	1	1.329454e-05	0.456	0.3371182	-0.26895103749999993	-7.731134586040165	15	21	7	3UTR	MIRT041780	0	0
hsa-miR-484	NM_001308269	ZNF121	TCAGGCTCAGTCCCCTCCCGAT#TTGGGAGGCTGAGGTTGGA#((((.(((((...((((((((.#))))))))))))).)))).	3687	3706	1.0	-24.5	0	0.0001154196	0.5	0.05813975000000004	0.10075568750000002	-15.517320018687085	17	19	13	3UTR	MIRT041775	0	0
hsa-miR-484	NM_001008727	ZNF121	TCAGGCTCAGTCCCCTCCCGAT#TTGGGAGGCTGAGGTTGGA#((((.(((((...((((((((.#))))))))))))).)))).	3629	3648	1.0	-24.5	0	0.0001154196	0.5	0.0	0.0	-15.517320018687085	17	19	13	3UTR	MIRT041775	0	0
hsa-miR-484	NM_001145408	NONO	TCAGGCTCAGTCCCCTCCCGAT#TGGGATTACAGGGGTGAGCCA#...((((((..(((((((((..#))))).....)))))))))).	2188	2209	1.0	-23.5	0	3.343929e-06	0.426	0.1057886714285714	-0.21014916250000004	-10.581821137417268	15	21	10	3UTR	MIRT041772	0	0
hsa-miR-484	NM_001145409	NONO	TCAGGCTCAGTCCCCTCCCGAT#TGGGATTACAGGGGTGAGCCA#...((((((..(((((((((..#))))).....)))))))))).	2017	2038	1.0	-23.5	0	3.343929e-06	0.426	0.1057886714285714	-0.21014916250000004	-10.581821137417268	15	21	10	3UTR	MIRT041772	0	0
hsa-miR-484	NM_001145410	NONO	TCAGGCTCAGTCCCCTCCCGAT#TGGGATTACAGGGGTGAGCCA#...((((((..(((((((((..#))))).....)))))))))).	1854	1875	1.0	-23.5	0	3.343929e-06	0.426	2.332331571428572	1.9100553487499998	-10.581821137417268	15	21	10	3UTR	MIRT041772	0	0
hsa-miR-484	NM_007363	NONO	TCAGGCTCAGTCCCCTCCCGAT#TGGGATTACAGGGGTGAGCCA#...((((((..(((((((((..#))))).....)))))))))).	2074	2095	1.0	-23.5	0	3.343929e-06	0.426	0.1057886714285714	-0.21014916250000004	-10.581821137417268	15	21	10	3UTR	MIRT041772	0	0
hsa-miR-484	XM_047427623	CPSF7	TCAGGCTCAGTCCCCTCCCGAT#ATTGGGAGGGGTGGCA#....((.((..(((((((((((#))))))))))))))).	1536	1552	1.0	-23.3	0	0.02686008	0.485	0.0	0.0	-15.157529947247777	15	16	15	3UTR	MIRT041769	0	0
hsa-miR-484	NM_001142565	CPSF7	TCAGGCTCAGTCCCCTCCCGAT#ATTGGGAGGGGTGGCA#....((.((..(((((((((((#))))))))))))))).	1737	1753	1.0	-23.3	0	0.02686008	0.485	0.5985757272727272	1.1941115787499998	-15.157529947247777	15	16	15	3UTR	MIRT041769	0	0
hsa-miR-484	NM_001142565	CPSF7	TCAGGCTCAGTCCCCTCCCGAT#ATCTAGGAGAGTGACTGGGTGTGC#.((.(((((((((.((((.(((#)))..)))).).)))))))).)).	1905	1929	1.0	-21.8	0	0.007644755	0.426	3.6039829999999995	2.0983498525	-7.682187029836714	18	24	8	3UTR	MIRT041769	0	0
hsa-miR-484	NM_001136040	CPSF7	TCAGGCTCAGTCCCCTCCCGAT#ATTGGGAGGGGTGGCA#....((.((..(((((((((((#))))))))))))))).	1764	1780	1.0	-23.3	0	0.02686008	0.485	0.7079208272727273	0.9385195125000001	-15.157529947247777	15	16	15	3UTR	MIRT041769	0	0
hsa-miR-484	NM_001136040	CPSF7	TCAGGCTCAGTCCCCTCCCGAT#ATCTAGGAGAGTGACTGGGTGTGC#.((.(((((((((.((((.(((#)))..)))).).)))))))).)).	1932	1956	1.0	-21.8	0	0.007644755	0.426	3.6039829999999995	3.01042255375	-7.682187029836714	18	24	8	3UTR	MIRT041769	0	0
hsa-miR-484	NM_020699	GATAD2B	TCAGGCTCAGTCCCCTCCCGAT#AGAGGGAGGGGGGTTAATGGAACTGGGTCTGGG#(((((((((((((((((((..(#)..))))))))..........))))))))))).	4077	4110	1.0	-31.2	1	0.07206592	0.632	0.4908508275862069	1.2879334826249997	-3.937574446201665	20	33	11	3UTR	MIRT041765	0	1
hsa-miR-484	NM_007051	FAF1	TCAGGCTCAGTCCCCTCCCGAT#TGGGTTTTATCCTAGGGGTTGGGATCCTGAT#((((((((((.(((((((((..#)))).........))))))))))..))))).	3689	3720	1.0	-23.1	1	0.0001445252	0.603	0.7101145666666667	0.8415552075000001	-6.7623489216120145	19	31	10	3UTR	MIRT041754	0	0
hsa-miR-484	NM_005318	H1-0	TCAGGCTCAGTCCCCTCCCGAT#GGGAGGGGGAGTGGGCG#....(((((.(((((((((...#)))))))).).))))).	1880	1897	1.0	-28.6	0	0.002738857	0.412	0.9347417	0.74800138775	-10.789068936966107	14	17	8	3UTR	MIRT041752	0	0
hsa-miR-484	NM_001389683	GOLGA3	TCAGGCTCAGTCCCCTCCCGAT#TGGGAAGGGGCAGCTTGGA#(((((((..(((((.(((((..#))))).)))))))))))).	5876	5895	1.0	-24.8	1	6.094645e-05	0.353	0.0	0.0	-8.043048593878694	17	19	12	3UTR	MIRT041749	0	0
hsa-miR-484	NM_001389686	GOLGA3	TCAGGCTCAGTCCCCTCCCGAT#TGGGAAGGGGCAGCTTGGA#(((((((..(((((.(((((..#))))).)))))))))))).	5756	5775	1.0	-24.8	1	6.094645e-05	0.353	0.0	0.0	-8.043048593878694	17	19	12	3UTR	MIRT041749	0	0
hsa-miR-484	NM_001389688	GOLGA3	TCAGGCTCAGTCCCCTCCCGAT#TGGGAAGGGGCAGCTTGGA#(((((((..(((((.(((((..#))))).)))))))))))).	5954	5973	1.0	-24.8	1	6.094645e-05	0.353	0.0	0.0	-8.043048593878694	17	19	12	3UTR	MIRT041749	0	0
hsa-miR-484	NM_005895	GOLGA3	TCAGGCTCAGTCCCCTCCCGAT#TGGGAAGGGGCAGCTTGGA#(((((((..(((((.(((((..#))))).)))))))))))).	5872	5891	1.0	-24.8	1	6.094645e-05	0.353	0.863939	2.8958497549999995	-8.043048593878694	17	19	12	3UTR	MIRT041749	0	0
hsa-miR-484	XM_005266167	GOLGA3	TCAGGCTCAGTCCCCTCCCGAT#TGGGAAGGGGCAGCTTGGA#(((((((..(((((.(((((..#))))).)))))))))))).	5203	5222	1.0	-24.8	1	6.094645e-05	0.353	0.0	0.0	-8.043048593878694	17	19	12	3UTR	MIRT041749	0	0
hsa-miR-484	NM_201429	RTN3	TCAGGCTCAGTCCCCTCCCGAT#GGGGACAGGAGTGTGAT#(((.((((.((((((.......#))))))..)))).))).	1381	1398	1.0	-22.8	0	0.001722014	0.632	0.9149346666666668	0.35214266500000013	-8.259035459710232	13	17	6	3UTR	MIRT041723	0	0
hsa-miR-484	NM_201430	RTN3	TCAGGCTCAGTCCCCTCCCGAT#GGGGACAGGAGTGTGAT#(((.((((.((((((.......#))))))..)))).))).	1215	1232	1.0	-22.8	0	0.001722014	0.632	1.8588898166666665	0.89099175875	-8.259035459710232	13	17	6	3UTR	MIRT041723	0	0
hsa-miR-484	NM_001265589	RTN3	TCAGGCTCAGTCCCCTCCCGAT#GGGGACAGGAGTGTGAT#(((.((((.((((((.......#))))))..)))).))).	3662	3679	1.0	-22.8	0	0.001722014	0.632	0.9149346666666668	0.35214266500000013	-8.259035459710232	13	17	6	3UTR	MIRT041723	0	0
hsa-miR-484	NM_001265590	RTN3	TCAGGCTCAGTCCCCTCCCGAT#GGGGACAGGAGTGTGAT#(((.((((.((((((.......#))))))..)))).))).	3326	3343	1.0	-22.8	0	0.001722014	0.632	0.9149346666666668	0.35214266500000013	-8.259035459710232	13	17	6	3UTR	MIRT041723	0	0
hsa-miR-484	NM_001265591	RTN3	TCAGGCTCAGTCCCCTCCCGAT#GGGGACAGGAGTGTGAT#(((.((((.((((((.......#))))))..)))).))).	1018	1035	1.0	-22.8	0	0.001722014	0.632	0.9149346666666668	0.35214266500000013	-8.259035459710232	13	17	6	3UTR	MIRT041723	0	0
hsa-miR-484	NM_006054	RTN3	TCAGGCTCAGTCCCCTCCCGAT#GGGGACAGGAGTGTGAT#(((.((((.((((((.......#))))))..)))).))).	1274	1291	1.0	-22.8	0	0.001722014	0.632	0.9149346666666668	0.35214266500000013	-8.259035459710232	13	17	6	3UTR	MIRT041723	0	0
hsa-miR-484	NM_018396	METTL2B	TCAGGCTCAGTCCCCTCCCGAT#TCGGGAGGCTGAGGCAGGAG#((.(.(((((...((((((((.#))))))))))))).)..)).	2027	2047	1.0	-24.6	0	0.001826908	0.426	-0.31949799999999995	-0.03194376249999997	-17.074859492993536	16	20	13	3UTR	MIRT041715	0	0
hsa-miR-484	NM_001160233	ATP1A1	TCAGGCTCAGTCCCCTCCCGAT#GGGAGGGGGGAGGGCTGCCTGAA#((((((((..(((((((((...#)))))))))..))...)))))).	3602	3625	1.0	-30.5	1	0.0003297974	0.412	2.9267233333333333	1.74143438	-6.236470572775607	17	23	9	3UTR	MIRT041714	0	0
hsa-miR-484	NM_014292	CBX6	TCAGGCTCAGTCCCCTCCCGAT#CGGGGGAGGGGTGGGTCTGT#.((((((((.((((((((((..#)))))).)))))))))))).	5873	5893	1.0	-29.4	1	5.274505e-05	0.441	3.6840013636363635	4.556648136250001	-5.035831305685297	18	20	12	3UTR	MIRT041709	0	0
hsa-miR-484	NM_001303494	CBX6	TCAGGCTCAGTCCCCTCCCGAT#CGGGGGAGGGGTGGGTCTGT#.((((((((.((((((((((..#)))))).)))))))))))).	5819	5839	1.0	-29.4	1	5.274505e-05	0.441	3.6840013636363635	4.556648136250001	-5.035831305685297	18	20	12	3UTR	MIRT041709	0	0
hsa-miR-484	NM_000302	PLOD1	TCAGGCTCAGTCCCCTCCCGAT#ATCTTCTACTTGCCTGTGGGGAGGGGAGTGACAGGTCCACACACCACACTGGGTCACCCTGTCCTGGA#(((((((((.(((((((((.((#.)).))))))))).))).............................).))))).	2843	2911	1.0	-29.4	1	0.0004071957	0.397	0.019877155555555567	0.01188187124999994	-5.180080914529843	20	54	9	3UTR	MIRT041701	0	0
hsa-miR-484	NM_014548	TMOD2	TCAGGCTCAGTCCCCTCCCGAT#GGAGGCAGGACTGTGTCTC#..((((.(((((((((((....#)))))..)))))).)))).	7258	7277	1.0	-23.4	0	6.937388e-05	0.574	0.44049092307692295	0.5468534588875	-6.5006872542436085	15	19	6	3UTR	MIRT041699	0	0
hsa-miR-484	NM_001142885	TMOD2	TCAGGCTCAGTCCCCTCCCGAT#GGAGGCAGGACTGTGTCTC#..((((.(((((((((((....#)))))..)))))).)))).	7150	7169	1.0	-23.4	0	6.937388e-05	0.574	0.44049092307692295	0.5468534588875	-6.5006872542436085	15	19	6	3UTR	MIRT041699	0	0
hsa-miR-484	NM_001363606	CHD4	TCAGGCTCAGTCCCCTCCCGAT#GGGAGGGGAGGGAGTGAGGG#((..((((..(((((((((...#)))))))))..))))..)).	6012	6032	1.0	-28.5	0	0.02103838	0.353	0.0	0.0	-10.826032322041245	15	20	9	3UTR	MIRT041696	0	0
hsa-miR-484	NM_001369405	RUNX2	TCAGGCTCAGTCCCCTCCCGAT#CGAGGAAAGGGACTGGCCC#...(((.(((((((.(((((..#)).)))..)))))))))).	4984	5003	1.0	-24.2	0	0.0001926922	0.544	0.0	0.0	-8.793676288800693	15	19	10	3UTR	MIRT041692	0	0
hsa-miR-484	NM_001278478	RUNX2	TCAGGCTCAGTCCCCTCCCGAT#CGAGGAAAGGGACTGGCCC#...(((.(((((((.(((((..#)).)))..)))))))))).	4918	4937	1.0	-24.2	0	0.0001926922	0.544	0.8318104142857142	0.7908372587500001	-8.793676288800693	15	19	10	3UTR	MIRT041692	0	0
hsa-miR-484	NM_001015051	RUNX2	TCAGGCTCAGTCCCCTCCCGAT#CGAGGAAAGGGACTGGCCC#...(((.(((((((.(((((..#)).)))..)))))))))).	4855	4874	1.0	-24.2	0	0.0001926922	0.544	0.0	0.0	-8.793676288800693	15	19	10	3UTR	MIRT041692	0	0
hsa-miR-484	NM_001024630	RUNX2	TCAGGCTCAGTCCCCTCCCGAT#CGAGGAAAGGGACTGGCCC#...(((.(((((((.(((((..#)).)))..)))))))))).	4921	4940	1.0	-24.2	0	0.0001926922	0.544	0.0	0.0	-8.793676288800693	15	19	10	3UTR	MIRT041692	0	0
hsa-miR-484	XM_047423214	FBXW2	TCAGGCTCAGTCCCCTCCCGAT#TCTTTAACACATGACAACATTTTTATGGGGGAGGGGACTAGAGA#.....((((((((((((((...#.))))))))))).))).	8834	8878	1.0	-29.3	0	0.002812789	0.647	0.0	0.0	-13.6655996434504	14	17	11	3UTR	MIRT041688	0	0
hsa-miR-484	XM_047423214	FBXW2	TCAGGCTCAGTCCCCTCCCGAT#TCGGGGTGGGGGAGGGCTTGT#.(((((((..(((((((((((.#)))))).))))).))))))).	1622	1643	1.0	-29.0	1	5.309911e-05	0.441	0.0	0.0	-6.09222096393106	18	21	7	3UTR	MIRT041688	0	0
hsa-miR-484	NM_012164	FBXW2	TCAGGCTCAGTCCCCTCCCGAT#TCGGGGTGGGGGAGGGCTTGT#.(((((((..(((((((((((.#)))))).))))).))))))).	1714	1735	1.0	-29.0	1	5.309911e-05	0.441	-0.01331715833333332	0.055944806250000007	-6.09222096393106	18	21	7	3UTR	MIRT041688	0	0
hsa-miR-484	NM_001206541	CAPZB	TCAGGCTCAGTCCCCTCCCGAT#GTGGGGACAGGGGACAGCTCTGGG#(((((((..((((((((((.((#)).))))..))))))))).)))).	1805	1829	1.0	-26.1	1	2.24636e-06	0.294	-0.03710023333333335	0.3848586699999999	-7.307599033628058	19	24	9	3UTR	MIRT041682	0	0
hsa-miR-484	NM_001282652	STIP1	TCAGGCTCAGTCCCCTCCCGAT#ATGGGGAGGGGAGGGGGTTC#...(((((..(((((((((.((#)).)))))))))..))))).	2639	2659	1.0	-27.5	0	0.003650205	0.368	2.0924411111111114	1.7447417774999998	-8.81343632025268	16	20	9	3UTR	MIRT041679	0	0
hsa-miR-484	NM_001282653	STIP1	TCAGGCTCAGTCCCCTCCCGAT#ATGGGGAGGGGAGGGGGTTC#...(((((..(((((((((.((#)).)))))))))..))))).	1964	1984	1.0	-27.5	0	0.003650205	0.368	0.0	0.0	-8.81343632025268	16	20	9	3UTR	MIRT041679	0	0
hsa-miR-484	NM_006819	STIP1	TCAGGCTCAGTCCCCTCCCGAT#ATGGGGAGGGGAGGGGGTTC#...(((((..(((((((((.((#)).)))))))))..))))).	2036	2056	1.0	-27.5	0	0.003650205	0.368	2.0924411111111114	1.7447417774999998	-8.81343632025268	16	20	9	3UTR	MIRT041679	0	0
hsa-miR-484	XM_017028756	TMEM184B	TCAGGCTCAGTCCCCTCCCGAT#CGGGAGGGGTGGCCA#...(((.((..(((((((((..#)))))))))))))).	2388	2403	1.0	-26.9	0	9.012117e-06	0.279	0.0	0.0	-12.125507672288586	14	15	14	3UTR	MIRT041677	0	0
hsa-miR-484	NM_001195071	TMEM184B	TCAGGCTCAGTCCCCTCCCGAT#CGGGAGGGGTGGCCA#...(((.((..(((((((((..#)))))))))))))).	2406	2421	1.0	-26.9	0	9.012117e-06	0.279	0.0	0.0	-12.125507672288586	14	15	14	3UTR	MIRT041677	0	0
hsa-miR-484	NM_012264	TMEM184B	TCAGGCTCAGTCCCCTCCCGAT#CGGGAGGGGTGGCCA#...(((.((..(((((((((..#)))))))))))))).	2367	2382	1.0	-26.9	0	9.012117e-06	0.279	6.984413333333333	6.6664427749999975	-12.125507672288586	14	15	14	3UTR	MIRT041677	0	0
hsa-miR-484	NM_003818	CDS2	TCAGGCTCAGTCCCCTCCCGAT#GGGAGGGGGTTGTGGTAAGGGCCC#...((((((((((((((((...#)))))))))))).......)))).	7558	7582	1.0	-26.2	0	2.020181e-06	0.397	0.0	0.0	-6.514540193678739	16	24	12	3UTR	MIRT041676	0	0
hsa-miR-484	NM_003818	CDS2	TCAGGCTCAGTCCCCTCCCGAT#TCAGGAGGCCTGGCCTGAGCCA#...(((((((.(((((((.((.#)).)))))...)).))))))).	4194	4216	1.0	-25.5	0	1.209825e-08	0.441	0.0	0.0	-9.33931466908909	16	22	7	3UTR	MIRT041676	0	0
hsa-miR-484	NM_001388386	SREBF1	TCAGGCTCAGTCCCCTCCCGAT#CGGGAGGATGGACTGACTTCCAGGACCTGT#.(((((((((((((((((((..#)))))))..))))))).......).)))).	4352	4382	1.0	-28.2	1	8.932471e-06	0.412	0.0	0.0	-3.793324837357118	19	30	7	3UTR	MIRT041670	0	0
hsa-miR-484	NM_004176	SREBF1	TCAGGCTCAGTCCCCTCCCGAT#CGGGAGGATGGACTGACTTCCAGGACCTGT#.(((((((((((((((((((..#)))))))..))))))).......).)))).	4464	4494	1.0	-28.2	1	8.932471e-06	0.412	0.0	0.0	-3.793324837357118	19	30	7	3UTR	MIRT041670	0	0
hsa-miR-484	NM_001005291	SREBF1	TCAGGCTCAGTCCCCTCCCGAT#CGGGAGGATGGACTGACTTCCAGGACCTGT#.(((((((((((((((((((..#)))))))..))))))).......).)))).	4554	4584	1.0	-28.2	1	8.932471e-06	0.412	0.0	0.0	-3.793324837357118	19	30	7	3UTR	MIRT041670	0	0
hsa-miR-484	NM_138400	NOM1	TCAGGCTCAGTCCCCTCCCGAT#TCGGGAGGCTGAGGCAGGAG#((.(.(((((...((((((((.#))))))))))))).)..)).	5626	5646	1.0	-24.6	0	1.405557e-05	0.412	-0.03347549999999998	-0.10299589999999997	-17.074859492993536	16	20	13	3UTR	MIRT041667	0	0
hsa-miR-484	NM_004397	DDX6	TCAGGCTCAGTCCCCTCCCGAT#TGGGAAGGGGAGCCTGGA#((((((((...(((.(((((..#))))).))))))))))).	5762	5780	1.0	-26.0	1	8.995757e-05	0.588	0.0	0.0	-9.796694608436594	16	18	11	3UTR	MIRT041644	0	1
hsa-miR-484	NM_001363879	TMF1	TCAGGCTCAGTCCCCTCCCGAT#TTGGGAGGCTAAACTGAGTCTA#..(((((((((..((((((((.#))))))))....))))))))).	6323	6345	1.0	-26.5	1	0.0007028487	0.647	0.0	0.0	-9.592934641634889	17	22	9	3UTR	MIRT041639	0	0
hsa-miR-484	NM_007114	TMF1	TCAGGCTCAGTCCCCTCCCGAT#TTGGGAGGCTAAACTGAGTCTA#..(((((((((..((((((((.#))))))))....))))))))).	6314	6336	1.0	-26.5	1	0.0007028487	0.647	4.2543461111111105	4.3332066	-9.592934641634889	17	22	9	3UTR	MIRT041639	0	0
hsa-miR-484	NM_015088	TNRC6B	TCAGGCTCAGTCCCCTCCCGAT#GGGAGGGGGGAGGGAAGACTTGACGGAGCCTC#..((((((..(((((((((...#)))))))))................)))))).	5868	5900	1.0	-28.5	1	0.006544633	0.544	3.048438333333333	4.0852567749999995	-7.255896845946231	15	32	9	3UTR	MIRT041634	0	0
hsa-miR-484	NM_001162501	TNRC6B	TCAGGCTCAGTCCCCTCCCGAT#GGGAGGGGGGAGGGAAGACTTGACGGAGCCTC#..((((((..(((((((((...#)))))))))................)))))).	6198	6230	1.0	-28.5	1	0.006544633	0.544	3.048438333333333	4.0852567749999995	-7.255896845946231	15	32	9	3UTR	MIRT041634	0	0
hsa-miR-484	NM_001024843	TNRC6B	TCAGGCTCAGTCCCCTCCCGAT#GGGAGGGGGGAGGGAAGACTTGACGGAGCCTC#..((((((..(((((((((...#)))))))))................)))))).	3860	3892	1.0	-28.5	1	0.006544633	0.544	0.0	0.0	-7.255896845946231	15	32	9	3UTR	MIRT041634	0	0
hsa-miR-484	NM_030806	C1orf21	TCAGGCTCAGTCCCCTCCCGAT#CGTGGACGGGGCAGTGAGCCA#...((((((.((((((((((..#)).))).)))).).)))))).	7763	7784	1.0	-26.9	0	6.807477e-05	0.368	-0.08165807692307694	-0.35513024125000003	-7.757046662006918	16	21	6	3UTR	MIRT041632	0	0
hsa-miR-146b-5p	NM_024629	CENPU	TGAGAACTGAATTCCATAGGCTG#CAGTCTACTAAAATGTGCCTATAGGAAGACTAGTCTCAT#((((.((((..((((((((((..#.)))))).))))...)))))))).	1297	1336	1.0	-20.9	0	0.0003954295	0.618	3.6762935454545445	1.08552794625	-12.123892564752666	18	24	8	3UTR	MIRT041620	0	0
hsa-miR-16-2-3p	NM_022731	NUCKS1	CCAATATTACTGTGCTGCTTTA#GCAGCATGGTACTAAGGA#((..((.(((((((((((....#))))))))))).)).)).	5529	5547	1.0	-17.7	0	0.001013887	0.647	3.205133272727273	3.923164978750001	-10.070822730338621	15	18	11	3UTR	MIRT038707	0	0
hsa-miR-1914-5p	XM_047426486	PTPRF	CCCTGTGCCCGGCCCACTTCTG#CAGTGGTGGGCGGGGAGAAGATAGGGA#((((((.(((.(((((((.(((#))).))))))).))).....)))))).	6643	6670	1.0	-30.9	0	4.87379e-05	0.426	0.0	0.0	-8.306035456483334	19	27	7	3UTR	MIRT035797	0	0
hsa-miR-2110	NM_004104	FASN	TTGGGGAAACGGCCGCTGAGTG#CACCCAGCGGCCCCCCGC#.(((((....((((((((.(((#))).))))))))))))).	8223	8241	1.0	-27.8	0	2.273296e-05	0.25	0.0	0.0	-9.94954242798301	16	18	13	3UTR	MIRT035759	0	0
hsa-miR-2110	NM_001379291	BRD4	TTGGGGAAACGGCCGCTGAGTG#ACTCAGCCATGGCCTTCTCCAC#.(((((((..(((((((((((.#)))))))...))))))))))).	6887	6909	1.0	-26.4	1	0.02744314	0.471	0.0	0.0	-6.09222096393106	18	22	11	3UTR	MIRT035757	0	0
hsa-miR-2110	NM_058243	BRD4	TTGGGGAAACGGCCGCTGAGTG#ACTCAGCCATGGCCTTCTCCAC#.(((((((..(((((((((((.#)))))))...))))))))))).	6825	6847	1.0	-26.4	1	0.02744314	0.471	0.0	0.0	-6.09222096393106	18	22	11	3UTR	MIRT035757	0	0
hsa-miR-214-3p	NM_170750	PSMD10	ACAGCAGGCACAGACAGGCAGT#ACTGTTGTCGTATATTCTTCTATATTGAATTCTGGTTAATTTGGAGTAACTAATTCTGTGGCTGTTGTG#(((((((.((((((........#.)))))).))))))).	835	904	1.0	-21.1	1	0.002465453	0.574	5.446072999999999	4.0345506525	-7.219708015936543	13	16	7	3UTR	MIRT035545	0	1
hsa-miR-214-3p	NM_002814	PSMD10	ACAGCAGGCACAGACAGGCAGT#ACTGTTGTCGTATATTCTTCTATATTGAATTCTGGTTAATTTGGAGTAACTAATTCTGTGGCTGTTGTG#(((((((.((((((........#.)))))).))))))).	914	983	1.0	-21.1	1	0.002465453	0.574	-0.06957314285714285	-0.04438377818749999	-7.219708015936543	13	16	7	3UTR	MIRT035545	0	1
hsa-miR-21-5p	NM_080867	SOCS4	TAGCTTATCAGACTGATGTTGA#TCTTCTGGTGAGCTGT#((((((((((((..((......#)).)))))))))))).	3012	3028	1.0	-16.7	1	0.001791724	0.691	0.6736851583333333	0.62307818	-6.083544976388314	14	16	12	3UTR	MIRT031056	0	0
hsa-miR-21-5p	NM_032047	B3GNT5	TAGCTTATCAGACTGATGTTGA#TCAATATTGGTCTGTGTTTAAGTTT#.((((((.((((((((((((((#))))))))))))))....)))))).	2484	2509	1.0	-19.1	1	0.01033062	0.765	0.3829888571428572	0.60187703	-6.106959766537749	20	25	14	3UTR	MIRT031039	0	0
hsa-miR-21-5p	NM_001362971	PHF20L1	TAGCTTATCAGACTGATGTTGA#TCAACGTACAGTTTGATCCTGAGTA#..((((((((((((((((((((#))))))).)))))))))...)))).	4129	4154	1.0	-20.5	1	0.004757476	0.588	0.0	0.0	-4.95700071937229	20	25	9	3UTR	MIRT031038	0	0
hsa-miR-21-5p	XM_047421821	PHF20L1	TAGCTTATCAGACTGATGTTGA#TCAACGTACAGTTTGATCCTGAGTA#..((((((((((((((((((((#))))))).)))))))))...)))).	4207	4232	1.0	-20.5	1	0.004757476	0.588	0.0	0.0	-4.95700071937229	20	25	9	3UTR	MIRT031038	0	0
hsa-miR-21-5p	XM_047421823	PHF20L1	TAGCTTATCAGACTGATGTTGA#TCAACGTACAGTTTGATCCTGAGTA#..((((((((((((((((((((#))))))).)))))))))...)))).	4136	4161	1.0	-20.5	1	0.004757476	0.588	0.0	0.0	-4.95700071937229	20	25	9	3UTR	MIRT031038	0	0
hsa-miR-21-5p	NM_016018	PHF20L1	TAGCTTATCAGACTGATGTTGA#TCAACGTACAGTTTGATCCTGAGTA#..((((((((((((((((((((#))))))).)))))))))...)))).	4211	4236	1.0	-20.5	1	0.004757476	0.588	0.5881573108333333	0.3247524957500001	-4.95700071937229	20	25	9	3UTR	MIRT031038	0	0
hsa-miR-21-5p	NM_173822	FAM126B	TAGCTTATCAGACTGATGTTGA#TCAGTATCAGTCTGCAATGCA#..((....((((((((((((((#))))))))))))))....)).	9181	9202	1.0	-19.9	0	0.000510048	0.735	0.0	0.0	-14.834318119429758	16	21	14	3UTR	MIRT031036	1	0
hsa-miR-21-5p	NM_001321623	FAM126B	TAGCTTATCAGACTGATGTTGA#TCAGTATCAGTCTGCAATGCA#..((....((((((((((((((#))))))))))))))....)).	9349	9370	1.0	-19.9	0	0.000510048	0.735	0.0	0.0	-14.834318119429758	16	21	14	3UTR	MIRT031036	1	0
hsa-miR-21-5p	NM_006544	EXOC5	TAGCTTATCAGACTGATGTTGA#TAACGTTAAATAGATCCTTTAGTTTGATAGGTTC#.(((((((((((((((......#.))))))))))))))).	6048	6082	1.0	-17.4	1	0.006555805	0.691	1.18115572	1.55750034	-3.793324837357118	15	17	15	3UTR	MIRT031031	0	0
hsa-miR-21-5p	NM_001880	ATF2	TAGCTTATCAGACTGATGTTGA#TTAGCAAAACTTTCATTGTAAATCAGTCTGTACTGAGCA#..(((((.(((((((((.....#.)))))))))...))))).	3944	3983	1.0	-19.3	0	0.0003082057	0.75	2.5723070333333333	3.0095817687499995	-7.27063564855292	14	19	9	3UTR	MIRT031029	0	0
hsa-miR-21-5p	NM_003246	THBS1	TAGCTTATCAGACTGATGTTGA#ATCAGTCTAATAAGCTGC#((((((((.((((((((.....#)))))))).)))))))).	4944	4962	1.0	-20.5	1	0.0008110229	0.544	0.0	0.0	-4.993964104447428	16	18	8	3UTR	MIRT031027	0	0
hsa-miR-21-5p	NM_001351169	NT5C2	TAGCTTATCAGACTGATGTTGA#TCAAGTGGGTTTAGATTTGGTGACATCAGTTTGATATTCTC#.((..(((((((((((((((..#.)))))))))))))))..)).	3456	3497	1.0	-21.8	0	0.0499219	0.701	0.0	0.0	-10.94438428712878	17	21	15	3UTR	MIRT031022	0	0
hsa-miR-21-5p	NM_001351172	NT5C2	TAGCTTATCAGACTGATGTTGA#TCAAGTGGGTTTAGATTTGGTGACATCAGTTTGATATTCTC#.((..(((((((((((((((..#.)))))))))))))))..)).	3480	3521	1.0	-21.8	0	0.0499219	0.701	0.0	0.0	-10.94438428712878	17	21	15	3UTR	MIRT031022	0	0
hsa-miR-21-5p	NM_001351174	NT5C2	TAGCTTATCAGACTGATGTTGA#TCAAGTGGGTTTAGATTTGGTGACATCAGTTTGATATTCTC#.((..(((((((((((((((..#.)))))))))))))))..)).	3681	3722	1.0	-21.8	0	0.02539001	0.706	0.0	0.0	-10.94438428712878	17	21	15	3UTR	MIRT031022	0	0
hsa-miR-21-5p	NM_001164623	AGO2	TAGCTTATCAGACTGATGTTGA#GGCATTAGTCTCTTCTGGCTGT#(((((....(((((((((((..#))))))))))).....))))).	4528	4550	1.0	-18.3	0	0.002027268	0.706	0.11552204081818183	-0.1543526381875	-10.752244329692425	16	22	11	3UTR	MIRT031016	1	0
hsa-miR-21-5p	XM_017017923	RSF1	TAGCTTATCAGACTGATGTTGA#CAGCGTCAGTTTTTTGCTAT#((((.....((((((((((((.#))))))))))))...)))).	10331	10351	1.0	-19.0	0	0.0237046	0.559	0.0	0.0	-14.871281504504896	16	20	12	3UTR	MIRT031001	0	0
hsa-miR-21-5p	NM_016578	RSF1	TAGCTTATCAGACTGATGTTGA#CAGCGTCAGTTTTTTGCTAT#((((.....((((((((((((.#))))))))))))...)))).	10445	10465	1.0	-19.0	0	0.0237046	0.559	0.0	0.0	-14.871281504504896	16	20	12	3UTR	MIRT031001	0	0
hsa-miR-21-5p	NM_001185075	FMR1	TAGCTTATCAGACTGATGTTGA#ACATCATCTGTAAGCTGT#(((((((.((((.((((((...#))))))))))))))))).	3478	3496	1.0	-18.6	1	0.005364932	0.676	5.897791428571428	5.044863949999999	-7.5403399880485384	17	18	17	3UTR	MIRT030988	0	0
hsa-miR-21-5p	NM_001185076	FMR1	TAGCTTATCAGACTGATGTTGA#ACATCATCTGTAAGCTGT#(((((((.((((.((((((...#))))))))))))))))).	3686	3704	1.0	-18.6	1	0.005364932	0.676	5.897791428571428	5.044863949999999	-7.5403399880485384	17	18	17	3UTR	MIRT030988	0	0
hsa-miR-21-5p	NM_001185082	FMR1	TAGCTTATCAGACTGATGTTGA#ACATCATCTGTAAGCTGT#(((((((.((((.((((((...#))))))))))))))))).	3611	3629	1.0	-18.6	1	0.005364932	0.676	5.2402114285714285	5.355813875000001	-7.5403399880485384	17	18	17	3UTR	MIRT030988	0	0
hsa-miR-21-5p	NM_152739	HOXA9	TAGCTTATCAGACTGATGTTGA#TCTATAAGAAAAAGGAAAAGTTGAGGGGGGGGCATTAGTGCTGATAGCTGT#((((.(((((((((((((((..#.))))))))).)))))))))).	1123	1174	1.0	-21.5	0	0.0002373335	0.618	0.23345628125	1.2197742624999999	-8.056611621014136	19	22	10	3UTR	MIRT030986	0	0
hsa-miR-21-5p	NM_001353131	PBX1	TAGCTTATCAGACTGATGTTGA#CAAAAGGATACCTGCTGGCCAGTCATATCAGCCAAAAAACTCTGGTGAGCA#..((((((((((((((((.(((#.))))))))).........)))))))))).	1863	1914	0.9743589743589743	-19.9	1	0.0001974606	0.515	1.3827831959999997	1.6145665587499998	-4.95700071937229	19	30	10	3UTR	MIRT030981	0	0
hsa-miR-21-5p	NM_015021	ZNF292	TAGCTTATCAGACTGATGTTGA#CACCAGCAGTCTGTAAGTCTAA#(((((((.(((((((.((.((.#)).)).))))))))))).))).	8586	8608	0.9692307692307692	-17.8	1	0.004997244	0.662	3.09338	3.6062372500000004	-6.484258455685908	18	22	11	3UTR	MIRT030961	0	0
hsa-miR-21-5p	NM_020772	NUFIP2	TAGCTTATCAGACTGATGTTGA#AACATTTGTCTATGTAAGCTGG#((((((((.((((.((((((..#)))))).))))..)))))))).	8237	8259	1.0	-18.1	1	0.01622378	0.676	2.64346525	2.5841764125	-5.850804021967834	18	22	8	3UTR	MIRT030945	0	0
hsa-miR-21-5p	NM_152663	RALGPS2	TAGCTTATCAGACTGATGTTGA#TTAATATGCAAATGTGAGTGTGCGATCTTCAGTGTGTCTGCATAAGCTAA#(((((((((((((...((..((#.))..))....))))).)))))))).	7379	7429	1.0	-18.9	1	0.0003074143	0.632	2.635138792857142	2.2664044	-5.762913004276319	17	26	8	3UTR	MIRT030930	1	1
hsa-miR-21-5p	NM_001286247	RALGPS2	TAGCTTATCAGACTGATGTTGA#TTAATATGCAAATGTGAGTGTGCGATCTTCAGTGTGTCTGCATAAGCTAA#(((((((((((((...((..((#.))..))....))))).)))))))).	7301	7351	1.0	-18.9	1	0.0003074143	0.632	0.6253674285714286	2.0154602862500006	-5.762913004276319	17	26	8	3UTR	MIRT030930	1	1
hsa-miR-21-5p	NM_001032293	ZNF207	TAGCTTATCAGACTGATGTTGA#TCTGTATAGGTCTGATGGGCA#..((((((((((((.(((..((#))..))).)))))))))))).	4253	4274	1.0	-19.4	1	0.0006066714	0.647	0.0	0.0	-5.692450279622925	17	21	12	3UTR	MIRT030929	1	0
hsa-miR-21-5p	NM_006526	ZNF217	TAGCTTATCAGACTGATGTTGA#TTAGCTCCTGTGTTACAAGGGAGAACTCATTTGAGATCAGTCTGTTGGCA#..(((...(((((((((.((((#.)))).)))))))))..))).	5066	5116	1.0	-19.4	0	0.0003683168	0.588	2.3852733333333336	2.76516769875	-10.715280944617287	16	21	9	3UTR	MIRT030903	0	1
hsa-miR-21-5p	NM_014756	CKAP5	TAGCTTATCAGACTGATGTTGA#TCAGTTTGTGAGCTC#.((((((.((((((((......#)))))))))))))).	6386	6401	1.0	-17.1	1	0.008255763	0.588	6.015333375000001	4.11230553925	-6.106959766537749	14	15	14	3UTR	MIRT030873	0	0
hsa-miR-21-5p	NM_001008938	CKAP5	TAGCTTATCAGACTGATGTTGA#TCAGTTTGTGAGCTC#.((((((.((((((((......#)))))))))))))).	6566	6581	1.0	-17.1	1	0.008255763	0.588	0.0	0.0	-6.106959766537749	14	15	14	3UTR	MIRT030873	0	0
hsa-miR-21-5p	NM_001330655	DDAH1	TAGCTTATCAGACTGATGTTGA#GCCAGTATATTCTGAAGAATGTCTTCTTGATCAGTCAGATAAGCTT#.((((((((.(((((((...((#.))...))))))).)))))))).	1000	1046	1.0	-21.6	1	0.02788748	0.735	0.429301375	0.24408765000000002	-5.035831305685297	17	23	8	3UTR	MIRT030838	0	1
hsa-miR-21-5p	NM_012137	DDAH1	TAGCTTATCAGACTGATGTTGA#GCCAGTATATTCTGAAGAATGTCTTCTTGATCAGTCAGATAAGCTT#.((((((((.(((((((...((#.))...))))))).)))))))).	1291	1337	1.0	-21.6	1	0.02788748	0.735	0.1497342625	0.31957107374999993	-5.035831305685297	17	23	8	3UTR	MIRT030838	0	1
hsa-miR-21-5p	NM_001134445	DDAH1	TAGCTTATCAGACTGATGTTGA#GCCAGTATATTCTGAAGAATGTCTTCTTGATCAGTCAGATAAGCTT#.((((((((.(((((((...((#.))...))))))).)))))))).	1207	1253	1.0	-21.6	1	0.02788748	0.735	0.38037578749999995	0.48870885250000007	-5.035831305685297	17	23	8	3UTR	MIRT030838	0	1
hsa-miR-21-5p	NM_001077199	SREK1	TAGCTTATCAGACTGATGTTGA#TCATAAGATGGTGCATCAGTTCATAAGCTAG#((((((((..(((((((((...#.))))))))).)))))))).	4710	4741	1.0	-20.5	1	0.002862742	0.691	0.23037060000000004	0.08026395125000005	-6.236470572775607	17	20	9	3UTR	MIRT030834	0	0
hsa-miR-21-5p	NM_139168	SREK1	TAGCTTATCAGACTGATGTTGA#TCATAAGATGGTGCATCAGTTCATAAGCTAG#((((((((..(((((((((...#.))))))))).)))))))).	4945	4976	1.0	-20.5	1	0.002862742	0.691	0.23037060000000004	0.08026395125000005	-6.236470572775607	17	20	9	3UTR	MIRT030834	0	0
hsa-miR-21-5p	NM_013390	CEMIP2	TAGCTTATCAGACTGATGTTGA#CAGCAAAAGTCTGAGGCTGT#(((((..(((((((..(((((.#)))))..)))))))))))).	5010	5030	1.0	-20.8	0	2.373716e-05	0.588	3.0297137142857147	3.6565829125000002	-8.35071838282028	17	20	12	3UTR	MIRT030825	0	0
hsa-miR-21-5p	NM_001135820	CEMIP2	TAGCTTATCAGACTGATGTTGA#CAGCAAAAGTCTGAGGCTGT#(((((..(((((((..(((((.#)))))..)))))))))))).	4821	4841	1.0	-20.8	0	2.373716e-05	0.588	3.0297137142857147	3.6565829125000002	-8.35071838282028	17	20	12	3UTR	MIRT030825	0	0
hsa-miR-21-5p	NM_001204171	MDM4	TAGCTTATCAGACTGATGTTGA#TAACAATAGCTGATGAGCTAA#(((((((((((.(((.(((((.#))))).)))))))))))))).	3740	3761	1.0	-22.4	1	0.0002159396	0.706	-0.2999211818181818	-0.021213977500000016	-7.517426836101634	19	21	14	3UTR	MIRT030817	0	0
hsa-miR-21-5p	NM_001204172	MDM4	TAGCTTATCAGACTGATGTTGA#TAACAATAGCTGATGAGCTAA#(((((((((((.(((.(((((.#))))).)))))))))))))).	2912	2933	1.0	-22.4	1	0.0002159396	0.706	-0.2999211818181818	-0.021213977500000016	-7.517426836101634	19	21	14	3UTR	MIRT030817	0	0
hsa-miR-21-5p	NM_001278516	MDM4	TAGCTTATCAGACTGATGTTGA#TAACAATAGCTGATGAGCTAA#(((((((((((.(((.(((((.#))))).)))))))))))))).	3822	3843	1.0	-22.4	1	0.0002159396	0.706	-0.2999211818181818	-0.021213977500000016	-7.517426836101634	19	21	14	3UTR	MIRT030817	0	0
hsa-miR-21-5p	NM_001278517	MDM4	TAGCTTATCAGACTGATGTTGA#TAACAATAGCTGATGAGCTAA#(((((((((((.(((.(((((.#))))).)))))))))))))).	3596	3617	1.0	-22.4	1	0.0002159396	0.706	-0.2999211818181818	-0.021213977500000016	-7.517426836101634	19	21	14	3UTR	MIRT030817	0	0
hsa-miR-21-5p	NM_001278519	MDM4	TAGCTTATCAGACTGATGTTGA#TAACAATAGCTGATGAGCTAA#(((((((((((.(((.(((((.#))))).)))))))))))))).	3221	3242	1.0	-22.4	1	0.0002159396	0.706	-0.2999211818181818	-0.021213977500000016	-7.517426836101634	19	21	14	3UTR	MIRT030817	0	0
hsa-miR-21-5p	NM_001350953	LMBR1	TAGCTTATCAGACTGATGTTGA#GACTTCAGTTTGAAAAGCA#..((((.(((((((((.(((..#))).))))))))).)))).	5630	5649	1.0	-20.0	0	0.02825728	0.603	0.17326811111111112	0.09096917249999992	-6.5006872542436085	16	19	9	3UTR	MIRT030809	1	0
hsa-miR-21-5p	NM_022458	LMBR1	TAGCTTATCAGACTGATGTTGA#GACTTCAGTTTGAAAAGCA#..((((.(((((((((.(((..#))).))))))))).)))).	5507	5526	1.0	-20.0	0	0.02825728	0.603	1.1264899999999998	0.37444189249999993	-6.5006872542436085	16	19	9	3UTR	MIRT030809	1	0
hsa-miR-21-5p	NM_001040450	MINDY2	TAGCTTATCAGACTGATGTTGA#TCATAACTCATATCAGTTAGTAAGCTAT#((((((((..((((((((.(((#.))))))))))).)))))))).	2257	2285	0.9615384615384616	-18.7	1	0.02043338	0.691	0.0	0.0	-6.236470572775607	19	22	11	3UTR	MIRT030791	1	1
hsa-miR-21-5p	NM_001040453	MINDY2	TAGCTTATCAGACTGATGTTGA#TCATAACTCATATCAGTTAGTAAGCTAT#((((((((..((((((((.(((#.))))))))))).)))))))).	2254	2282	0.9615384615384616	-18.7	1	0.02043338	0.691	0.0	0.0	-6.236470572775607	19	22	11	3UTR	MIRT030791	1	1
hsa-miR-21-5p	NM_024052	GID4	TAGCTTATCAGACTGATGTTGA#TAGTCTGATAAGCTAA#(((((((((((((((.......#))))))))))))))).	3846	3862	1.0	-23.0	1	0.006277369	0.765	2.6452070666666656	1.8015609424999999	-4.1706235265052785	15	16	15	3UTR	MIRT030790	1	1
hsa-miR-21-5p	NM_001001396	ATP2B4	TAGCTTATCAGACTGATGTTGA#GACATCAGTTTGAA#.......(((((((((((((..#))))))))))))).	4635	4649	1.0	-18.3	0	0.000318577	0.574	0.0	0.0	-17.110244939514768	13	14	13	3UTR	MIRT030786	0	1
hsa-miR-21-5p	NM_004096	EIF4EBP2	TAGCTTATCAGACTGATGTTGA#GTCAGTCTGTCAGTGAGCA#..(((((((((((((((.....#)))))))))...)))))).	2945	2964	1.0	-19.9	1	0.0008080189	0.574	0.0	0.0	-4.95700071937229	15	19	9	3UTR	MIRT030777	1	0
hsa-miR-21-5p	XM_047443537	LONRF2	TAGCTTATCAGACTGATGTTGA#CAGCTTCAGTTTGCTACCAATTAAGCTAA#(((((((.((((((((.((((.#)))).))))))))........))))))).	4194	4223	1.0	-19.5	1	0.007726404	0.529	0.0	0.0	-6.251209375382295	19	29	8	3UTR	MIRT030776	0	0
hsa-miR-21-5p	NM_198461	LONRF2	TAGCTTATCAGACTGATGTTGA#CAGCTTCAGTTTGCTACCAATTAAGCTAA#(((((((.((((((((.((((.#)))).))))))))........))))))).	5088	5117	1.0	-19.5	1	0.007726404	0.529	0.0	0.0	-6.251209375382295	19	29	8	3UTR	MIRT030776	0	0
hsa-miR-21-5p	NM_001201329	PPP1R3B	TAGCTTATCAGACTGATGTTGA#TCATCATCAGTAGATAAGCC#..(((((((..(((((((.(((#))).))))))).))))))).	4324	4344	1.0	-21.4	1	0.001064661	0.574	0.0	0.0	-9.02428166311082	17	20	7	3UTR	MIRT030758	1	1
hsa-miR-21-5p	NM_024607	PPP1R3B	TAGCTTATCAGACTGATGTTGA#TCATCATCAGTAGATAAGCC#..(((((((..(((((((.(((#))).))))))).))))))).	4227	4247	1.0	-21.4	1	0.001064661	0.574	0.0	0.0	-9.02428166311082	17	20	7	3UTR	MIRT030758	1	1
hsa-miR-21-5p	NM_001350605	SRSF11	TAGCTTATCAGACTGATGTTGA#TCTACATCAGTGAAAGCTAT#((((((.((..((((((((.((#)).)))))))))))))))).	2470	2490	1.0	-16.9	0	0.02592024	0.676	0.0	0.0	-9.548541924811513	18	20	16	3UTR	MIRT030735	0	0
hsa-miR-21-5p	NM_012214	MGAT4A	TAGCTTATCAGACTGATGTTGA#CAGAAAGTCAGTCTGATAAA#....(((((((((((((.(((.#)))...))))))))))))).	2700	2720	0.9519230769230769	-19.0	0	0.02118143	0.647	-0.3335559384615384	0.06999720749999998	-9.546562468637928	16	20	13	3UTR	MIRT030689	0	0
hsa-miR-21-5p	NM_015214	DDHD2	TAGCTTATCAGACTGATGTTGA#TAGCTGTATATTCCCAGGATGATAAGCTT#.(((((((((..(((.......#.)))..))))))))).	4313	4342	1.0	-18.1	1	0.0004402739	0.691	-0.09280327777777776	-0.021643442000000002	-10.197951702667437	12	16	9	3UTR	MIRT030682	0	0
hsa-miR-21-5p	NM_001164232	DDHD2	TAGCTTATCAGACTGATGTTGA#TAGCTGTATATTCCCAGGATGATAAGCTT#.(((((((((..(((.......#.)))..))))))))).	4230	4259	1.0	-18.1	1	0.0004402739	0.691	-0.09280327777777776	-0.021643442000000002	-10.197951702667437	12	16	9	3UTR	MIRT030682	0	0
hsa-miR-21-5p	NM_014873	LPGAT1	TAGCTTATCAGACTGATGTTGA#CACCCTTCTCCAAAAGTGCTGGTACTGCATCAGTGAGATGAGTA#..(((((((..((((((((...#.))))))))..))))))).	2929	2973	1.0	-20.9	1	0.001037012	0.603	0.07306264999999998	0.21548941625000007	-9.02428166311082	15	19	8	3UTR	MIRT030680	0	0
hsa-miR-21-5p	NM_001320808	LPGAT1	TAGCTTATCAGACTGATGTTGA#CACCCTTCTCCAAAAGTGCTGGTACTGCATCAGTGAGATGAGTA#..(((((((..((((((((...#.))))))))..))))))).	3627	3671	1.0	-20.9	1	0.001037012	0.603	-0.12779540000000003	0.15697314250000002	-9.02428166311082	15	19	8	3UTR	MIRT030680	0	0
hsa-miR-26b-5p	NM_001375599	GALNT7	TTCAAGTAATTCAGGATAGGT#ACTTACGTATATCTTAATTCTGGGTTGCTTGT#..(((((((((((((((((((#.))))..))))))))))))))).	4178	4210	1.0	-18.5	1	0.01205406	0.735	3.184230795238096	2.5708169395000002	-4.95700071937229	19	23	15	3UTR	MIRT030348	1	1
hsa-miR-26b-5p	NM_017423	GALNT7	TTCAAGTAATTCAGGATAGGT#ACTTACGTATATCTTAATTCTGGGTTGCTTGT#..(((((((((((((((((((#.))))..))))))))))))))).	4178	4210	1.0	-18.5	1	0.01205406	0.735	2.660773714285714	3.8122183	-4.95700071937229	19	23	15	3UTR	MIRT030348	1	1
hsa-miR-26b-5p	NM_001365848	POU2F1	TTCAAGTAATTCAGGATAGGT#TCTATCCTGACTTGAC#.(((((....((((((((((.#))))))))))))))).	5384	5400	1.0	-17.9	0	0.0175397	0.676	0.0	0.0	-9.94954242798301	15	16	15	3UTR	MIRT030341	0	0
hsa-miR-26b-5p	XM_047422877	POU2F1	TTCAAGTAATTCAGGATAGGT#TCTATCCTGACTTGAC#.(((((....((((((((((.#))))))))))))))).	6528	6544	1.0	-17.9	0	0.0175397	0.676	0.0	0.0	-9.94954242798301	15	16	15	3UTR	MIRT030341	0	0
hsa-miR-26b-5p	NM_001198783	POU2F1	TTCAAGTAATTCAGGATAGGT#TCTATCCTGACTTGAC#.(((((....((((((((((.#))))))))))))))).	5054	5070	1.0	-17.9	0	0.0175397	0.676	1.171724	1.0639239875	-9.94954242798301	15	16	15	3UTR	MIRT030341	0	0
hsa-miR-26b-5p	NM_001198786	POU2F1	TTCAAGTAATTCAGGATAGGT#TCTATCCTGACTTGAC#.(((((....((((((((((.#))))))))))))))).	4701	4717	1.0	-17.9	0	0.0175397	0.676	1.171724	1.0639239875	-9.94954242798301	15	16	15	3UTR	MIRT030341	0	0
hsa-miR-26b-5p	NM_002697	POU2F1	TTCAAGTAATTCAGGATAGGT#TCTATCCTGACTTGAC#.(((((....((((((((((.#))))))))))))))).	4890	4906	1.0	-17.9	0	0.0175397	0.676	0.0	0.0	-9.94954242798301	15	16	15	3UTR	MIRT030341	0	0
hsa-miR-26b-5p	XM_011509654	POU2F1	TTCAAGTAATTCAGGATAGGT#TCTATCCTGACTTGAC#.(((((....((((((((((.#))))))))))))))).	4841	4857	1.0	-17.9	0	0.0175397	0.676	0.0	0.0	-9.94954242798301	15	16	15	3UTR	MIRT030341	0	0
hsa-miR-26b-5p	NM_004962	GDF10	TTCAAGTAATTCAGGATAGGT#GCCTGAAAGTGGCCCATCATTCATACCCACTGTTCTGAAGGCTTGAAA#(((((((..((((((((((..#.)))))))))).))))))).	2121	2169	1.0	-20.9	1	0.02633736	0.588	0.45588718000000006	-0.17375572000000003	-7.307599033628058	17	20	10	3UTR	MIRT030335	0	0
hsa-miR-26b-5p	NM_004432	ELAVL2	TTCAAGTAATTCAGGATAGGT#ACTTGAGGTCTTGCTTAATCACTTTTGTTGTCCTGAGGACTTGAAT#(((((((..((((((((((..#.)))))))))).))))))).	2910	2956	0.9743589743589743	-20.2	1	0.0008574342	0.647	1.722534	1.7559228687500001	-7.307599033628058	17	20	10	3UTR	MIRT030264	1	1
[truncated: 91,216 more rows]
